# Supplementary material for: Epidermal growth factor receptor inhibitors trigger a type I interferon response in human skin
Source: Oncotarget. 2016 Jun 14;7(30):47777–93. doi: 10.18632/oncotarget.10013 (PMC5216978; doi:10.18632/oncotarget.10013)
Supplement: Supplementary file 2 [file oncotarget-07-47777-s002.xls]

## Sheet: Foglio1
	Parametric p-value	FDR	Permutation p-value	Geom mean of intensities in class 1	Geom mean of intensities in class 2	Fold-change	Symbol	EntrezID
2	< 1e-07	< 1e-07	0.1	2544.04	235.33	10.81	MMP9	NM_004994.2
1	< 1e-07	< 1e-07	0.1	2669.94	253.6	10.53	IL1F9	NM_019618.2
7	1e-07	0.000524	0.1	2374.98	292.3	8.13	IL8	NM_000584.2
11	3e-07	0.00101	0.1	2276.04	337.86	6.74	C1QTNF1	NM_198594.1
24	1.2e-06	0.00236	0.1	2035.53	310.54	6.55	TNFAIP3	NM_006290.2
6	1e-07	0.000524	0.1	690.32	115.26	5.99	CXCL10	NM_001565.1
56	9.2e-06	0.00775	0.1	5426.07	987.56	5.49	NFKBIA	NM_020529.1
3	< 1e-07	< 1e-07	0.1	1003.65	202.79	4.95	IL8	NM_000584.2
74	2.35e-05	0.0149	0.1	1091.3	223.34	4.89	CXCL1	NM_001511.1
16	4e-07	0.00118	0.1	3418.44	731.5	4.67	SOD2	NM_001024465.1
47	6.4e-06	0.00643	0.1	743.67	165.34	4.5	IRAK2	NM_001570.3
4	1e-07	0.000524	0.1	5732.03	1399.79	4.09	IGFL1	NM_198541.1
18	6e-07	0.00149	0.1	2534.52	621.74	4.08	IL1B	NM_000576.2
22	1e-06	0.00205	0.1	638.9	165.38	3.86	SOD2	NM_001024466.1
5	1e-07	0.000524	0.1	1762.64	460.38	3.83	SERPINB1	NM_030666.2
92	3.61e-05	0.0183	0.1	666.55	180.04	3.7	IL32	NM_001012633.1
34	2.8e-06	0.00389	0.1	520.74	142.21	3.66	CCL27	NM_006664.2
19	6e-07	0.00149	0.1	459.16	130.26	3.53	CSF2	NM_000758.2
25	1.4e-06	0.00254	0.1	390.27	110.48	3.53	LTB	NM_002341.1
41	4.9e-06	0.00551	0.1	3112.98	894.2	3.48	IL1R2	NM_173343.1
39	4.6e-06	0.00551	0.1	1074.04	322.14	3.33	PRDM1	NM_001198.2
9	1e-07	0.000524	0.1	4203.82	1327.19	3.17	SDC4	NM_002999.2
8	1e-07	0.000524	0.1	2310.56	746.97	3.09	TNIP1	NM_006058.2
48	6.6e-06	0.00649	0.1	778.49	253.91	3.07	SGPP2	XM_938742.1
169	0.0001754	0.0488	0.1	1103.57	364.61	3.03	PLAUR	NM_001005376.1
14	3e-07	0.00101	0.1	12303.1	4083.23	3.01	SERPINB2	NM_002575.1
163	0.0001481	0.0429	0.1	421.38	141.02	2.99	RHCG	NM_016321.1
17	5e-07	0.00139	0.1	474.65	160.62	2.96	SHISA2	NM_001007538.1
26	1.4e-06	0.00254	0.1	1590.31	538.4	2.95	MMP10	NM_002425.1
381	0.0011145	0.138	0.1	514.55	174.57	2.95	NFKB2	NM_002502.2
283	0.0005844	0.0969	0.1	1027.43	361.83	2.84	ADAM8	NM_001109.2
215	0.0003143	0.069	0.1	652.64	233.85	2.79	PLAUR	NM_002659.2
85	3.01e-05	0.0167	0.1	340.59	123.18	2.77	TNF	NM_000594.2
102	5.12e-05	0.0236	0.1	735.37	268.13	2.74	TRIM47	NM_033452.2
307	0.0006982	0.107	0.1	637.9	232.78	2.74	TNFRSF6B	NM_032945.2
59	1.03e-05	0.00824	0.1	11789.2	4358.63	2.7	SERPINB2	NM_002575.1
72	1.95e-05	0.0128	0.1	1146.29	424.44	2.7	MIR1974	NR_031738.1
217	0.000319	0.0694	0.1	1420.95	528.41	2.69	TNFRSF6B	NM_032945.2
55	9.1e-06	0.00775	0.1	304.31	115.41	2.64	OLR1	NM_002543.2
208	0.0002834	0.0641	0.1	476.56	181.5	2.63	NFKB2	NM_002502.3
23	1e-06	0.00205	0.1	715.3	272.97	2.62	CD83	NM_004233.2
20	8e-07	0.00189	0.1	6920.52	2713.21	2.55	IL1RN	NM_173842.1
71	1.89e-05	0.0126	0.1	314.87	127.62	2.47	BIRC3	NM_001165.3
107	6.14e-05	0.0269	0.1	565.77	229.28	2.47	NFKBIE	NM_004556.2
28	2.2e-06	0.00365	0.1	3065.14	1248.08	2.46	ECGF1	NM_001953.2
281	0.0005763	0.0966	0.1	1617.85	659.15	2.45	CANT1	NM_138793.2
21	9e-07	0.00202	0.1	4610.54	1920.74	2.4	IL1A	NM_000575.3
309	0.0007009	0.107	0.1	2474.37	1038.68	2.38	CTSC	NM_001814.2
67	1.86e-05	0.0126	0.1	2919.1	1233.3	2.37	C1orf74	NM_152485.2
64	1.78e-05	0.0126	0.1	1081.5	460.53	2.35	TGM1	NM_000359.1
111	6.35e-05	0.027	0.1	3654.37	1556.36	2.35	SPRR2F	NM_001014450.1
32	2.5e-06	0.00369	0.1	13809.2	5930.17	2.33	SPRR2D	NM_006945.3
482	0.001944	0.19	0.1	6682.01	2925.92	2.28	LAMC2	NM_018891.1
91	3.42e-05	0.0177	0.1	1008.29	446.24	2.26	KREMEN2	NM_024507.2
50	7.1e-06	0.0067	0.1	3649.43	1636.69	2.23	TAP1	NM_000593.5
52	8.3e-06	0.00753	0.1	1032.21	467.89	2.21	DRAM1	NM_018370.1
291	0.0006064	0.0984	0.1	514.54	233.33	2.21	HLA-F	NM_018950.1
35	3.5e-06	0.00472	0.1	420.25	191.38	2.2	RELB	NM_006509.2
115	7.28e-05	0.0299	0.1	4332.05	1969.64	2.2	IRF6	NM_006147.2
99	4.21e-05	0.0201	0.1	487.08	222.62	2.19	IFIT3	NM_001549.2
36	3.7e-06	0.00485	0.1	2090.64	957.98	2.18	SPRR2A	NM_005988.2
15	4e-07	0.00118	0.1	450.88	207.39	2.17	CD83	NM_004233.3
54	9.1e-06	0.00775	0.1	256.51	119.28	2.15	CCL20	NM_004591.1
61	1.2e-05	0.00929	0.1	542.55	252.04	2.15	RNF19B	NM_153341.1
134	0.0001112	0.0392	0.1	546.34	255.02	2.14	TMEM132A	NM_178031.2
150	0.0001286	0.0403	0.1	1100.25	514.61	2.14	NFKBIZ	NM_001005474.1
58	1.01e-05	0.00822	0.1	4276.52	2013.46	2.12	LEPREL1	NM_018192.2
84	3e-05	0.0167	0.1	682.65	321.98	2.12	EFNA1	NM_004428.2
42	4.9e-06	0.00551	0.1	258.38	123.04	2.1	TRAF1	NM_005658.3
165	0.0001578	0.0449	0.1	530.7	255.11	2.08	MARCKSL1	NM_023009.4
370	0.0010449	0.133	0.1	1235.77	594.92	2.08	OAS3	NM_006187.2
10	2e-07	0.000944	0.1	262.98	127.39	2.06	STAT5A	NM_003152.2
98	4.16e-05	0.02	0.1	500.09	243.24	2.06	IFNAR2	NM_207584.1
51	8.2e-06	0.00753	0.1	586.93	287.51	2.04	PLAUR	NM_001005376.1
206	0.0002808	0.0641	0.1	10006.3	4893.2	2.04	LAMB3	NM_000228.2
138	0.0001173	0.0401	0.1	315.12	155.06	2.03	KYNU	NM_003937.2
218	0.0003244	0.0702	0.1	2034.02	1001.44	2.03	GADD45A	NM_001924.2
66	1.83e-05	0.0126	0.1	229.23	113.41	2.02	TNFAIP2	NM_006291.2
294	0.000614	0.0986	0.1	1932.81	957.59	2.02	HLA-B	NM_005514.5
358	0.0009978	0.131	0.1	1964.92	977.65	2.01	SPRR2E	NM_001024209.1
63	1.6e-05	0.012	0.1	732.18	366.75	2	BID	NM_001196.2
49	6.8e-06	0.00655	0.1	433.21	219.36	1.97	BID	NM_197967.1
86	3.06e-05	0.0167	0.1	10419.3	5283.8	1.97	PLAU	NM_002658.2
151	0.0001298	0.0403	0.1	261.56	132.58	1.97	CFB	NM_001710.4
130	0.0001051	0.0382	0.1	597.77	304.21	1.96	KRT34	NM_021013.3
514	0.0022309	0.205	0.1	1037.28	528.34	1.96	KLHL21	NM_014851.2
203	0.0002563	0.0595	0.1	1211.46	622.41	1.95	NECAP2	NM_018090.3
758	0.004823	0.3	0.1	312.87	160.1	1.95	TYMP	NM_001113756.1
73	2.31e-05	0.0149	0.1	2751.23	1419.26	1.94	EFNA1	NM_004428.2
79	2.68e-05	0.0158	0.1	821.74	423.01	1.94	PHLDA2	NM_003311.3
93	3.62e-05	0.0183	0.1	342.24	176.56	1.94	SAA1	NM_199161.1
94	3.65e-05	0.0183	0.1	17120.5	8844.2	1.94	S100A9	NM_002965.2
120	8.79e-05	0.0346	0.1	868.26	451.56	1.92	TGFA	NM_003236.1
132	0.0001097	0.0392	0.1	1695.23	887.48	1.91	CXCL16	NM_022059.1
149	0.0001274	0.0403	0.1	321.55	168.09	1.91	NCF2	NM_000433.2
44	5.3e-06	0.00556	0.1	243.66	128.16	1.9	C10orf10	NM_007021.2
146	0.0001259	0.0403	0.1	2373.71	1251.09	1.9	DTX2	NM_020892.1
45	5.3e-06	0.00556	0.1	1168.3	617.05	1.89	SLC2A6	NM_017585.2
175	0.0001889	0.0509	0.1	1922.02	1024.86	1.88	TJP2	NM_201629.1
343	0.0008915	0.123	0.1	636.03	338.23	1.88	TJP2	NM_201629.1
29	2.4e-06	0.00365	0.1	440.77	235.25	1.87	DUSP10	NM_144729.1
521	0.0023133	0.21	0.1	503.01	268.34	1.87	TJP2	NM_004817.2
143	0.0001237	0.0403	0.1	433.79	233.22	1.86	IL24	NM_181339.1
207	0.0002815	0.0641	0.1	525.2	281.81	1.86	CRB3	NM_174881.2
344	0.0008964	0.123	0.1	581.09	312.36	1.86	RAB24	NM_001031677.2
70	1.89e-05	0.0126	0.1	241.24	130.53	1.85	GPR109A	NM_177551.3
369	0.0010388	0.133	0.1	7830.87	4236.82	1.85	CLDN1	NM_021101.3
142	0.0001229	0.0403	0.1	873.23	473.76	1.84	SERPINB8	NM_001031848.1
193	0.0002202	0.0539	0.1	308.61	167.95	1.84	TNFRSF6B	NM_003823.2
304	0.0006888	0.107	0.1	347.23	188.78	1.84	CCL5	NM_002985.2
371	0.0010469	0.133	0.1	512.6	278.45	1.84	BIRC2	NM_001166.3
153	0.0001307	0.0403	0.1	2743.31	1500.03	1.83	FERMT1	NM_017671.3
188	0.0002133	0.0533	0.1	14258.6	7795.59	1.83	SQSTM1	NM_003900.3
376	0.0010853	0.136	0.1	592.3	323.25	1.83	OAS1	NM_001032409.1
40	4.7e-06	0.00551	0.1	324.5	178.53	1.82	IL7R	XM_937367.1
246	0.0004142	0.0794	0.1	1500.05	825.26	1.82	CDCP1	NM_022842.3
286	0.0005874	0.0969	0.1	4346.62	2390.85	1.82	LAMA3	NM_198129.1
518	0.0022883	0.208	0.1	660.05	364.92	1.81	SPRR2C	NR_003062.1
181	0.0001987	0.0518	0.1	905.37	503.73	1.8	WWC1	NM_015238.1
117	7.96e-05	0.0321	0.1	213.26	119.13	1.79	IL32	NM_001012632.1
27	1.6e-06	0.0028	0.1	4278.68	2408.13	1.78	SPRR2E	NM_001024209.2
488	0.0019967	0.193	0.1	463.6	260.36	1.78	ST5	NM_005418.3
31	2.4e-06	0.00365	0.1	568.05	321.52	1.77	XAF1	NM_199139.1
364	0.0010315	0.133	0.1	4646.69	2639.61	1.76	CTSC	NM_001814.2
60	1.16e-05	0.00913	0.1	236.67	135.25	1.75	GPR109B	NM_006018.1
105	5.3e-05	0.0236	0.1	326.95	186.69	1.75	IKBKE	NM_014002.2
177	0.0001948	0.0516	0.1	297.07	169.6	1.75	MUC1	NM_001018021.1
238	0.0003922	0.0778	0.1	1527.72	875.18	1.75	SEMA4B	NM_020210.2
420	0.0013785	0.154	0.1	5617.72	3218	1.75	IFNGR2	NM_005534.2
596	0.0029853	0.236	0.1	303.62	173.37	1.75	PPIF	NM_005729.3
69	1.87e-05	0.0126	0.1	377.77	217	1.74	GLIPR2	NM_022343.2
101	4.94e-05	0.0231	0.1	829.46	477.21	1.74	ISG20	NM_002201.4
104	5.27e-05	0.0236	0.1	14745.1	8464.73	1.74	S100A8	NM_002964.3
43	5.1e-06	0.00556	0.1	14087.1	8150.08	1.73	PI3	NM_002638.2
385	0.0011434	0.14	0.1	911.03	526.27	1.73	CYP27B1	NM_000785.3
439	0.0015177	0.163	0.1	2015	1165.85	1.73	HCG4	XR_001115.1
178	0.0001956	0.0516	0.1	949.36	550.67	1.72	PARP12	NM_022750.2
229	0.0003709	0.0761	0.1	834.14	483.57	1.72	SMAD3	NM_005902.3
248	0.00042	0.0799	0.1	1088.38	634.33	1.72	ANKLE2	NM_015114.1
261	0.0004808	0.0869	0.1	441.51	256.94	1.72	OAS1	NM_001032409.1
422	0.0013827	0.154	0.1	354.37	205.83	1.72	TNIP2	NM_024309.2
199	0.000243	0.0574	0.1	1428.76	834.85	1.71	SPRR2G	NM_001014291.1
81	2.71e-05	0.0158	0.1	422.66	248.27	1.7	BCL3	NM_005178.2
213	0.0003043	0.0674	0.1	502.34	295.36	1.7	MGLL	NM_007283.5
265	0.0004997	0.089	0.1	830.55	489.32	1.7	GALT	NM_000155.2
507	0.0021988	0.205	0.1	336.13	197.55	1.7	TRAF2	NM_021138.3
118	8.78e-05	0.0346	0.1	412.4	243.78	1.69	DUSP10	NM_144729.1
121	8.95e-05	0.0348	0.1	1589.98	942.53	1.69	DNTTIP1	NM_052951.2
164	0.0001502	0.0432	0.1	677.95	401.3	1.69	LOC645638	XR_040455.1
166	0.0001579	0.0449	0.1	806.11	477.78	1.69	IFIH1	NM_022168.2
315	0.0007232	0.108	0.1	382.88	226.74	1.69	PAOX	NM_207128.1
595	0.0029763	0.236	0.1	1217.53	720.62	1.69	TGFA	NM_003236.1
646	0.0036272	0.265	0.1	3598.55	2125.07	1.69	EHD1	NM_006795.2
65	1.82e-05	0.0126	0.1	366.29	217.77	1.68	IFIT3	NM_001549.2
230	0.0003719	0.0761	0.1	874.25	519.98	1.68	TNC	NM_002160.1
475	0.0018806	0.187	0.1	11437.4	6823.38	1.68	TM4SF1	NM_014220.2
511	0.0022254	0.205	0.1	1087.18	645.43	1.68	LAMC2	NM_018891.1
713	0.0042947	0.284	0.1	971.26	578.37	1.68	LOC650832	XM_939919.1
46	6.2e-06	0.00636	0.1	954.67	571.98	1.67	VEGFC	NM_005429.2
77	2.57e-05	0.0157	0.1	3428.49	2054.31	1.67	GADD45A	NM_001924.2
103	5.22e-05	0.0236	0.1	233.78	139.7	1.67	KREMEN2	NM_172229.1
147	0.0001263	0.0403	0.1	2453.89	1472.72	1.67	ETS1	NM_005238.2
300	0.0006539	0.103	0.1	1005.43	600.77	1.67	SPINK6	NM_205841.2
339	0.0008586	0.12	0.1	238.03	142.69	1.67	ECGF1	NM_001953.2
519	0.002291	0.208	0.1	437.85	262.93	1.67	MMP28	NM_001032278.1
546	0.0025111	0.217	0.1	676.55	405.85	1.67	DCUN1D3	NM_173475.1
68	1.86e-05	0.0126	0.1	1345.83	810.95	1.66	TPST1	NM_003596.2
127	9.67e-05	0.0359	0.1	806.94	484.87	1.66	SERPINB8	NM_002640.3
136	0.000116	0.0401	0.1	377.28	226.81	1.66	C15orf39	NM_015492.3
156	0.0001348	0.0408	0.1	874.25	527.18	1.66	NCOA7	NM_181782.2
162	0.0001456	0.0424	0.1	203.76	122.64	1.66	CCL5	NM_002985.2
221	0.000333	0.0708	0.1	582.73	351.94	1.66	ULBP2	NM_025217.2
249	0.0004283	0.0812	0.1	537.4	322.79	1.66	NEDD4L	NM_015277.2
352	0.0009587	0.129	0.1	1034.97	622.39	1.66	STARD5	NM_181900.2
391	0.0011668	0.141	0.1	229.52	138.31	1.66	TYMP	NM_001113755.1
158	0.0001422	0.0424	0.1	904.75	546.83	1.65	SQRDL	NM_021199.2
167	0.000165	0.0466	0.1	331.93	200.56	1.65	NAV3	NM_014903.3
255	0.0004623	0.0854	0.1	2018.7	1221.73	1.65	ITGAV	NM_002210.2
303	0.0006885	0.107	0.1	1219.94	738.61	1.65	IRF6	NM_006147.2
340	0.0008796	0.122	0.1	868.42	526.6	1.65	NIPAL4	XM_371777.4
547	0.0025171	0.217	0.1	242.02	147.8	1.64	S100A7	NM_002963.2
83	2.99e-05	0.0167	0.1	234.32	143.46	1.63	SOCS1	NM_003745.1
173	0.000186	0.0505	0.1	623.04	383.18	1.63	SLC24A6	NM_024959.2
591	0.002939	0.235	0.1	1447.52	885.69	1.63	LCE3D	NM_032563.1
87	3.08e-05	0.0167	0.1	327.65	202.03	1.62	IL11RA	NM_004512.3
123	9.06e-05	0.0348	0.1	1843.11	1135.46	1.62	LACTB	NM_032857.2
190	0.0002168	0.0539	0.1	360.98	222.7	1.62	IL1F5	NM_173170.1
292	0.0006131	0.0986	0.1	737.83	456.77	1.62	PLEKHF1	NM_024310.2
82	2.93e-05	0.0167	0.1	695.02	432.15	1.61	TNFSF10	NM_003810.2
299	0.0006424	0.101	0.1	1472.38	920.6	1.6	ANTXR2	NM_058172.3
331	0.0008283	0.118	0.1	1297.22	810.04	1.6	MAP2K3	XM_940575.1
362	0.001024	0.133	0.1	195.06	122.28	1.6	WFDC2	NM_006103.3
605	0.0031208	0.243	0.1	2585.39	1620.47	1.6	SOX9	NM_000346.2
607	0.0031461	0.244	0.1	1310.56	817.91	1.6	LCN2	NM_005564.2
444	0.0015553	0.165	0.1	4004.13	2510.85	1.59	PLEK2	NM_016445.1
695	0.0041132	0.279	0.1	328.58	206.3	1.59	SDCBP2	NM_080489.2
145	0.0001259	0.0403	0.1	527.9	334.88	1.58	CDK5R1	NM_003885.2
195	0.000232	0.0562	0.1	915.9	578.39	1.58	IRF7	NM_004030.1
280	0.0005718	0.0964	0.1	978.73	619.17	1.58	CRB3	NM_139161.2
311	0.0007088	0.108	0.1	587.46	371.93	1.58	SDCBP2	NM_080489.2
526	0.0023597	0.211	0.1	2272.65	1441.17	1.58	CEBPD	NM_005195.2
528	0.0023847	0.212	0.1	965.19	611.71	1.58	C17orf49	NM_174893.1
719	0.0043591	0.286	0.1	823.62	519.68	1.58	HNRNPA3	NM_194247.1
205	0.0002715	0.0625	0.1	324.13	206.92	1.57	PIK3CD	NM_005026.2
296	0.0006203	0.0989	0.1	701.85	446.53	1.57	SPINK6	NM_205841.2
310	0.0007042	0.107	0.1	257.04	163.36	1.57	RAET1L	NM_130900.2
436	0.0014848	0.16	0.1	376.54	240.31	1.57	PPP4R4	NM_058237.1
568	0.0026919	0.224	0.1	1382.65	879.78	1.57	JAG1	NM_000214.1
197	0.0002403	0.0574	0.1	188.32	120.47	1.56	SERPINA3	NM_001085.4
384	0.0011384	0.14	0.1	239.37	153.32	1.56	IL1RN	NM_173843.1
463	0.0017152	0.175	0.1	490.44	316.82	1.55	PARP14	NM_017554.1
223	0.0003352	0.0709	0.1	443.18	287.03	1.54	CTSZ	NM_001336.2
338	0.000855	0.119	0.1	504.55	327.78	1.54	OAS1	NM_002534.2
508	0.002212	0.205	0.1	425.1	275.39	1.54	FAM107B	NM_031453.2
635	0.0034935	0.26	0.1	334.77	216.72	1.54	TMEM171	NM_173490.4
745	0.0046542	0.295	0.1	3468.95	2255.19	1.54	PDCD5	NM_004708.2
322	0.0007492	0.11	0.1	342.4	223.31	1.53	PSMB9	NM_002800.4
426	0.0014086	0.156	0.1	1815.56	1183.25	1.53	HAS3	NM_005329.2
614	0.0032079	0.247	0.1	4353.8	2849.86	1.53	EMP3	NM_001425.1
731	0.0044895	0.29	0.1	5771	3782.32	1.53	UBE2C	NM_181803.1
122	9.03e-05	0.0348	0.1	260.01	171.21	1.52	SPRR2B	NM_001017418.1
228	0.0003674	0.0761	0.1	7258	4780.45	1.52	UBE2C	NM_181800.1
360	0.0010002	0.131	0.1	291.17	191.26	1.52	PDLIM4	NM_003687.2
396	0.0011999	0.143	0.1	1267.62	833.31	1.52	SELS	NM_203472.1
577	0.0027962	0.229	0.1	239.24	157.21	1.52	FBXW11	NM_033645.2
160	0.0001451	0.0424	0.1	460.49	305.18	1.51	DHRS3	NM_004753.4
184	0.0002092	0.0533	0.1	1846.6	1225.88	1.51	CYB5R2	NM_016229.2
263	0.0004922	0.0883	0.1	919.56	610.53	1.51		Hs.570988
503	0.0021133	0.198	0.1	2365.14	1563.46	1.51	RHOG	NM_001665.2
512	0.0022289	0.205	0.1	321.27	212.45	1.51	NFKBIB	NM_002503.3
701	0.0041551	0.279	0.1	484.42	319.82	1.51	ADAM19	NM_033274.2
708	0.0042295	0.282	0.1	4561.23	3022.4	1.51	CTSC	NM_001814.2
97	3.96e-05	0.0193	0.1	156.65	104.78	1.5	LTB	NM_002341.1
232	0.0003753	0.0764	0.1	269.26	179.47	1.5	DAPP1	NM_014395.1
237	0.0003914	0.0778	0.1	329.64	220.44	1.5	NFKBIB	NM_001001716.1
471	0.0018585	0.186	0.1	1548.53	1035.77	1.5	RFX5	NM_000449.3
487	0.0019909	0.193	0.1	1326.72	885.13	1.5	ZBED1	NM_004729.3
726	0.0044355	0.288	0.1	552.51	367.49	1.5	TRIM22	NM_006074.2
732	0.0044899	0.29	0.1	839.78	560.08	1.5	ITGA5	NM_002205.2
765	0.0049261	0.304	0.1	1051.59	701.57	1.5	MTSS1	NM_014751.2
176	0.0001902	0.051	0.1	514.92	345.86	1.49	RIPK4	NM_020639.2
354	0.0009799	0.131	0.1	5211.92	3490.22	1.49	UPP1	NM_181597.1
523	0.0023359	0.211	0.1	3433.96	2299.35	1.49	GNA15	NM_002068.1
586	0.0028974	0.233	0.1	289.49	194.69	1.49	RAB43	NM_198490.1
90	3.32e-05	0.0174	0.1	318.06	215	1.48	MTSS1	NM_014751.2
152	0.00013	0.0403	0.1	288.54	194.63	1.48	SLC5A1	NM_000343.1
460	0.0016935	0.174	0.1	571	386.13	1.48	TRIM21	NM_003141.3
516	0.0022597	0.207	0.1	2708.35	1828.13	1.48	IFNGR1	NM_000416.1
580	0.0028293	0.23	0.1	1814.73	1227.25	1.48	TMEM189	NM_199129.1
616	0.0032196	0.247	0.1	335.66	226.46	1.48	TMEM204	NM_024600.4
654	0.0036937	0.266	0.1	5047.2	3421.29	1.48	LOC390557	XM_001726973.1
660	0.0037224	0.266	0.1	1057.63	713.81	1.48	SCD5	NM_001037582.1
80	2.68e-05	0.0158	0.1	189.42	129.08	1.47	KYNU	NM_003937.2
128	0.0001006	0.0371	0.1	238.38	161.62	1.47	C15orf48	NM_032413.2
202	0.0002514	0.0587	0.1	589.53	401.88	1.47	LOC728069	NM_145058.1
266	0.0005092	0.0902	0.1	307.15	209.16	1.47	SAMD4A	NM_015589.3
406	0.0012763	0.148	0.1	389.14	264.51	1.47	APOBEC3B	NM_004900.3
427	0.0014103	0.156	0.1	361.33	245.2	1.47	NDRG4	NM_022910.1
476	0.0018848	0.187	0.1	344.86	234.99	1.47	FYN	NM_002037.3
664	0.0037417	0.266	0.1	585.65	398.07	1.47	CD47	NM_001025080.1
95	3.91e-05	0.0193	0.1	216.47	148.22	1.46	SLC2A11	NM_001024938.1
170	0.0001758	0.0488	0.1	370.01	253.72	1.46	GABARAPL1	NM_031412.2
235	0.0003898	0.0778	0.1	17632.7	12041	1.46	ODC1	NM_002539.1
240	0.000401	0.0783	0.1	277.95	191	1.46	EML2	NM_012155.1
499	0.0021028	0.198	0.1	173.78	119.11	1.46	MRGPRX3	NM_054031.2
553	0.0025652	0.219	0.1	2036.58	1398.44	1.46	PSMB10	NM_002801.2
192	0.0002198	0.0539	0.1	1549.87	1070.57	1.45	ARHGEF2	NM_004723.2
212	0.0002932	0.0653	0.1	892.07	616.67	1.45	FAM65A	NM_024519.2
353	0.0009798	0.131	0.1	222.84	153.86	1.45	NOD2	NM_022162.1
389	0.0011549	0.14	0.1	1353.75	933.32	1.45	P4HA2	NM_001017974.1
562	0.0026325	0.221	0.1	1062.01	729.93	1.45	ELF4	NM_001421.1
613	0.0032051	0.247	0.1	1155.23	798.55	1.45	LOC100131785	XR_039574.1
270	0.0005201	0.0909	0.1	707.98	491.03	1.44	ANKRD22	NM_144590.1
656	0.0037072	0.266	0.1	1042.19	722.42	1.44	IL4R	NM_000418.2
119	8.79e-05	0.0346	0.1	323.18	226.1	1.43	ABHD9	NM_024794.1
126	9.65e-05	0.0359	0.1	246.25	172.6	1.43	DDX58	NM_014314.2
159	0.0001433	0.0424	0.1	2035.17	1426.26	1.43	FAM38A	NM_014745.1
200	0.0002433	0.0574	0.1	1561.36	1090.09	1.43	ANXA2P3	NR_001446.1
251	0.0004339	0.0814	0.1	499.96	348.44	1.43	CYP2S1	NM_030622.6
319	0.0007356	0.109	0.1	231.24	161.28	1.43	MREG	NM_018000.1
550	0.0025363	0.218	0.1	2457.54	1719.76	1.43	ISG15	NM_005101.1
287	0.0005919	0.0971	0.1	172.84	121.72	1.42	IL23A	NM_016584.2
324	0.0007785	0.113	0.1	225.71	158.88	1.42	KMO	NM_003679.2
374	0.0010692	0.135	0.1	499.13	352.25	1.42	ANKRD22	NM_144590.1
394	0.0011947	0.143	0.1	212.64	149.83	1.42	CTSC	NM_148170.2
399	0.0012279	0.145	0.1	1270.5	897.52	1.42	CHST15	NM_015892.2
501	0.0021079	0.198	0.1	1162.68	818.59	1.42	KLHL5	NM_001007075.1
272	0.0005301	0.0915	0.1	570.82	403.54	1.41	PLSCR1	NM_021105.1
336	0.0008423	0.118	0.1	3093.03	2199.11	1.41	ANXA2	NM_001002857.1
359	0.0009991	0.131	0.1	391.85	277.58	1.41	CASP7	NM_033339.3
445	0.0015648	0.166	0.1	284.87	202.73	1.41	HIVEP1	NM_002114.1
612	0.0031874	0.246	0.1	340.44	241.26	1.41	SLC25A22	NM_024698.4
89	3.27e-05	0.0173	0.1	229.69	163.76	1.4	ALOX15B	NM_001039131.1
186	0.0002112	0.0533	0.1	336.82	241.02	1.4	ARHGAP25	NM_014882.2
201	0.0002494	0.0586	0.1	170.52	121.44	1.4	CXCL5	NM_002994.3
258	0.0004685	0.0854	0.1	197.61	141.45	1.4	SCNN1D	NM_002978.2
608	0.0031482	0.244	0.1	909.83	651.01	1.4	VEZT	NM_017599.2
611	0.0031678	0.245	0.1	274.88	196.93	1.4	IL24	NM_181339.1
690	0.0040714	0.279	0.1	409.93	293.82	1.4	FGD6	NM_018351.2
252	0.0004346	0.0814	0.1	159.19	114.44	1.39	CCL2	NM_002982.3
274	0.0005309	0.0915	0.1	2150.25	1548.07	1.39	RGS20	NM_170587.1
295	0.0006171	0.0987	0.1	476.14	343.68	1.39	BAMBI	NM_012342.2
297	0.0006224	0.0989	0.1	993.2	715.71	1.39	RIPK2	NM_003821.4
637	0.0035196	0.261	0.1	198.76	143.1	1.39	GDPD5	NM_030792.4
640	0.0035678	0.263	0.1	419.11	301.25	1.39	DGUOK	NM_080916.1
650	0.00366	0.265	0.1	1302.64	938.26	1.39	NAGK	NM_017567.2
659	0.0037204	0.266	0.1	289.02	208.09	1.39		Hs.564874
671	0.003838	0.27	0.1	547.24	394.94	1.39	SOX4	NM_003107.2
329	0.0008119	0.116	0.1	165	119.62	1.38	SLC44A4	NM_032794.1
405	0.0012725	0.148	0.1	11403.7	8287.29	1.38	MYH9	NM_002473.3
513	0.0022307	0.205	0.1	302.59	219.65	1.38	EVC	NM_014556.2
720	0.0043597	0.286	0.1	431.24	313.18	1.38	ZNF296	NM_145288.1
180	0.0001969	0.0516	0.1	302.91	220.46	1.37	MGLL	NM_007283.5
260	0.000479	0.0869	0.1	1190.91	871.71	1.37	HERPUD1	NM_001010990.1
308	0.0006993	0.107	0.1	627.33	458.99	1.37	HERC6	NM_001013005.1
438	0.0014894	0.16	0.1	204.59	149.57	1.37	IFIT3	NM_001031683.1
458	0.0016692	0.172	0.1	176.7	129.03	1.37	LOC644173	XR_039995.1
515	0.0022473	0.206	0.1	483.79	353.58	1.37	TMEM173	NM_198282.1
693	0.0041025	0.279	0.1	10462.9	7648.98	1.37	S100A2	NM_005978.3
316	0.0007294	0.109	0.1	920.52	678.35	1.36	LHFP	NM_005780.1
407	0.0012824	0.149	0.1	432.71	317.99	1.36	CLIC4	XM_938776.1
464	0.0017174	0.175	0.1	369.79	271.56	1.36	FAM177A1	NM_173607.3
141	0.0001229	0.0403	0.1	872.54	645.39	1.35	CDC42	NM_044472.1
185	0.0002104	0.0533	0.1	281.9	208.74	1.35	ATF3	NM_001040619.1
236	0.0003912	0.0778	0.1	436.76	324.23	1.35	BPGM	NM_001724.3
257	0.0004655	0.0854	0.1	163.55	121.47	1.35	PRDM1	NM_001198.2
289	0.0005945	0.0971	0.1	3418.01	2540.82	1.35	BTG3	NM_006806.3
342	0.00089	0.123	0.1	252.7	186.71	1.35	KIAA0040	NM_014656.1
419	0.0013775	0.154	0.1	252.51	187	1.35	NPAS2	NM_002518.3
447	0.0015831	0.167	0.1	1252.31	930.28	1.35	ZP3	NM_007155.4
556	0.0025969	0.22	0.1	245.17	181.9	1.35	LOC730256	XM_498810.2
598	0.0030242	0.239	0.1	1363.36	1009.71	1.35	EHD4	NM_139265.2
668	0.0038066	0.269	0.1	517.63	384.73	1.35	C5orf32	NM_032412.2
748	0.00468	0.295	0.1	185.2	137.66	1.35	TMEM159	NM_020422.3
768	0.0049474	0.304	0.1	300.82	223.27	1.35	OVOL1	NM_004561.2
135	0.0001134	0.0396	0.1	253.48	188.97	1.34	RIPK3	NM_006871.2
305	0.0006896	0.107	0.1	215.84	160.69	1.34	ABAT	NM_020686.3
430	0.0014323	0.157	0.1	1480.15	1101.48	1.34	TMEM158	NM_015444.1
433	0.0014623	0.159	0.1	216.77	161.65	1.34	TNFRSF10B	NM_147187.1
531	0.0023911	0.212	0.1	492.46	366.16	1.34	UBE2L6	NM_004223.3
557	0.0026042	0.22	0.1	715.12	532.04	1.34	SLC39A14	NM_015359.1
647	0.0036288	0.265	0.1	243.22	180.94	1.34	LOC647474	XM_943003.1
658	0.0037175	0.266	0.1	783.68	583.25	1.34	ELOVL1	NM_022821.2
678	0.0039297	0.273	0.1	880.13	658.16	1.34	RAB11FIP5	NM_015470.1
694	0.0041028	0.279	0.1	568.29	424.93	1.34	C12orf45	NM_152318.1
239	0.0003958	0.0782	0.1	6763.98	5072.26	1.33	LOC649821	XM_942212.1
423	0.001384	0.154	0.1	6801.62	5128.84	1.33	LOC646723	NM_199187.1
478	0.0019029	0.188	0.1	195.08	146.55	1.33	FLJ21865	NM_022759.1
485	0.0019774	0.192	0.1	726.8	545.31	1.33	SPAG7	NM_004890.1
566	0.0026738	0.223	0.1	451.97	338.84	1.33	TMEM40	NM_018306.2
597	0.0029881	0.236	0.1	3964.6	2974.4	1.33	BTG1	NM_001731.1
622	0.0032817	0.249	0.1	334.54	251.22	1.33	AFAP1	NM_198595.1
628	0.0034132	0.257	0.1	320.7	241.48	1.33	C19orf66	NM_018381.1
770	0.004974	0.305	0.1	4144.02	3116.88	1.33	PSME2	NM_002818.2
214	0.0003109	0.0686	0.1	250.87	190.33	1.32	SDR16C5	NM_138969.2
470	0.001851	0.186	0.1	3726.68	2826.12	1.32	EFHD2	NM_024329.4
481	0.001942	0.19	0.1	836.59	634.3	1.32	ABCC3	NM_020037.1
505	0.0021836	0.204	0.1	157.19	118.95	1.32	ALOX15B	NM_001141.1
529	0.0023871	0.212	0.1	207.16	156.62	1.32	LAYN	NM_178834.2
588	0.0029237	0.235	0.1	14730.3	11157.9	1.32	MYH9	NM_002473.3
718	0.0043577	0.286	0.1	2461.55	1859.32	1.32	NDUFB6	NM_002493.3
724	0.0044263	0.288	0.1	481.52	364.33	1.32	XDH	NM_000379.2
219	0.0003316	0.0708	0.1	286.25	217.97	1.31	C16orf30	NM_024600.1
226	0.0003428	0.0716	0.1	3510.3	2671.33	1.31	RAC2	NM_002872.3
279	0.0005552	0.0939	0.1	1139.1	871.71	1.31	SDCBP	NM_001007067.1
386	0.0011441	0.14	0.1	261.49	199.18	1.31	STOML1	NM_004809.3
418	0.0013722	0.154	0.1	222.48	169.86	1.31		Hs.72010
496	0.0020766	0.198	0.1	1365.23	1043.39	1.31	VHL	NM_000551.2
670	0.0038259	0.27	0.1	221.54	168.72	1.31	S1PR3	NM_005226.2
685	0.0040454	0.279	0.1	274.91	209.77	1.31	KCNS3	NM_002252.3
333	0.0008311	0.118	0.1	2006.49	1548.9	1.3	STAT2	NM_005419.2
414	0.0013524	0.154	0.1	4342.32	3328.28	1.3	FLNB	NM_001457.1
428	0.0014165	0.156	0.1	293.22	226.35	1.3	DLST	NM_001933.3
509	0.0022211	0.205	0.1	149.91	115.13	1.3	CDGAP	NM_020754.1
533	0.0023921	0.212	0.1	302.24	232.72	1.3	PLA2G3	NM_015715.2
639	0.0035523	0.262	0.1	307.64	237.24	1.3	FAM176A	NM_001135032.1
452	0.00161	0.168	0.1	240.67	186.7	1.29	KIF3C	NM_002254.5
480	0.0019297	0.19	0.1	497.84	384.59	1.29	PANX1	NM_015368.3
570	0.0027142	0.225	0.1	1478.98	1148.97	1.29	PHF11	NM_016119.1
648	0.0036414	0.265	0.1	2039.51	1576.16	1.29	TNFRSF10B	NM_003842.3
699	0.0041463	0.279	0.1	419.15	324.54	1.29	LOC728060	XR_015272.2
365	0.0010334	0.133	0.1	2345.37	1837.08	1.28	DNAJB6	NM_005494.2
383	0.0011316	0.139	0.1	869.69	681.6	1.28	C20orf45	NM_016045.1
398	0.001211	0.144	0.1	227.87	178.42	1.28	JMJD4	NM_023007.1
442	0.0015516	0.165	0.1	175.89	137.41	1.28	LMO2	NM_005574.2
443	0.0015548	0.165	0.1	625.51	489.2	1.28	DERL2	NM_016041.2
467	0.0018146	0.183	0.1	13157.6	10292.4	1.28	FAU	NM_001997.3
489	0.0020034	0.193	0.1	511.27	398.91	1.28	SH2B3	NM_005475.1
510	0.0022241	0.205	0.1	4033.97	3144.72	1.28	IFI27	NM_005532.3
535	0.0024096	0.213	0.1	230.82	179.93	1.28	SLC2A12	NM_145176.1
619	0.0032329	0.247	0.1	670.28	524.09	1.28	SNHG3-RCC1	NM_001269.2
620	0.0032672	0.249	0.1	4683.41	3653.72	1.28	FEZ1	NM_005103.3
627	0.0033875	0.255	0.1	1120.66	878.12	1.28	ADPRHL2	NM_017825.1
761	0.0048976	0.303	0.1	261.94	204.69	1.28	CST6	NM_001323.2
572	0.0027366	0.226	0.1	186.61	146.49	1.27	LOC728216	NM_017414.2
578	0.0027997	0.229	0.1	179.46	140.97	1.27	STEAP4	NM_024636.1
645	0.0036156	0.265	0.1	224.9	176.94	1.27	VHL	NM_000551.2
735	0.0045163	0.29	0.1	607.18	479.9	1.27	TXNRD1	NM_003330.2
368	0.0010379	0.133	0.1	137.43	109.4	1.26	LOC400743	XM_001719656.1
379	0.0011095	0.138	0.1	257.74	204.65	1.26	NUAK2	NM_030952.1
412	0.0013306	0.152	0.1	402.61	319.93	1.26	AEN	NM_022767.3
495	0.0020688	0.197	0.1	198.5	157.49	1.26	HSD17B2	NM_002153.1
581	0.0028293	0.23	0.1	197.12	156.62	1.26	PPP4R4	NM_058237.1
741	0.0045584	0.29	0.1	1004.79	799.98	1.26	PSMB8	NM_004159.4
756	0.004797	0.299	0.1	669.34	530.1	1.26	SPAG9	NM_003971.3
313	0.0007146	0.108	0.1	17429.2	13972.8	1.25	MT1A	NM_005946.2
318	0.0007337	0.109	0.1	180.45	144.78	1.25	GOLGA7B	NM_001010917.1
326	0.0007876	0.114	0.1	21874.3	17560.8	1.25	MT2A	NM_005953.2
413	0.0013362	0.153	0.1	146.57	117.49	1.25	SAA1	NM_000331.2
440	0.0015244	0.163	0.1	519.68	414.24	1.25	LOC646463	XM_929387.1
457	0.0016667	0.172	0.1	919.08	733.78	1.25	TMEM16A	NM_018043.4
558	0.0026042	0.22	0.1	3538.54	2824.56	1.25	CALM1	NM_006888.2
655	0.0036993	0.266	0.1	160.46	128.09	1.25	PPP4R4	NM_020958.2
382	0.0011272	0.139	0.1	181.56	146.63	1.24	MOGAT2	NM_025098.2
388	0.001151	0.14	0.1	308.27	248.87	1.24	CSRNP2	NM_030809.1
451	0.0016093	0.168	0.1	230.28	185.94	1.24	MED12	NM_005120.1
455	0.001633	0.169	0.1	834.89	672.24	1.24	PSCD1	NM_017456.1
479	0.0019263	0.19	0.1	149.87	120.71	1.24	ZC3H7B	NM_017590.4
534	0.0023964	0.212	0.1	541.21	436.62	1.24	MPZL2	NM_144765.1
561	0.0026304	0.221	0.1	475.97	384.19	1.24	CCRN4L	NM_012118.2
563	0.0026378	0.221	0.1	213.97	172.1	1.24	KIF13B	NM_015254.2
630	0.0034501	0.258	0.1	1067.63	862.17	1.24	C12orf44	NM_021934.3
589	0.00293	0.235	0.1	210.49	171.38	1.23	DHX58	NM_024119.1
602	0.0030678	0.241	0.1	239.31	195.1	1.23	CRISPLD2	NM_031476.1
652	0.0036744	0.266	0.1	477.5	388.95	1.23	TULP4	NM_020245.3
579	0.0028179	0.23	0.1	276.63	227.55	1.22	FBXL6	NM_012162.1
585	0.0028765	0.232	0.1	196.67	161.64	1.22	ZNF697	NM_001080470.1
644	0.0036102	0.265	0.1	2548.23	2096.16	1.22	XBP1	NM_005080.2
727	0.004437	0.288	0.1	315.87	258.48	1.22	FBXL12	NM_017703.1
738	0.0045461	0.29	0.1	168.22	138.29	1.22	LOC606724	NR_002454.2
525	0.0023425	0.211	0.1	3958.74	3271.8	1.21	SELS	NM_018445.4
551	0.0025512	0.219	0.1	168.15	139.34	1.21	MYCN	NM_005378.4
590	0.0029329	0.235	0.1	182.55	150.51	1.21	TRAF3	NM_003300.2
643	0.0035964	0.264	0.1	207.27	171.28	1.21	HNRNPUL1	NM_144732.2
728	0.0044421	0.288	0.1	142.11	117.43	1.21	TLR6	XM_939071.1
760	0.0048976	0.303	0.1	248.26	205.05	1.21	TOB2	NM_016272.3
762	0.0049013	0.303	0.1	175.98	145.09	1.21	SLC37A1	NM_018964.3
641	0.00357	0.263	0.1	233.16	193.66	1.2	HNRNPA3P1	NR_002726.1
677	0.0039229	0.273	0.1	1430.27	1195.34	1.2	TMEM141	NM_032928.2
766	0.0049296	0.304	0.1	164.29	136.46	1.2	FLT3LG	NM_001459.2
504	0.0021258	0.199	0.1	136.99	115.29	1.19		Hs.581365
599	0.0030313	0.239	0.1	162.68	136.6	1.19	RSAD2	NM_080657.3
725	0.004434	0.288	0.1	151.29	127.33	1.19	LOC653895	XM_936379.1
692	0.0040934	0.279	0.1	184.7	156.78	1.18		Hs.539367
754	0.0047776	0.299	0.1	159.55	134.73	1.18	SLC9A2	NM_003048.3
680	0.0039346	0.273	0.1	135.54	116.14	1.17	ZNF793	NM_001013659.2
698	0.0041188	0.279	0.1	2041.56	1751.72	1.17	LMO4	NM_006769.2
717	0.00435	0.286	0.1	134.31	115.26	1.17	FAM20C	XM_928334.1
704	0.0041643	0.279	0.1	121.07	104.14	1.16	CHST8	NM_022467.3
687	0.0040559	0.279	0.1	103.74	121.03	0.86	B3GALT1	NM_020981.2
539	0.0024783	0.217	0.1	102.52	121.2	0.85	LOC100128264	XM_001719386.1
542	0.0024969	0.217	0.1	116.75	137.6	0.85	SOX6	NM_017508.1
576	0.0027931	0.229	0.1	468.37	551.52	0.85	MIPEP	NM_005932.1
548	0.0025179	0.217	0.1	504.06	602.23	0.84	SLU7	NM_006425.3
584	0.0028649	0.232	0.1	333.92	399.12	0.84	GPR89B	NM_016334.2
610	0.0031585	0.244	0.1	140.1	167.42	0.84	C21orf66	NM_016631.3
673	0.0038573	0.271	0.1	164.04	195.56	0.84	C14orf126	NM_080664.1
706	0.00419	0.28	0.1	214.15	255.28	0.84	C5orf34	NM_198566.1
740	0.0045555	0.29	0.1	190.71	228.07	0.84	TMEM107	NM_032354.2
759	0.0048644	0.302	0.1	2120.33	2538.71	0.84	CASP2	NM_032982.2
537	0.0024275	0.213	0.1	108.58	131.23	0.83	ZNF774	NM_001004309.1
634	0.0034763	0.259	0.1	184.61	221.77	0.83	TCEA1	NM_006756.2
672	0.0038537	0.271	0.1	145.2	174.08	0.83	ZNF681	NM_138286.1
697	0.0041156	0.279	0.1	192.43	233.17	0.83	TXN2	NM_012473.3
746	0.0046601	0.295	0.1	176.86	212.62	0.83	AMACR	NM_014324.4
757	0.0048063	0.3	0.1	2222.94	2681.61	0.83	RCN2	NM_002902.1
536	0.0024137	0.213	0.1	619.97	754.87	0.82	RAD51C	NM_002876.2
540	0.0024884	0.217	0.1	131.5	160.92	0.82	HLTF	NM_003071.2
559	0.0026043	0.22	0.1	157.36	191.38	0.82	SEPP1	NM_005410.2
609	0.0031485	0.244	0.1	158.37	192.29	0.82	CPVL	NM_031311.3
684	0.0040136	0.277	0.1	1870.46	2294.19	0.82	DIMT1L	NM_014473.2
705	0.004178	0.28	0.1	117.53	143.24	0.82	IGFBP5	NM_000599.2
737	0.0045402	0.29	0.1	5218.88	6388.96	0.82	MRPL3	NM_007208.2
446	0.001577	0.167	0.1	939.72	1161.34	0.81	PARD6G	NM_032510.2
484	0.001975	0.192	0.1	203.13	250.74	0.81	STARD13	NM_178006.1
606	0.0031415	0.244	0.1	1005.68	1238.27	0.81	CNOT2	NM_014515.3
636	0.0035099	0.26	0.1	120.94	149.77	0.81	LZTS1	NM_021020.1
703	0.0041587	0.279	0.1	374.42	464.58	0.81	CBS	NM_000071.1
710	0.0042619	0.283	0.1	273.22	336.4	0.81	HES1	NM_005524.2
733	0.0045034	0.29	0.1	146.79	180.74	0.81	FLJ10781	NM_018215.2
763	0.004903	0.303	0.1	2726.21	3373.24	0.81	TYMS	NM_001071.1
284	0.0005851	0.0969	0.1	648.52	813.09	0.8	ENOSF1	NM_017512.2
332	0.000829	0.118	0.1	293.09	368.15	0.8	TTC8	NM_144596.2
400	0.0012284	0.145	0.1	289.6	364.28	0.8	DSN1	NM_024918.2
472	0.0018609	0.186	0.1	144.37	179.49	0.8	ETV5	NM_004454.1
615	0.0032168	0.247	0.1	538.09	676.02	0.8	ELP2	NM_018255.1
629	0.0034393	0.258	0.1	155.85	195.1	0.8	FAM117B	NM_173511.2
681	0.0039954	0.277	0.1	533.3	662.54	0.8	FBXO3	NM_033406.2
686	0.0040547	0.279	0.1	2861.07	3569.11	0.8	MALL	NM_005434.3
702	0.0041578	0.279	0.1	224.28	281.81	0.8	ZC3H14	NM_024824.3
744	0.0046486	0.295	0.1	341.12	427.13	0.8	MND1	NM_032117.2
752	0.0047368	0.297	0.1	295.82	370.49	0.8	PLK1	NM_005030.3
771	0.0049844	0.305	0.1	2097.29	2611.28	0.8	PTPLB	NM_198402.2
268	0.0005169	0.0909	0.1	197.23	249.52	0.79	EFS	NM_005864.2
285	0.0005859	0.0969	0.1	153.12	193.83	0.79	NEBL	NM_006393.1
306	0.0006961	0.107	0.1	224.9	283.02	0.79	LOC346887	XM_943533.1
402	0.0012518	0.147	0.1	126.26	159.06	0.79	PLAC8	NM_016619.1
416	0.0013629	0.154	0.1	318.61	404.36	0.79	INVS	NM_183245.1
441	0.0015272	0.163	0.1	189.92	241.55	0.79	C5orf53	NM_001007189.1
468	0.0018227	0.184	0.1	176.82	224.22	0.79	EFCAB7	NM_032437.1
554	0.0025806	0.22	0.1	182.88	232.09	0.79	SYNC1	NM_030786.1
582	0.0028441	0.231	0.1	853.99	1075.51	0.79	PLIN2	NM_001122.2
600	0.003045	0.239	0.1	843.09	1073.94	0.79	PCK2	NM_004563.2
653	0.0036926	0.266	0.1	3028.91	3852.44	0.79	ALDH7A1	NM_001182.2
657	0.0037136	0.266	0.1	1137.45	1433.14	0.79	CES2	NM_198061.1
662	0.0037369	0.266	0.1	209.5	266.78	0.79	NDRG3	NM_022477.2
683	0.0040018	0.277	0.1	1169.3	1486.77	0.79	OIP5	NM_007280.1
707	0.0042138	0.281	0.1	1224.75	1556.88	0.79	LFNG	NM_002304.1
716	0.0043151	0.284	0.1	977.61	1235.82	0.79	UCHL5	NM_015984.1
242	0.0004027	0.0783	0.1	329.58	425.01	0.78	GPR89C	XM_936805.1
247	0.0004153	0.0794	0.1	468.49	601.34	0.78	SFXN1	NM_022754.4
250	0.0004331	0.0814	0.1	129.49	166.58	0.78	RTN4	NM_007008.2
349	0.0009279	0.125	0.1	539.86	694.34	0.78	PRIM1	NM_000946.2
404	0.0012652	0.148	0.1	248.43	316.54	0.78	SPATA7	NM_018418.1
473	0.0018711	0.187	0.1	230.83	295.97	0.78	ABHD10	NM_018394.1
530	0.0023898	0.212	0.1	998.34	1284.55	0.78	PCDH7	NM_002589.2
565	0.0026725	0.223	0.1	3735.74	4805.99	0.78	MCM3	NM_002388.3
571	0.0027305	0.226	0.1	174.89	223.44	0.78	SLC16A5	NM_004695.2
575	0.0027578	0.226	0.1	496.38	639.92	0.78	RPAP3	NM_024604.1
587	0.0029195	0.235	0.1	269.65	345.95	0.78	ACSF2	NM_025149.4
592	0.0029468	0.235	0.1	7928.04	10146.3	0.78	MGC102966	XM_930405.1
594	0.002954	0.235	0.1	135.14	173.69	0.78	CKB	NM_001823.3
601	0.0030492	0.239	0.1	251.1	321.74	0.78	ALDH3A2	NM_001031806.1
631	0.0034508	0.258	0.1	264.83	340.06	0.78	LOC93622	NM_138699.2
661	0.0037347	0.266	0.1	165.3	210.65	0.78	NTN4	NM_021229.3
667	0.0037618	0.266	0.1	1365.43	1747.61	0.78	RFC4	NM_002916.3
676	0.0039023	0.272	0.1	207.33	266.97	0.78	LOC654191	XM_940642.1
314	0.0007166	0.108	0.1	130.81	169.71	0.77	PLAC8	NM_016619.1
334	0.0008359	0.118	0.1	452.5	587.7	0.77	LOC643300	XM_931981.1
387	0.0011483	0.14	0.1	137.08	179.01	0.77		Hs.571417
425	0.0014021	0.156	0.1	172.02	222.81	0.77	ANKRD32	NM_032290.2
432	0.001455	0.159	0.1	866.6	1130.13	0.77	PIR	NM_001018109.1
569	0.0027011	0.224	0.1	141.69	183.02	0.77	AADACL2	NM_207365.1
633	0.003454	0.258	0.1	664.22	857.12	0.77	YEATS4	NM_006530.2
682	0.0039961	0.277	0.1	3639.4	4743.12	0.77	GPNMB	NM_001005340.1
689	0.0040658	0.279	0.1	169.92	221.72	0.77	KIAA1370	NM_019600.1
715	0.0043055	0.284	0.1	175.22	226.67	0.77	KDELC1	NM_024089.1
734	0.0045076	0.29	0.1	183.05	238.37	0.77	STK16	NM_003691.2
739	0.0045484	0.29	0.1	255.63	332.18	0.77	ICK	NM_014920.2
750	0.0046843	0.295	0.1	279.84	362.42	0.77	SLC27A3	NM_024330.1
751	0.0047032	0.296	0.1	1729.05	2243.35	0.77	FVT1	NM_002035.1
764	0.0049249	0.304	0.1	230.91	299.12	0.77	PIK3C2B	NM_002646.2
772	0.0049879	0.305	0.1	189.24	245.56	0.77	HOXA10	NM_153715.1
245	0.0004132	0.0794	0.1	490.98	647.74	0.76	PRIM1	NM_000946.2
256	0.0004651	0.0854	0.1	1091.6	1428.38	0.76	WDR12	NM_018256.2
323	0.0007723	0.113	0.1	268.08	353.48	0.76	SMYD4	NM_052928.1
366	0.0010339	0.133	0.1	491.71	649.18	0.76	CTGF	NM_001901.2
390	0.0011649	0.141	0.1	129.23	170.22	0.76	YTHDC1	NM_133370.1
397	0.001207	0.143	0.1	198.15	259.63	0.76	H19	NR_002196.1
403	0.0012639	0.148	0.1	2542.47	3365.54	0.76	DEGS1	NM_003676.2
410	0.0013118	0.151	0.1	178.98	236.23	0.76	ZNF323	NM_030899.2
431	0.0014538	0.159	0.1	153.7	201.32	0.76	TGFBR3	NM_003243.2
449	0.0016056	0.168	0.1	210.63	276.74	0.76	TRERF1	NM_033501.1
466	0.0018003	0.182	0.1	246.91	325.98	0.76	CDCA7L	NM_018719.2
477	0.0018901	0.187	0.1	1424.58	1865.39	0.76	ALS2CR4	NM_152388.1
486	0.0019817	0.192	0.1	248.71	329.26	0.76	PKIA	NM_181839.1
490	0.0020085	0.193	0.1	268.97	354.32	0.76	PRIM2A	XM_942683.1
522	0.0023196	0.21	0.1	843.12	1115.21	0.76	PECI	NM_006117.2
532	0.0023916	0.212	0.1	430.22	568.13	0.76	RHPN2	NM_033103.3
560	0.0026253	0.221	0.1	289.21	380.16	0.76	AKR1B10	NM_020299.3
573	0.002743	0.226	0.1	925.79	1222.56	0.76	AK3L1	NM_013410.2
621	0.0032792	0.249	0.1	229.93	303.13	0.76	C21orf91	NM_017447.2
625	0.0033689	0.254	0.1	207.04	270.91	0.76	ASB3	NM_145863.1
696	0.0041151	0.279	0.1	143.9	188.72	0.76	EPHA4	NM_004438.3
711	0.0042679	0.283	0.1	533.66	701.46	0.76	SP3	NM_001017371.3
722	0.004389	0.287	0.1	2207.29	2913.43	0.76	C18orf55	NM_014177.1
730	0.0044691	0.289	0.1	835.9	1099.46	0.76	JAG2	NM_002226.3
743	0.0046243	0.294	0.1	135.6	177.44	0.76	SNAPC1	NM_003082.2
137	0.0001164	0.0401	0.1	332.02	445.02	0.75	ZNF362	NM_152493.2
210	0.0002888	0.0646	0.1	673.98	896.2	0.75	RAD23B	NM_002874.3
330	0.0008267	0.118	0.1	813.63	1088.29	0.75	FKBP5	NM_004117.2
347	0.0009248	0.125	0.1	576.85	773.42	0.75	FAM69A	NM_001006605.3
373	0.0010589	0.134	0.1	180.5	239.65	0.75	PPP1R3C	NM_005398.3
456	0.0016529	0.171	0.1	3095.58	4138.71	0.75	PPT1	NM_000310.2
461	0.0017006	0.174	0.1	276.37	370.84	0.75	CLUAP1	NM_015041.1
469	0.0018271	0.184	0.1	170.23	225.7	0.75	CEP110	NM_007018.3
527	0.0023608	0.211	0.1	154.8	206.46	0.75	CALD1	NM_033138.2
544	0.0025026	0.217	0.1	142.93	189.66	0.75	ANKRD38	NM_181712.2
549	0.002531	0.218	0.1	345.86	463.71	0.75	LOC284988	XM_209429.7
564	0.002661	0.223	0.1	247.63	330.48	0.75	C15orf41	NM_032499.3
675	0.0038964	0.272	0.1	670.88	900.04	0.75	CHES1	NM_005197.2
729	0.0044609	0.289	0.1	324.66	435.56	0.75	ATM	NM_000051.3
753	0.0047683	0.299	0.1	1611.53	2151.09	0.75	SKA2	NM_182620.3
769	0.004972	0.305	0.1	449.04	601.44	0.75	KIAA0831	NM_014924.3
220	0.0003317	0.0708	0.1	757.43	1023.28	0.74	FBXO5	NM_012177.2
225	0.000341	0.0715	0.1	343.18	466.5	0.74	TP53AIP1	NM_022112.1
254	0.0004502	0.0837	0.1	381.62	518.51	0.74	HSDL2	NM_032303.2
259	0.0004687	0.0854	0.1	617.7	830.28	0.74	TCFL5	NM_006602.2
312	0.0007112	0.108	0.1	210.85	285.06	0.74	ELL3	NM_025165.2
317	0.0007301	0.109	0.1	160.29	215.78	0.74	MNS1	NM_018365.1
348	0.0009249	0.125	0.1	966.89	1305.2	0.74	FAM83D	NM_030919.1
372	0.0010572	0.134	0.1	187.4	254.35	0.74	SLC25A42	NM_178526.1
491	0.0020263	0.195	0.1	351.26	474.66	0.74	THUMPD2	NM_025264.2
497	0.0020846	0.198	0.1	148.59	200.17	0.74	C5orf13	NM_004772.1
618	0.0032293	0.247	0.1	1178.42	1597.62	0.74	DLGAP5	NM_014750.3
642	0.0035735	0.263	0.1	199.43	269.03	0.74	VASN	NM_138440.1
663	0.0037413	0.266	0.1	153.74	207.74	0.74	PKIA	NM_006823.2
679	0.0039323	0.273	0.1	269.23	362.75	0.74	MEIS2	NM_020149.2
736	0.004526	0.29	0.1	148.59	199.6	0.74		Hs.105791
124	9.35e-05	0.0356	0.1	239.76	328.61	0.73	CBR1	NM_001757.2
227	0.0003483	0.0724	0.1	219.78	299.81	0.73	OSGEPL1	NM_022353.2
264	0.0004978	0.089	0.1	887.74	1216.65	0.73	D4S234E	NM_014392.2
288	0.0005933	0.0971	0.1	3107.28	4245.47	0.73	IL20RB	NM_144717.2
320	0.0007461	0.11	0.1	1320.74	1817.59	0.73	GPSM2	NM_013296.3
401	0.0012451	0.147	0.1	446.72	611.48	0.73	IRS1	NM_005544.1
434	0.0014729	0.16	0.1	1195.88	1633.07	0.73	ADARB1	NM_001033049.1
474	0.0018784	0.187	0.1	1654.21	2262.1	0.73	MAL2	NM_052886.1
494	0.0020675	0.197	0.1	182.97	252.03	0.73	PLA2G4A	NM_024420.1
545	0.0025042	0.217	0.1	954.85	1301.28	0.73	DLGAP5	NM_014750.3
583	0.0028509	0.231	0.1	497.44	679.95	0.73	C14orf135	NM_022495.3
665	0.0037461	0.266	0.1	299.03	411.71	0.73	UBR5	NM_015902.4
674	0.0038735	0.271	0.1	239.62	326.1	0.73	ASAP3	NM_017707.2
723	0.0044079	0.288	0.1	146.18	201.05	0.73	DNAJB4	NM_007034.3
747	0.0046657	0.295	0.1	1051.17	1430.77	0.73	DAAM1	NM_014992.1
131	0.000107	0.0386	0.1	127.85	177.4	0.72	NGF	NM_002506.2
157	0.0001419	0.0424	0.1	220.01	307.58	0.72	TMEM117	NM_032256.1
222	0.0003331	0.0708	0.1	205.11	283.34	0.72	CHKA	NM_001277.2
234	0.0003869	0.0778	0.1	222.03	306.78	0.72	C21orf91	NM_017447.2
273	0.0005307	0.0915	0.1	268.11	371.31	0.72	GSR	NM_000637.2
351	0.0009487	0.128	0.1	1503.87	2088.71	0.72	IFI16	NM_005531.1
429	0.0014238	0.157	0.1	943.29	1317.61	0.72	UPLP	NM_001114403.1
453	0.0016127	0.168	0.1	295	410.26	0.72	LOC648585	XM_940684.1
483	0.001961	0.192	0.1	1163.1	1608.81	0.72	C19orf48	NM_199249.1
500	0.0021049	0.198	0.1	160.71	224.15	0.72	SESN3	NM_144665.2
626	0.0033741	0.254	0.1	583.78	806.04	0.72	BCL11A	NM_022893.2
688	0.0040647	0.279	0.1	380.61	527.34	0.72	DLEU1	NR_002605.1
700	0.0041488	0.279	0.1	8436.36	11739.5	0.72	FABP5L2	XM_001134012.2
709	0.0042596	0.283	0.1	130.16	180.25	0.72	FAM134B	NM_001034850.1
714	0.0042984	0.284	0.1	420.97	582.98	0.72	AK3L1	NM_001005353.1
767	0.0049384	0.304	0.1	494.64	684.96	0.72	SLC7A8	NM_012244.2
113	7.07e-05	0.0295	0.1	4839.45	6840.89	0.71	CA2	NM_000067.1
196	0.000239	0.0574	0.1	314.49	445.81	0.71	OLFML2A	NM_182487.1
198	0.0002408	0.0574	0.1	221.97	314.12	0.71	NEIL3	NM_018248.1
321	0.0007462	0.11	0.1	1356.74	1906.79	0.71	CYBRD1	NM_024843.2
377	0.001091	0.137	0.1	530.07	749.35	0.71	RAD51C	NM_058216.1
380	0.0011135	0.138	0.1	1419.38	1994.94	0.71	SNAI2	NM_003068.3
393	0.0011882	0.143	0.1	183.29	256.61	0.71	SPTLC3	NM_018327.2
409	0.0013115	0.151	0.1	141.01	199.93	0.71	PPAP2B	NM_003713.3
415	0.0013608	0.154	0.1	788.32	1104.86	0.71	ISOC1	NM_016048.1
417	0.00137	0.154	0.1	397.72	559.21	0.71	GPR177	NM_001002292.1
506	0.0021931	0.205	0.1	1481.57	2097.4	0.71	UHRF1	NM_013282.2
517	0.002263	0.207	0.1	396.01	557.6	0.71	DEPDC1B	NM_018369.1
524	0.0023402	0.211	0.1	274.11	388.09	0.71	ID1	NM_181353.1
552	0.0025607	0.219	0.1	360.46	509.48	0.71	C8orf55	NM_016647.1
574	0.0027531	0.226	0.1	1692.89	2388.44	0.71	PECI	NM_006117.2
112	6.74e-05	0.0284	0.1	364.47	521.29	0.7	GOLSYN	NM_017786.2
301	0.0006546	0.103	0.1	1998.44	2846.37	0.7	SKP2	NM_032637.2
492	0.0020298	0.195	0.1	2015.97	2889.82	0.7	SC4MOL	NM_006745.3
749	0.0046813	0.295	0.1	265.58	377.49	0.7		Hs.572444
129	0.0001044	0.0382	0.1	140.69	204.49	0.69	IL20RA	NM_014432.2
171	0.0001832	0.0505	0.1	3032.25	4363.41	0.69	HTRA1	NM_002775.3
182	0.0002012	0.0522	0.1	1563.06	2266.92	0.69	CYBRD1	NM_024843.2
271	0.0005237	0.0912	0.1	1280.06	1862.58	0.69	HOXA9	NM_152739.2
346	0.0009105	0.124	0.1	663.32	955.83	0.69	BNIPL	NM_138278.1
361	0.0010155	0.133	0.1	1081.72	1567.81	0.69	RFC5	NM_007370.3
378	0.0010968	0.137	0.1	172.73	249	0.69	ANKRD35	NM_144698.2
437	0.001488	0.16	0.1	396.79	576.27	0.69	XRCC6BP1	NM_033276.2
520	0.0023035	0.209	0.1	154.24	224.4	0.69	BGN	NM_001711.3
567	0.0026741	0.223	0.1	134.36	194.96	0.69	KANK4	NM_181712.4
649	0.0036533	0.265	0.1	1061.12	1545.08	0.69	PRSS23	NM_007173.3
669	0.0038099	0.269	0.1	638.85	924.77	0.69	PHIP	NM_017934.4
78	2.6e-05	0.0157	0.1	124.63	183.29	0.68	IGFBP5	NM_000599.2
144	0.0001237	0.0403	0.1	261.42	384.87	0.68	SESN1	NM_014454.1
204	0.000257	0.0595	0.1	219.73	322.79	0.68	HLTF	NM_003071.2
211	0.000289	0.0646	0.1	217.44	318.02	0.68	CEP152	NM_014985.2
555	0.0025861	0.22	0.1	295.98	432.34	0.68	RGS2	NM_002923.1
603	0.0031098	0.243	0.1	146.57	215.22	0.68	KLHL3	NM_017415.1
638	0.0035373	0.262	0.1	2652.53	3909.22	0.68	TGFBI	NM_000358.1
721	0.0043672	0.286	0.1	1966.39	2870.68	0.68	CDCA7	NM_145810.1
108	6.22e-05	0.0269	0.1	939.57	1399.82	0.67	DUSP5	NM_004419.3
140	0.0001194	0.0403	0.1	244.93	366.91	0.67	GPR177	NM_024911.4
154	0.000133	0.0408	0.1	1141.61	1708.6	0.67	SREBF1	NM_004176.3
290	0.0006036	0.0982	0.1	230.52	343.52	0.67	FZD2	NM_001466.2
293	0.0006133	0.0986	0.1	418.59	623.99	0.67	CITED2	NM_006079.3
302	0.0006674	0.104	0.1	191.36	283.56	0.67		Hs.415576
411	0.00133	0.152	0.1	318.96	478.56	0.67	PMP22	NM_153322.1
604	0.0031126	0.243	0.1	861.05	1289.14	0.67	DAAM1	NM_014992.1
755	0.004794	0.299	0.1	605.82	897.96	0.67	ADD3	NM_016824.3
155	0.0001344	0.0408	0.1	130.49	197.29	0.66	CHP2	NM_022097.1
253	0.0004482	0.0836	0.1	197.21	298.41	0.66	ABCB6	NM_005689.1
278	0.0005528	0.0939	0.1	832.3	1261.52	0.66	ALDH3B2	NM_000695.3
328	0.0008018	0.115	0.1	305.61	459.98	0.66	C6orf141	NM_153344.1
408	0.001287	0.149	0.1	290.83	438.65	0.66	MMP3	NM_002422.3
593	0.0029522	0.235	0.1	271.96	414.13	0.66	PSIP1	NM_033222.2
161	0.0001453	0.0424	0.1	161.62	247.39	0.65	C10orf140	NM_207371.3
209	0.0002838	0.0641	0.1	641.06	985.04	0.65	GPR177	NM_001002292.1
262	0.0004905	0.0883	0.1	1090.17	1669.49	0.65	UNG	NM_080911.1
298	0.0006321	0.1	0.1	1640.45	2511.95	0.65	ABLIM1	NM_006720.3
341	0.0008806	0.122	0.1	263.25	406.53	0.65	C7orf68	NM_013332.1
421	0.0013824	0.154	0.1	593.21	910.52	0.65	ARID5B	NM_032199.1
450	0.0016066	0.168	0.1	1217.6	1872.57	0.65	ZFP36L1	NM_004926.2
454	0.0016238	0.169	0.1	252.74	390.99	0.65	PANK1	NM_138316.2
462	0.001708	0.174	0.1	1548.95	2396.08	0.65	ALDH3A2	NM_001031806.1
465	0.0017863	0.181	0.1	235.26	363.36	0.65	DUSP6	NM_001946.2
538	0.002456	0.215	0.1	323.12	500.02	0.65	CCNE2	NM_057735.1
617	0.0032275	0.247	0.1	335.36	514.14	0.65	SASH1	NM_015278.3
623	0.00333	0.252	0.1	216.84	334.95	0.65	ADAP2	NM_018404.1
666	0.0037542	0.266	0.1	648.68	1001.98	0.65	ALDH3A2	NM_001031806.1
216	0.0003178	0.0694	0.1	609.21	953.83	0.64	FANCE	NM_021922.2
241	0.0004013	0.0783	0.1	442.67	695.21	0.64	RAB7B	NM_177403.3
337	0.0008465	0.119	0.1	259.7	403	0.64	CXorf57	NM_018015.3
392	0.0011852	0.143	0.1	511.74	798.38	0.64	HOXA5	NM_019102.2
624	0.0033364	0.252	0.1	4722.8	7382.06	0.64	DEGS1	NM_003676.2
109	6.25e-05	0.0269	0.1	125.13	197.19	0.63	SLC47A2	NM_152908.2
187	0.0002127	0.0533	0.1	423.62	670.78	0.63	ALDH3A1	NM_000691.3
243	0.0004033	0.0783	0.1	494.9	789.11	0.63	CCDC34	NM_030771.1
367	0.0010355	0.133	0.1	519.25	818.89	0.63	MCM10	NM_018518.3
435	0.0014783	0.16	0.1	351.42	558.95	0.63	KITLG	NM_000899.3
448	0.0015836	0.167	0.1	1695.66	2683.79	0.63	GJA1	NM_000165.2
498	0.0020912	0.198	0.1	572.72	913.51	0.63		Hs.25318
691	0.004084	0.279	0.1	679.92	1080.7	0.63	CAPNS2	NM_032330.1
88	3.2e-05	0.0172	0.1	210.97	338.96	0.62	SPTLC3	Hs.425023
96	3.95e-05	0.0193	0.1	237.69	381.48	0.62	VIPR1	NM_004624.2
244	0.0004058	0.0785	0.1	4304.53	6920.38	0.62	KRT1	NM_006121.2
277	0.0005522	0.0939	0.1	337.53	545.81	0.62	ARL4A	NM_005738.2
327	0.0008004	0.115	0.1	237.05	383.79	0.62	SERTAD4	NM_019605.2
335	0.0008403	0.118	0.1	290.6	469.11	0.62	DST	NM_001723.3
62	1.45e-05	0.011	0.1	304.83	499.17	0.61	SMPDL3A	NM_006714.2
76	2.54e-05	0.0157	0.1	129.55	212.68	0.61	ADH7	NM_000673.3
114	7.15e-05	0.0296	0.1	154.9	252.68	0.61	FOS	NM_005252.2
148	0.0001273	0.0403	0.1	364.63	600.78	0.61	RAPGEFL1	NM_016339.1
174	0.0001862	0.0505	0.1	565.46	931.01	0.61	BCL11B	NM_022898.1
233	0.0003808	0.0771	0.1	280.78	456.84	0.61	KITLG	NM_000899.3
267	0.0005105	0.0902	0.1	232.55	382.79	0.61	DTL	NM_016448.1
269	0.0005196	0.0909	0.1	2775.13	4533.38	0.61	CA2	NM_000067.1
356	0.0009896	0.131	0.1	371.94	612.91	0.61	GSTA4	NM_001512.2
395	0.0011987	0.143	0.1	1118.66	1846.79	0.61	PTHLH	NM_198966.1
541	0.0024926	0.217	0.1	613.28	1006.51	0.61	CXCL14	NM_004887.3
632	0.0034524	0.258	0.1	325.24	529.81	0.61	CDC7	NM_003503.2
133	0.0001112	0.0392	0.1	3997.01	6657.95	0.6	AKR1C2	NM_001354.4
168	0.0001727	0.0485	0.1	166.59	277.87	0.6	TCEA3	NM_003196.1
194	0.0002255	0.0549	0.1	347.85	582.12	0.6	TSC22D3	NM_004089.3
282	0.0005773	0.0966	0.1	913.94	1510.88	0.6	NR2F2	NM_021005.2
350	0.0009339	0.126	0.1	883.91	1483.08	0.6	JUN	NM_002228.3
424	0.0014018	0.156	0.1	1153.82	1931.3	0.6	CSRP2	NM_001321.1
502	0.0021118	0.198	0.1	285.33	472.37	0.6	FAM117B	NM_173511.2
493	0.0020375	0.195	0.1	155.08	262.5	0.59	TNNI2	NM_003282.2
183	0.0002058	0.0531	0.1	327.74	565.41	0.58	C13orf15	NM_014059.1
543	0.0024993	0.217	0.1	6194.03	10595.4	0.58	SLC2A1	NM_006516.1
139	0.0001185	0.0402	0.1	267.13	468.05	0.57	PALMD	NM_017734.4
276	0.0005511	0.0939	0.1	814.04	1439.75	0.57	FAM46B	NM_052943.2
459	0.001678	0.173	0.1	417.07	728.6	0.57	MN1	NM_002430.2
742	0.0045851	0.292	0.1	286.62	501.26	0.57	HES5	NM_001010926.1
110	6.27e-05	0.0269	0.1	1606.12	2893.39	0.56	PTHLH	NM_198965.1
224	0.0003392	0.0715	0.1	434.27	781.8	0.56	ISL1	NM_002202.1
357	0.0009919	0.131	0.1	344.69	617.88	0.56	E2F2	NM_004091.2
363	0.0010277	0.133	0.1	400.32	710.94	0.56	NAV2	NM_145117.3
37	4e-06	0.0051	0.1	249.36	450.33	0.55	ASCL2	NM_005170.2
106	5.31e-05	0.0236	0.1	318.86	577.86	0.55	ZNF323	NM_145909.1
275	0.0005483	0.0939	0.1	5289.08	9597.37	0.55	ATP1B3	XM_945505.1
30	2.4e-06	0.00365	0.1	1997.49	3711.57	0.54	AKR1C4	XM_940680.1
172	0.0001853	0.0505	0.1	169.41	315.51	0.54	MYLIP	NM_013262.3
191	0.0002181	0.0539	0.1	953.01	1761.88	0.54	FOXQ1	NM_033260.2
345	0.000905	0.124	0.1	868.17	1603.74	0.54	TXNIP	NM_006472.1
651	0.0036616	0.265	0.1	584.86	1087.67	0.54	F2R	NM_001992.2
100	4.37e-05	0.0206	0.1	2858.97	5389.83	0.53	ATP1B3	NM_001679.2
375	0.0010847	0.136	0.1	334.92	635.85	0.53	MGC16121	XM_927600.1
712	0.0042925	0.284	0.1	699.83	1332.14	0.53	DST	NM_001723.3
75	2.37e-05	0.0149	0.1	168.99	331.4	0.51	PTGS1	NM_080591.1
189	0.0002134	0.0533	0.1	965.84	1887.58	0.51	AKR1C3	NM_003739.4
355	0.0009849	0.131	0.1	542.98	1063.3	0.51	APCDD1	NM_153000.3
38	4.3e-06	0.00534	0.1	127.65	256.18	0.5	CXCR7	NM_001047841.1
116	7.37e-05	0.03	0.1	739.35	1566.86	0.47	EGR1	NM_001964.2
325	0.0007814	0.113	0.1	569.94	1214.61	0.47	PTGS2	NM_000963.1
53	8.9e-06	0.00775	0.1	196.97	427.16	0.46	VAV3	NM_006113.3
125	9.49e-05	0.0358	0.1	214.21	463.28	0.46	PTGS2	NM_000963.1
57	9.5e-06	0.00787	0.1	200.98	450.27	0.45	OTUD1	XM_166659.6
33	2.6e-06	0.00372	0.1	302.34	694.98	0.44	ID3	NM_002167.2
179	0.0001968	0.0516	0.1	261.19	595.71	0.44	MAF	NM_005360.3
231	0.0003723	0.0761	0.1	1151.38	2691.54	0.43	DUSP6	NM_022652.2
12	3e-07	0.00101	0.1	184.08	562.48	0.33	VAV3	NM_006113.4
13	3e-07	0.00101	0.1	172.28	591	0.29	CXCR7	NM_020311.1

## Sheet: with gene descr.
Supplementary Table S1. Differentially expressed genes among Class 1 ( treatment with TNF-a, 6 hours) and Class 2 (parallel untreated control) sorted by p-value of the univariate test.Type of univariate test used: two-sample T-test with random variance model. Number of genes for random variance estimation: 47,199. Number of genes that passed filtering criteria: 47,199. Random variance model param…
Symbol	Name	Entrez ID	Geom mean of intensities in Class 1	Geom mean of intensities in Class 2	Fold-change	Parametric p-value	FDR	Permutation p-value
MMP9	Homo sapiens matrix metallopeptidase 9 (gelatinase B, 92kDa gelatinase, 92kDa type IV collagenase) (MMP9), mRNA.	NM_004994.2	2544.04	235.33	10.81	< 1e-07	< 1e-07	0.1
IL1F9	Homo sapiens interleukin 1 family, member 9 (IL1F9), mRNA.	NM_019618.2	2669.94	253.6	10.53	< 1e-07	< 1e-07	0.1
IL8	Homo sapiens interleukin 8 (IL8), mRNA.	NM_000584.2	2374.98	292.3	8.13	1e-07	0.000524	0.1
C1QTNF1	Homo sapiens C1q and tumor necrosis factor related protein 1 (C1QTNF1), mRNA.	NM_198594.1	2276.04	337.86	6.74	3e-07	0.00101	0.1
TNFAIP3	Homo sapiens tumor necrosis factor, alpha-induced protein 3 (TNFAIP3), mRNA.	NM_006290.2	2035.53	310.54	6.55	1.2e-06	0.00236	0.1
CXCL10	Homo sapiens chemokine (C-X-C motif) ligand 10 (CXCL10), mRNA.	NM_001565.1	690.32	115.26	5.99	1e-07	0.000524	0.1
NFKBIA	Homo sapiens nuclear factor of kappa light polypeptide gene enhancer in B-cells inhibitor, alpha (NFKBIA), mRNA.	NM_020529.1	5426.07	987.56	5.49	9.2e-06	0.00775	0.1
IL8	Homo sapiens interleukin 8 (IL8), mRNA.	NM_000584.2	1003.65	202.79	4.95	< 1e-07	< 1e-07	0.1
CXCL1	Homo sapiens chemokine (C-X-C motif) ligand 1 (melanoma growth stimulating activity, alpha) (CXCL1), mRNA.	NM_001511.1	1091.3	223.34	4.89	2.35e-05	0.0149	0.1
SOD2	Homo sapiens superoxide dismutase 2, mitochondrial (SOD2), nuclear gene encoding mitochondrial protein, transcript variant 2, mRNA.	NM_001024465.1	3418.44	731.5	4.67	4e-07	0.00118	0.1
IRAK2	Homo sapiens interleukin-1 receptor-associated kinase 2 (IRAK2), mRNA.	NM_001570.3	743.67	165.34	4.5	6.4e-06	0.00643	0.1
IGFL1	Homo sapiens IGF-like family member 1 (IGFL1), mRNA.	NM_198541.1	5732.03	1399.79	4.09	1e-07	0.000524	0.1
IL1B	Homo sapiens interleukin 1, beta (IL1B), mRNA.	NM_000576.2	2534.52	621.74	4.08	6e-07	0.00149	0.1
SOD2	Homo sapiens superoxide dismutase 2, mitochondrial (SOD2), nuclear gene encoding mitochondrial protein, transcript variant 3, mRNA.	NM_001024466.1	638.9	165.38	3.86	1e-06	0.00205	0.1
SERPINB1	Homo sapiens serpin peptidase inhibitor, clade B (ovalbumin), member 1 (SERPINB1), mRNA.	NM_030666.2	1762.64	460.38	3.83	1e-07	0.000524	0.1
IL32	Homo sapiens interleukin 32 (IL32), transcript variant 4, mRNA.	NM_001012633.1	666.55	180.04	3.7	3.61e-05	0.0183	0.1
CCL27	Homo sapiens chemokine (C-C motif) ligand 27 (CCL27), mRNA.	NM_006664.2	520.74	142.21	3.66	2.8e-06	0.00389	0.1
CSF2	Homo sapiens colony stimulating factor 2 (granulocyte-macrophage) (CSF2), mRNA.	NM_000758.2	459.16	130.26	3.53	6e-07	0.00149	0.1
LTB	Homo sapiens lymphotoxin beta (TNF superfamily, member 3) (LTB), transcript variant 1, mRNA.	NM_002341.1	390.27	110.48	3.53	1.4e-06	0.00254	0.1
IL1R2	Homo sapiens interleukin 1 receptor, type II (IL1R2), transcript variant 2, mRNA.	NM_173343.1	3112.98	894.2	3.48	4.9e-06	0.00551	0.1
PRDM1	Homo sapiens PR domain containing 1, with ZNF domain (PRDM1), transcript variant 1, mRNA.	NM_001198.2	1074.04	322.14	3.33	4.6e-06	0.00551	0.1
SDC4	Homo sapiens syndecan 4 (SDC4), mRNA.	NM_002999.2	4203.82	1327.19	3.17	1e-07	0.000524	0.1
TNIP1	Homo sapiens TNFAIP3 interacting protein 1 (TNIP1), mRNA.	NM_006058.2	2310.56	746.97	3.09	1e-07	0.000524	0.1
SGPP2	PREDICTED: Homo sapiens sphingosine-1-phosphate phosphotase 2 (SGPP2), mRNA.	XM_938742.1	778.49	253.91	3.07	6.6e-06	0.00649	0.1
PLAUR	Homo sapiens plasminogen activator, urokinase receptor (PLAUR), transcript variant 2, mRNA.	NM_001005376.1	1103.57	364.61	3.03	0.0001754	0.0488	0.1
SERPINB2	Homo sapiens serpin peptidase inhibitor, clade B (ovalbumin), member 2 (SERPINB2), mRNA.	NM_002575.1	12303.1	4083.23	3.01	3e-07	0.00101	0.1
RHCG	Homo sapiens Rh family, C glycoprotein (RHCG), mRNA.	NM_016321.1	421.38	141.02	2.99	0.0001481	0.0429	0.1
SHISA2	Homo sapiens shisa homolog 2 (Xenopus laevis) (SHISA2), mRNA.	NM_001007538.1	474.65	160.62	2.96	5e-07	0.00139	0.1
MMP10	Homo sapiens matrix metallopeptidase 10 (stromelysin 2) (MMP10), mRNA.	NM_002425.1	1590.31	538.4	2.95	1.4e-06	0.00254	0.1
NFKB2	Homo sapiens nuclear factor of kappa light polypeptide gene enhancer in B-cells 2 (p49/p100) (NFKB2), transcript variant 3, mRNA.	NM_002502.2	514.55	174.57	2.95	0.0011145	0.138	0.1
ADAM8	Homo sapiens ADAM metallopeptidase domain 8 (ADAM8), mRNA.	NM_001109.2	1027.43	361.83	2.84	0.0005844	0.0969	0.1
PLAUR	Homo sapiens plasminogen activator, urokinase receptor (PLAUR), transcript variant 1, mRNA.	NM_002659.2	652.64	233.85	2.79	0.0003143	0.069	0.1
TNF	Homo sapiens tumor necrosis factor (TNF superfamily, member 2) (TNF), mRNA.	NM_000594.2	340.59	123.18	2.77	3.01e-05	0.0167	0.1
TRIM47	Homo sapiens tripartite motif-containing 47 (TRIM47), mRNA.	NM_033452.2	735.37	268.13	2.74	5.12e-05	0.0236	0.1
TNFRSF6B	Homo sapiens tumor necrosis factor receptor superfamily, member 6b, decoy (TNFRSF6B), transcript variant M68C, mRNA.	NM_032945.2	637.9	232.78	2.74	0.0006982	0.107	0.1
SERPINB2	Homo sapiens serpin peptidase inhibitor, clade B (ovalbumin), member 2 (SERPINB2), mRNA.	NM_002575.1	11789.2	4358.63	2.7	1.03e-05	0.00824	0.1
MIR1974	Homo sapiens microRNA 1974 (MIR1974), microRNA.	NR_031738.1	1146.29	424.44	2.7	1.95e-05	0.0128	0.1
TNFRSF6B	Homo sapiens tumor necrosis factor receptor superfamily, member 6b, decoy (TNFRSF6B), transcript variant M68C, mRNA.	NM_032945.2	1420.95	528.41	2.69	0.000319	0.0694	0.1
OLR1	Homo sapiens oxidized low density lipoprotein (lectin-like) receptor 1 (OLR1), mRNA.	NM_002543.2	304.31	115.41	2.64	9.1e-06	0.00775	0.1
NFKB2	Homo sapiens nuclear factor of kappa light polypeptide gene enhancer in B-cells 2 (p49/p100) (NFKB2), transcript variant 2, mRNA.	NM_002502.3	476.56	181.5	2.63	0.0002834	0.0641	0.1
CD83	Homo sapiens CD83 molecule (CD83), transcript variant 2, mRNA.	NM_004233.2	715.3	272.97	2.62	1e-06	0.00205	0.1
IL1RN	Homo sapiens interleukin 1 receptor antagonist (IL1RN), transcript variant 4, mRNA.	NM_173842.1	6920.52	2713.21	2.55	8e-07	0.00189	0.1
BIRC3	Homo sapiens baculoviral IAP repeat-containing 3 (BIRC3), transcript variant 1, mRNA.	NM_001165.3	314.87	127.62	2.47	1.89e-05	0.0126	0.1
NFKBIE	Homo sapiens nuclear factor of kappa light polypeptide gene enhancer in B-cells inhibitor, epsilon (NFKBIE), mRNA.	NM_004556.2	565.77	229.28	2.47	6.14e-05	0.0269	0.1
ECGF1	Homo sapiens endothelial cell growth factor 1 (platelet-derived) (ECGF1), mRNA.	NM_001953.2	3065.14	1248.08	2.46	2.2e-06	0.00365	0.1
CANT1	Homo sapiens calcium activated nucleotidase 1 (CANT1), mRNA.	NM_138793.2	1617.85	659.15	2.45	0.0005763	0.0966	0.1
IL1A	Homo sapiens interleukin 1, alpha (IL1A), mRNA.	NM_000575.3	4610.54	1920.74	2.4	9e-07	0.00202	0.1
CTSC	Homo sapiens cathepsin C (CTSC), transcript variant 1, mRNA.	NM_001814.2	2474.37	1038.68	2.38	0.0007009	0.107	0.1
C1orf74	Homo sapiens chromosome 1 open reading frame 74 (C1orf74), mRNA.	NM_152485.2	2919.1	1233.3	2.37	1.86e-05	0.0126	0.1
TGM1	Homo sapiens transglutaminase 1 (K polypeptide epidermal type I, protein-glutamine-gamma-glutamyltransferase) (TGM1), mRNA.	NM_000359.1	1081.5	460.53	2.35	1.78e-05	0.0126	0.1
SPRR2F	Homo sapiens small proline-rich protein 2F (SPRR2F), mRNA.	NM_001014450.1	3654.37	1556.36	2.35	6.35e-05	0.027	0.1
SPRR2D	Homo sapiens small proline-rich protein 2D (SPRR2D), mRNA.	NM_006945.3	13809.2	5930.17	2.33	2.5e-06	0.00369	0.1
LAMC2	Homo sapiens laminin, gamma 2 (LAMC2), transcript variant 1, mRNA.	NM_018891.1	6682.01	2925.92	2.28	0.001944	0.19	0.1
KREMEN2	Homo sapiens kringle containing transmembrane protein 2 (KREMEN2), transcript variant 2, mRNA.	NM_024507.2	1008.29	446.24	2.26	3.42e-05	0.0177	0.1
TAP1	Homo sapiens transporter 1, ATP-binding cassette, sub-family B (MDR/TAP) (TAP1), mRNA.	NM_000593.5	3649.43	1636.69	2.23	7.1e-06	0.0067	0.1
DRAM1	Homo sapiens DNA-damage regulated autophagy modulator 1 (DRAM1), mRNA.	NM_018370.1	1032.21	467.89	2.21	8.3e-06	0.00753	0.1
HLA-F	Homo sapiens major histocompatibility complex, class I, F (HLA-F), transcript variant 1, mRNA.	NM_018950.1	514.54	233.33	2.21	0.0006064	0.0984	0.1
RELB	Homo sapiens v-rel reticuloendotheliosis viral oncogene homolog B (RELB), mRNA.	NM_006509.2	420.25	191.38	2.2	3.5e-06	0.00472	0.1
IRF6	Homo sapiens interferon regulatory factor 6 (IRF6), mRNA.	NM_006147.2	4332.05	1969.64	2.2	7.28e-05	0.0299	0.1
IFIT3	Homo sapiens interferon-induced protein with tetratricopeptide repeats 3 (IFIT3), mRNA.	NM_001549.2	487.08	222.62	2.19	4.21e-05	0.0201	0.1
SPRR2A	Homo sapiens small proline-rich protein 2A (SPRR2A), mRNA.	NM_005988.2	2090.64	957.98	2.18	3.7e-06	0.00485	0.1
CD83	Homo sapiens CD83 molecule (CD83), transcript variant 1, mRNA.	NM_004233.3	450.88	207.39	2.17	4e-07	0.00118	0.1
CCL20	Homo sapiens chemokine (C-C motif) ligand 20 (CCL20), mRNA.	NM_004591.1	256.51	119.28	2.15	9.1e-06	0.00775	0.1
RNF19B	Homo sapiens ring finger protein 19B (RNF19B), mRNA.	NM_153341.1	542.55	252.04	2.15	1.2e-05	0.00929	0.1
TMEM132A	Homo sapiens transmembrane protein 132A (TMEM132A), transcript variant 2, mRNA.	NM_178031.2	546.34	255.02	2.14	0.0001112	0.0392	0.1
NFKBIZ	Homo sapiens nuclear factor of kappa light polypeptide gene enhancer in B-cells inhibitor, zeta (NFKBIZ), transcript variant 2, mRNA.	NM_001005474.1	1100.25	514.61	2.14	0.0001286	0.0403	0.1
LEPREL1	Homo sapiens leprecan-like 1 (LEPREL1), mRNA.	NM_018192.2	4276.52	2013.46	2.12	1.01e-05	0.00822	0.1
EFNA1	Homo sapiens ephrin-A1 (EFNA1), transcript variant 1, mRNA.	NM_004428.2	682.65	321.98	2.12	3e-05	0.0167	0.1
TRAF1	Homo sapiens TNF receptor-associated factor 1 (TRAF1), mRNA.	NM_005658.3	258.38	123.04	2.1	4.9e-06	0.00551	0.1
MARCKSL1	Homo sapiens MARCKS-like 1 (MARCKSL1), mRNA.	NM_023009.4	530.7	255.11	2.08	0.0001578	0.0449	0.1
OAS3	Homo sapiens 2'-5'-oligoadenylate synthetase 3, 100kDa (OAS3), mRNA.	NM_006187.2	1235.77	594.92	2.08	0.0010449	0.133	0.1
STAT5A	Homo sapiens signal transducer and activator of transcription 5A (STAT5A), mRNA.	NM_003152.2	262.98	127.39	2.06	2e-07	0.000944	0.1
IFNAR2	Homo sapiens interferon (alpha, beta and omega) receptor 2 (IFNAR2), transcript variant 3, mRNA.	NM_207584.1	500.09	243.24	2.06	4.16e-05	0.02	0.1
PLAUR	Homo sapiens plasminogen activator, urokinase receptor (PLAUR), transcript variant 2, mRNA.	NM_001005376.1	586.93	287.51	2.04	8.2e-06	0.00753	0.1
LAMB3	Homo sapiens laminin, beta 3 (LAMB3), transcript variant 1, mRNA.	NM_000228.2	10006.3	4893.2	2.04	0.0002808	0.0641	0.1
KYNU	Homo sapiens kynureninase (L-kynurenine hydrolase) (KYNU), transcript variant 1, mRNA.	NM_003937.2	315.12	155.06	2.03	0.0001173	0.0401	0.1
GADD45A	Homo sapiens growth arrest and DNA-damage-inducible, alpha (GADD45A), mRNA.	NM_001924.2	2034.02	1001.44	2.03	0.0003244	0.0702	0.1
TNFAIP2	Homo sapiens tumor necrosis factor, alpha-induced protein 2 (TNFAIP2), mRNA.	NM_006291.2	229.23	113.41	2.02	1.83e-05	0.0126	0.1
HLA-B	Homo sapiens major histocompatibility complex, class I, B (HLA-B), mRNA.	NM_005514.5	1932.81	957.59	2.02	0.000614	0.0986	0.1
SPRR2E	Homo sapiens small proline-rich protein 2E (SPRR2E), mRNA.	NM_001024209.1	1964.92	977.65	2.01	0.0009978	0.131	0.1
BID	Homo sapiens BH3 interacting domain death agonist (BID), transcript variant 1, mRNA.	NM_001196.2	732.18	366.75	2	1.6e-05	0.012	0.1
BID	Homo sapiens BH3 interacting domain death agonist (BID), transcript variant 3, mRNA.	NM_197967.1	433.21	219.36	1.97	6.8e-06	0.00655	0.1
PLAU	Homo sapiens plasminogen activator, urokinase (PLAU), mRNA.	NM_002658.2	10419.3	5283.8	1.97	3.06e-05	0.0167	0.1
CFB	Homo sapiens complement factor B (CFB), mRNA.	NM_001710.4	261.56	132.58	1.97	0.0001298	0.0403	0.1
KRT34	Homo sapiens keratin 34 (KRT34), mRNA.	NM_021013.3	597.77	304.21	1.96	0.0001051	0.0382	0.1
KLHL21	Homo sapiens kelch-like 21 (Drosophila) (KLHL21), mRNA.	NM_014851.2	1037.28	528.34	1.96	0.0022309	0.205	0.1
NECAP2	Homo sapiens NECAP endocytosis associated 2 (NECAP2), mRNA.	NM_018090.3	1211.46	622.41	1.95	0.0002563	0.0595	0.1
TYMP	Homo sapiens thymidine phosphorylase (TYMP), transcript variant 3, mRNA.	NM_001113756.1	312.87	160.1	1.95	0.004823	0.3	0.1
EFNA1	Homo sapiens ephrin-A1 (EFNA1), transcript variant 1, mRNA.	NM_004428.2	2751.23	1419.26	1.94	2.31e-05	0.0149	0.1
PHLDA2	Homo sapiens pleckstrin homology-like domain, family A, member 2 (PHLDA2), mRNA.	NM_003311.3	821.74	423.01	1.94	2.68e-05	0.0158	0.1
SAA1	Homo sapiens serum amyloid A1 (SAA1), transcript variant 2, mRNA.	NM_199161.1	342.24	176.56	1.94	3.62e-05	0.0183	0.1
S100A9	Homo sapiens S100 calcium binding protein A9 (calgranulin B) (S100A9), mRNA.	NM_002965.2	17120.5	8844.2	1.94	3.65e-05	0.0183	0.1
TGFA	Homo sapiens transforming growth factor, alpha (TGFA), transcript variant 2, mRNA.	NM_003236.1	868.26	451.56	1.92	8.79e-05	0.0346	0.1
CXCL16	Homo sapiens chemokine (C-X-C motif) ligand 16 (CXCL16), mRNA.	NM_022059.1	1695.23	887.48	1.91	0.0001097	0.0392	0.1
NCF2	Homo sapiens neutrophil cytosolic factor 2 (65kDa, chronic granulomatous disease, autosomal 2) (NCF2), mRNA.	NM_000433.2	321.55	168.09	1.91	0.0001274	0.0403	0.1
C10orf10	Homo sapiens chromosome 10 open reading frame 10 (C10orf10), mRNA.	NM_007021.2	243.66	128.16	1.9	5.3e-06	0.00556	0.1
DTX2	Homo sapiens deltex homolog 2 (Drosophila) (DTX2), mRNA.	NM_020892.1	2373.71	1251.09	1.9	0.0001259	0.0403	0.1
SLC2A6	Homo sapiens solute carrier family 2 (facilitated glucose transporter), member 6 (SLC2A6), mRNA.	NM_017585.2	1168.3	617.05	1.89	5.3e-06	0.00556	0.1
TJP2	Homo sapiens tight junction protein 2 (zona occludens 2) (TJP2), transcript variant 2, mRNA.	NM_201629.1	1922.02	1024.86	1.88	0.0001889	0.0509	0.1
TJP2	Homo sapiens tight junction protein 2 (zona occludens 2) (TJP2), transcript variant 2, mRNA.	NM_201629.1	636.03	338.23	1.88	0.0008915	0.123	0.1
DUSP10	Homo sapiens dual specificity phosphatase 10 (DUSP10), transcript variant 3, mRNA.	NM_144729.1	440.77	235.25	1.87	2.4e-06	0.00365	0.1
TJP2	Homo sapiens tight junction protein 2 (zona occludens 2) (TJP2), transcript variant 1, mRNA.	NM_004817.2	503.01	268.34	1.87	0.0023133	0.21	0.1
IL24	Homo sapiens interleukin 24 (IL24), transcript variant 1, mRNA.	NM_181339.1	433.79	233.22	1.86	0.0001237	0.0403	0.1
CRB3	Homo sapiens crumbs homolog 3 (Drosophila) (CRB3), transcript variant 3, mRNA.	NM_174881.2	525.2	281.81	1.86	0.0002815	0.0641	0.1
RAB24	Homo sapiens RAB24, member RAS oncogene family (RAB24), transcript variant 1, mRNA.	NM_001031677.2	581.09	312.36	1.86	0.0008964	0.123	0.1
GPR109A	Homo sapiens G protein-coupled receptor 109A (GPR109A), mRNA.	NM_177551.3	241.24	130.53	1.85	1.89e-05	0.0126	0.1
CLDN1	Homo sapiens claudin 1 (CLDN1), mRNA.	NM_021101.3	7830.87	4236.82	1.85	0.0010388	0.133	0.1
SERPINB8	Homo sapiens serpin peptidase inhibitor, clade B (ovalbumin), member 8 (SERPINB8), transcript variant 2, mRNA.	NM_001031848.1	873.23	473.76	1.84	0.0001229	0.0403	0.1
TNFRSF6B	Homo sapiens tumor necrosis factor receptor superfamily, member 6b, decoy (TNFRSF6B), transcript variant M68E, mRNA.	NM_003823.2	308.61	167.95	1.84	0.0002202	0.0539	0.1
CCL5	Homo sapiens chemokine (C-C motif) ligand 5 (CCL5), mRNA.	NM_002985.2	347.23	188.78	1.84	0.0006888	0.107	0.1
BIRC2	Homo sapiens baculoviral IAP repeat-containing 2 (BIRC2), mRNA.	NM_001166.3	512.6	278.45	1.84	0.0010469	0.133	0.1
FERMT1	Homo sapiens fermitin family homolog 1 (Drosophila) (FERMT1), mRNA.	NM_017671.3	2743.31	1500.03	1.83	0.0001307	0.0403	0.1
SQSTM1	Homo sapiens sequestosome 1 (SQSTM1), mRNA.	NM_003900.3	14258.6	7795.59	1.83	0.0002133	0.0533	0.1
OAS1	Homo sapiens 2',5'-oligoadenylate synthetase 1, 40/46kDa (OAS1), transcript variant 3, mRNA.	NM_001032409.1	592.3	323.25	1.83	0.0010853	0.136	0.1
IL7R	PREDICTED: Homo sapiens interleukin 7 receptor (IL7R), mRNA.	XM_937367.1	324.5	178.53	1.82	4.7e-06	0.00551	0.1
CDCP1	Homo sapiens CUB domain containing protein 1 (CDCP1), transcript variant 1, mRNA.	NM_022842.3	1500.05	825.26	1.82	0.0004142	0.0794	0.1
LAMA3	Homo sapiens laminin, alpha 3 (LAMA3), transcript variant 1, mRNA.	NM_198129.1	4346.62	2390.85	1.82	0.0005874	0.0969	0.1
SPRR2C	Homo sapiens small proline-rich protein 2C (pseudogene) (SPRR2C), non-coding RNA.	NR_003062.1	660.05	364.92	1.81	0.0022883	0.208	0.1
WWC1	Homo sapiens WW and C2 domain containing 1 (WWC1), mRNA.	NM_015238.1	905.37	503.73	1.8	0.0001987	0.0518	0.1
IL32	Homo sapiens interleukin 32 (IL32), transcript variant 7, mRNA.	NM_001012632.1	213.26	119.13	1.79	7.96e-05	0.0321	0.1
SPRR2E	Homo sapiens small proline-rich protein 2E (SPRR2E), mRNA.	NM_001024209.2	4278.68	2408.13	1.78	1.6e-06	0.0028	0.1
ST5	Homo sapiens suppression of tumorigenicity 5 (ST5), transcript variant 3, mRNA.	NM_005418.3	463.6	260.36	1.78	0.0019967	0.193	0.1
XAF1	Homo sapiens XIAP associated factor 1 (XAF1), transcript variant 2, mRNA.	NM_199139.1	568.05	321.52	1.77	2.4e-06	0.00365	0.1
CTSC	Homo sapiens cathepsin C (CTSC), transcript variant 1, mRNA.	NM_001814.2	4646.69	2639.61	1.76	0.0010315	0.133	0.1
GPR109B	Homo sapiens G protein-coupled receptor 109B (GPR109B), mRNA.	NM_006018.1	236.67	135.25	1.75	1.16e-05	0.00913	0.1
IKBKE	Homo sapiens inhibitor of kappa light polypeptide gene enhancer in B-cells, kinase epsilon (IKBKE), mRNA.	NM_014002.2	326.95	186.69	1.75	5.3e-05	0.0236	0.1
MUC1	Homo sapiens mucin 1, cell surface associated (MUC1), transcript variant 6, mRNA.	NM_001018021.1	297.07	169.6	1.75	0.0001948	0.0516	0.1
SEMA4B	Homo sapiens sema domain, immunoglobulin domain (Ig), transmembrane domain (TM) and short cytoplasmic domain, (semaphorin) 4B (SEMA4B), transcript variant 2, mRNA.	NM_020210.2	1527.72	875.18	1.75	0.0003922	0.0778	0.1
IFNGR2	Homo sapiens interferon gamma receptor 2 (interferon gamma transducer 1) (IFNGR2), mRNA.	NM_005534.2	5617.72	3218	1.75	0.0013785	0.154	0.1
PPIF	Homo sapiens peptidylprolyl isomerase F (PPIF), nuclear gene encoding mitochondrial protein, mRNA.	NM_005729.3	303.62	173.37	1.75	0.0029853	0.236	0.1
GLIPR2	Homo sapiens GLI pathogenesis-related 2 (GLIPR2), mRNA.	NM_022343.2	377.77	217	1.74	1.87e-05	0.0126	0.1
ISG20	Homo sapiens interferon stimulated exonuclease gene 20kDa (ISG20), mRNA.	NM_002201.4	829.46	477.21	1.74	4.94e-05	0.0231	0.1
S100A8	Homo sapiens S100 calcium binding protein A8 (S100A8), mRNA.	NM_002964.3	14745.1	8464.73	1.74	5.27e-05	0.0236	0.1
PI3	Homo sapiens peptidase inhibitor 3, skin-derived (SKALP) (PI3), mRNA.	NM_002638.2	14087.1	8150.08	1.73	5.1e-06	0.00556	0.1
CYP27B1	Homo sapiens cytochrome P450, family 27, subfamily B, polypeptide 1 (CYP27B1), nuclear gene encoding mitochondrial protein, mRNA.	NM_000785.3	911.03	526.27	1.73	0.0011434	0.14	0.1
HCG4	Homo sapiens HLA complex group 4 (HCG4), non-coding RNA.	XR_001115.1	2015	1165.85	1.73	0.0015177	0.163	0.1
PARP12	Homo sapiens poly (ADP-ribose) polymerase family, member 12 (PARP12), mRNA.	NM_022750.2	949.36	550.67	1.72	0.0001956	0.0516	0.1
SMAD3	Homo sapiens SMAD family member 3 (SMAD3), transcript variant 1, mRNA.	NM_005902.3	834.14	483.57	1.72	0.0003709	0.0761	0.1
ANKLE2	Homo sapiens ankyrin repeat and LEM domain containing 2 (ANKLE2), mRNA.	NM_015114.1	1088.38	634.33	1.72	0.00042	0.0799	0.1
OAS1	Homo sapiens 2',5'-oligoadenylate synthetase 1, 40/46kDa (OAS1), transcript variant 3, mRNA.	NM_001032409.1	441.51	256.94	1.72	0.0004808	0.0869	0.1
TNIP2	Homo sapiens TNFAIP3 interacting protein 2 (TNIP2), mRNA.	NM_024309.2	354.37	205.83	1.72	0.0013827	0.154	0.1
SPRR2G	Homo sapiens small proline-rich protein 2G (SPRR2G), mRNA.	NM_001014291.1	1428.76	834.85	1.71	0.000243	0.0574	0.1
BCL3	Homo sapiens B-cell CLL/lymphoma 3 (BCL3), mRNA.	NM_005178.2	422.66	248.27	1.7	2.71e-05	0.0158	0.1
MGLL	Homo sapiens monoglyceride lipase (MGLL), transcript variant 1, mRNA.	NM_007283.5	502.34	295.36	1.7	0.0003043	0.0674	0.1
GALT	Homo sapiens galactose-1-phosphate uridylyltransferase (GALT), mRNA.	NM_000155.2	830.55	489.32	1.7	0.0004997	0.089	0.1
TRAF2	Homo sapiens TNF receptor-associated factor 2 (TRAF2), mRNA.	NM_021138.3	336.13	197.55	1.7	0.0021988	0.205	0.1
DUSP10	Homo sapiens dual specificity phosphatase 10 (DUSP10), transcript variant 3, mRNA.	NM_144729.1	412.4	243.78	1.69	8.78e-05	0.0346	0.1
DNTTIP1	Homo sapiens deoxynucleotidyltransferase, terminal, interacting protein 1 (DNTTIP1), mRNA.	NM_052951.2	1589.98	942.53	1.69	8.95e-05	0.0348	0.1
LOC645638	PREDICTED: Homo sapiens misc_RNA (LOC645638), miscRNA.	XR_040455.1	677.95	401.3	1.69	0.0001502	0.0432	0.1
IFIH1	Homo sapiens interferon induced with helicase C domain 1 (IFIH1), mRNA.	NM_022168.2	806.11	477.78	1.69	0.0001579	0.0449	0.1
PAOX	Homo sapiens polyamine oxidase (exo-N4-amino) (PAOX), transcript variant 5, mRNA.	NM_207128.1	382.88	226.74	1.69	0.0007232	0.108	0.1
TGFA	Homo sapiens transforming growth factor, alpha (TGFA), mRNA.	NM_003236.1	1217.53	720.62	1.69	0.0029763	0.236	0.1
EHD1	Homo sapiens EH-domain containing 1 (EHD1), mRNA.	NM_006795.2	3598.55	2125.07	1.69	0.0036272	0.265	0.1
IFIT3	Homo sapiens interferon-induced protein with tetratricopeptide repeats 3 (IFIT3), mRNA.	NM_001549.2	366.29	217.77	1.68	1.82e-05	0.0126	0.1
TNC	Homo sapiens tenascin C (TNC), mRNA.	NM_002160.1	874.25	519.98	1.68	0.0003719	0.0761	0.1
TM4SF1	Homo sapiens transmembrane 4 L six family member 1 (TM4SF1), mRNA.	NM_014220.2	11437.4	6823.38	1.68	0.0018806	0.187	0.1
LAMC2	Homo sapiens laminin, gamma 2 (LAMC2), transcript variant 2, mRNA.	NM_018891.1	1087.18	645.43	1.68	0.0022254	0.205	0.1
LOC650832	PREDICTED: Homo sapiens similar to mitogen-activated protein kinase kinase 3 isoform A (LOC650832), mRNA.	XM_939919.1	971.26	578.37	1.68	0.0042947	0.284	0.1
VEGFC	Homo sapiens vascular endothelial growth factor C (VEGFC), mRNA.	NM_005429.2	954.67	571.98	1.67	6.2e-06	0.00636	0.1
GADD45A	Homo sapiens growth arrest and DNA-damage-inducible, alpha (GADD45A), mRNA.	NM_001924.2	3428.49	2054.31	1.67	2.57e-05	0.0157	0.1
KREMEN2	Homo sapiens kringle containing transmembrane protein 2 (KREMEN2), transcript variant 4, mRNA.	NM_172229.1	233.78	139.7	1.67	5.22e-05	0.0236	0.1
ETS1	Homo sapiens v-ets erythroblastosis virus E26 oncogene homolog 1 (avian) (ETS1), mRNA.	NM_005238.2	2453.89	1472.72	1.67	0.0001263	0.0403	0.1
SPINK6	Homo sapiens serine peptidase inhibitor, Kazal type 6 (SPINK6), mRNA.	NM_205841.2	1005.43	600.77	1.67	0.0006539	0.103	0.1
ECGF1	Homo sapiens endothelial cell growth factor 1 (platelet-derived) (ECGF1), mRNA.	NM_001953.2	238.03	142.69	1.67	0.0008586	0.12	0.1
MMP28	Homo sapiens matrix metallopeptidase 28 (MMP28), transcript variant 3, mRNA.	NM_001032278.1	437.85	262.93	1.67	0.002291	0.208	0.1
DCUN1D3	Homo sapiens DCN1, defective in cullin neddylation 1, domain containing 3 (S. cerevisiae) (DCUN1D3), mRNA.	NM_173475.1	676.55	405.85	1.67	0.0025111	0.217	0.1
TPST1	Homo sapiens tyrosylprotein sulfotransferase 1 (TPST1), mRNA.	NM_003596.2	1345.83	810.95	1.66	1.86e-05	0.0126	0.1
SERPINB8	Homo sapiens serpin peptidase inhibitor, clade B (ovalbumin), member 8 (SERPINB8), transcript variant 1, mRNA.	NM_002640.3	806.94	484.87	1.66	9.67e-05	0.0359	0.1
C15orf39	Homo sapiens chromosome 15 open reading frame 39 (C15orf39), mRNA.	NM_015492.3	377.28	226.81	1.66	0.000116	0.0401	0.1
NCOA7	Homo sapiens nuclear receptor coactivator 7 (NCOA7), mRNA.	NM_181782.2	874.25	527.18	1.66	0.0001348	0.0408	0.1
CCL5	Homo sapiens chemokine (C-C motif) ligand 5 (CCL5), mRNA.	NM_002985.2	203.76	122.64	1.66	0.0001456	0.0424	0.1
ULBP2	Homo sapiens UL16 binding protein 2 (ULBP2), mRNA.	NM_025217.2	582.73	351.94	1.66	0.000333	0.0708	0.1
NEDD4L	Homo sapiens neural precursor cell expressed, developmentally down-regulated 4-like (NEDD4L), mRNA.	NM_015277.2	537.4	322.79	1.66	0.0004283	0.0812	0.1
STARD5	Homo sapiens StAR-related lipid transfer (START) domain containing 5 (STARD5), mRNA.	NM_181900.2	1034.97	622.39	1.66	0.0009587	0.129	0.1
TYMP	Homo sapiens thymidine phosphorylase (TYMP), transcript variant 1, mRNA.	NM_001113755.1	229.52	138.31	1.66	0.0011668	0.141	0.1
SQRDL	Homo sapiens sulfide quinone reductase-like (yeast) (SQRDL), nuclear gene encoding mitochondrial protein, mRNA.	NM_021199.2	904.75	546.83	1.65	0.0001422	0.0424	0.1
NAV3	Homo sapiens neuron navigator 3 (NAV3), mRNA.	NM_014903.3	331.93	200.56	1.65	0.000165	0.0466	0.1
ITGAV	Homo sapiens integrin, alpha V (vitronectin receptor, alpha polypeptide, antigen CD51) (ITGAV), mRNA.	NM_002210.2	2018.7	1221.73	1.65	0.0004623	0.0854	0.1
IRF6	Homo sapiens interferon regulatory factor 6 (IRF6), mRNA.	NM_006147.2	1219.94	738.61	1.65	0.0006885	0.107	0.1
NIPAL4	Homo sapiens NIPA-like domain containing 4 (NIPAL4), mRNA.	XM_371777.4	868.42	526.6	1.65	0.0008796	0.122	0.1
S100A7	Homo sapiens S100 calcium binding protein A7 (S100A7), mRNA.	NM_002963.2	242.02	147.8	1.64	0.0025171	0.217	0.1
SOCS1	Homo sapiens suppressor of cytokine signaling 1 (SOCS1), mRNA.	NM_003745.1	234.32	143.46	1.63	2.99e-05	0.0167	0.1
SLC24A6	Homo sapiens solute carrier family 24 (sodium/potassium/calcium exchanger), member 6 (SLC24A6), mRNA.	NM_024959.2	623.04	383.18	1.63	0.000186	0.0505	0.1
LCE3D	Homo sapiens late cornified envelope 3D (LCE3D), mRNA.	NM_032563.1	1447.52	885.69	1.63	0.002939	0.235	0.1
IL11RA	Homo sapiens interleukin 11 receptor, alpha (IL11RA), transcript variant 1, mRNA.	NM_004512.3	327.65	202.03	1.62	3.08e-05	0.0167	0.1
LACTB	Homo sapiens lactamase, beta (LACTB), nuclear gene encoding mitochondrial protein, transcript variant 1, mRNA.	NM_032857.2	1843.11	1135.46	1.62	9.06e-05	0.0348	0.1
IL1F5	Homo sapiens interleukin 1 family, member 5 (delta) (IL1F5), transcript variant 2, mRNA.	NM_173170.1	360.98	222.7	1.62	0.0002168	0.0539	0.1
PLEKHF1	Homo sapiens pleckstrin homology domain containing, family F (with FYVE domain) member 1 (PLEKHF1), mRNA.	NM_024310.2	737.83	456.77	1.62	0.0006131	0.0986	0.1
TNFSF10	Homo sapiens tumor necrosis factor (ligand) superfamily, member 10 (TNFSF10), mRNA.	NM_003810.2	695.02	432.15	1.61	2.93e-05	0.0167	0.1
ANTXR2	Homo sapiens anthrax toxin receptor 2 (ANTXR2), mRNA.	NM_058172.3	1472.38	920.6	1.6	0.0006424	0.101	0.1
MAP2K3	Homo sapiens mitogen-activated protein kinase kinase 3 (MAP2K3), transcript variant A, mRNA.	XM_940575.1	1297.22	810.04	1.6	0.0008283	0.118	0.1
WFDC2	Homo sapiens WAP four-disulfide core domain 2 (WFDC2), mRNA.	NM_006103.3	195.06	122.28	1.6	0.001024	0.133	0.1
SOX9	Homo sapiens SRY (sex determining region Y)-box 9 (campomelic dysplasia, autosomal sex-reversal) (SOX9), mRNA.	NM_000346.2	2585.39	1620.47	1.6	0.0031208	0.243	0.1
LCN2	Homo sapiens lipocalin 2 (LCN2), mRNA.	NM_005564.2	1310.56	817.91	1.6	0.0031461	0.244	0.1
PLEK2	Homo sapiens pleckstrin 2 (PLEK2), mRNA.	NM_016445.1	4004.13	2510.85	1.59	0.0015553	0.165	0.1
SDCBP2	Homo sapiens syndecan binding protein (syntenin) 2 (SDCBP2), transcript variant 1, mRNA.	NM_080489.2	328.58	206.3	1.59	0.0041132	0.279	0.1
CDK5R1	Homo sapiens cyclin-dependent kinase 5, regulatory subunit 1 (p35) (CDK5R1), mRNA.	NM_003885.2	527.9	334.88	1.58	0.0001259	0.0403	0.1
IRF7	Homo sapiens interferon regulatory factor 7 (IRF7), transcript variant b, mRNA.	NM_004030.1	915.9	578.39	1.58	0.000232	0.0562	0.1
CRB3	Homo sapiens crumbs homolog 3 (Drosophila) (CRB3), transcript variant 2, mRNA.	NM_139161.2	978.73	619.17	1.58	0.0005718	0.0964	0.1
SDCBP2	Homo sapiens syndecan binding protein (syntenin) 2 (SDCBP2), transcript variant 2, mRNA.	NM_080489.2	587.46	371.93	1.58	0.0007088	0.108	0.1
CEBPD	Homo sapiens CCAAT/enhancer binding protein (C/EBP), delta (CEBPD), mRNA.	NM_005195.2	2272.65	1441.17	1.58	0.0023597	0.211	0.1
C17orf49	Homo sapiens chromosome 17 open reading frame 49 (C17orf49), mRNA.	NM_174893.1	965.19	611.71	1.58	0.0023847	0.212	0.1
HNRNPA3	Homo sapiens heterogeneous nuclear ribonucleoprotein A3 (HNRNPA3), mRNA.	NM_194247.1	823.62	519.68	1.58	0.0043591	0.286	0.1
PIK3CD	Homo sapiens phosphoinositide-3-kinase, catalytic, delta polypeptide (PIK3CD), mRNA.	NM_005026.2	324.13	206.92	1.57	0.0002715	0.0625	0.1
SPINK6	Homo sapiens serine peptidase inhibitor, Kazal type 6 (SPINK6), mRNA.	NM_205841.2	701.85	446.53	1.57	0.0006203	0.0989	0.1
RAET1L	Homo sapiens retinoic acid early transcript 1L (RAET1L), mRNA.	NM_130900.2	257.04	163.36	1.57	0.0007042	0.107	0.1
PPP4R4	Homo sapiens protein phosphatase 4, regulatory subunit 4 (PPP4R4), transcript variant 1, mRNA.	NM_058237.1	376.54	240.31	1.57	0.0014848	0.16	0.1
JAG1	Homo sapiens jagged 1 (Alagille syndrome) (JAG1), mRNA.	NM_000214.1	1382.65	879.78	1.57	0.0026919	0.224	0.1
SERPINA3	Homo sapiens serpin peptidase inhibitor, clade A (alpha-1 antiproteinase, antitrypsin), member 3 (SERPINA3), mRNA.	NM_001085.4	188.32	120.47	1.56	0.0002403	0.0574	0.1
IL1RN	Homo sapiens interleukin 1 receptor antagonist (IL1RN), transcript variant 4, mRNA.	NM_173843.1	239.37	153.32	1.56	0.0011384	0.14	0.1
PARP14	Homo sapiens poly (ADP-ribose) polymerase family, member 14 (PARP14), mRNA.	NM_017554.1	490.44	316.82	1.55	0.0017152	0.175	0.1
CTSZ	Homo sapiens cathepsin Z (CTSZ), mRNA.	NM_001336.2	443.18	287.03	1.54	0.0003352	0.0709	0.1
OAS1	Homo sapiens 2',5'-oligoadenylate synthetase 1, 40/46kDa (OAS1), transcript variant 2, mRNA.	NM_002534.2	504.55	327.78	1.54	0.000855	0.119	0.1
FAM107B	Homo sapiens family with sequence similarity 107, member B (FAM107B), mRNA.	NM_031453.2	425.1	275.39	1.54	0.002212	0.205	0.1
TMEM171	Homo sapiens transmembrane protein 171 (TMEM171), mRNA.	NM_173490.4	334.77	216.72	1.54	0.0034935	0.26	0.1
PDCD5	Homo sapiens programmed cell death 5 (PDCD5), mRNA.	NM_004708.2	3468.95	2255.19	1.54	0.0046542	0.295	0.1
PSMB9	Homo sapiens proteasome (prosome, macropain) subunit, beta type, 9 (large multifunctional peptidase 2) (PSMB9), transcript variant 1, mRNA.	NM_002800.4	342.4	223.31	1.53	0.0007492	0.11	0.1
HAS3	Homo sapiens hyaluronan synthase 3 (HAS3), transcript variant 1, mRNA.	NM_005329.2	1815.56	1183.25	1.53	0.0014086	0.156	0.1
EMP3	Homo sapiens epithelial membrane protein 3 (EMP3), mRNA.	NM_001425.1	4353.8	2849.86	1.53	0.0032079	0.247	0.1
UBE2C	Homo sapiens ubiquitin-conjugating enzyme E2C (UBE2C), transcript variant 6, mRNA.	NM_181803.1	5771	3782.32	1.53	0.0044895	0.29	0.1
SPRR2B	Homo sapiens small proline-rich protein 2B (SPRR2B), mRNA.	NM_001017418.1	260.01	171.21	1.52	9.03e-05	0.0348	0.1
UBE2C	Homo sapiens ubiquitin-conjugating enzyme E2C (UBE2C), transcript variant 3, mRNA.	NM_181800.1	7258	4780.45	1.52	0.0003674	0.0761	0.1
PDLIM4	Homo sapiens PDZ and LIM domain 4 (PDLIM4), mRNA.	NM_003687.2	291.17	191.26	1.52	0.0010002	0.131	0.1
SELS	Homo sapiens selenoprotein S (SELS), transcript variant 2, mRNA.	NM_203472.1	1267.62	833.31	1.52	0.0011999	0.143	0.1
FBXW11	Homo sapiens F-box and WD repeat domain containing 11 (FBXW11), transcript variant 1, mRNA.	NM_033645.2	239.24	157.21	1.52	0.0027962	0.229	0.1
DHRS3	Homo sapiens dehydrogenase/reductase (SDR family) member 3 (DHRS3), mRNA.	NM_004753.4	460.49	305.18	1.51	0.0001451	0.0424	0.1
CYB5R2	Homo sapiens cytochrome b5 reductase 2 (CYB5R2), mRNA.	NM_016229.2	1846.6	1225.88	1.51	0.0002092	0.0533	0.1
	Homo sapiens primary neuroblastoma cDNA, clone:Nbla10111, full insert sequence	Hs.570988	919.56	610.53	1.51	0.0004922	0.0883	0.1
RHOG	Homo sapiens ras homolog gene family, member G (rho G) (RHOG), mRNA.	NM_001665.2	2365.14	1563.46	1.51	0.0021133	0.198	0.1
NFKBIB	Homo sapiens nuclear factor of kappa light polypeptide gene enhancer in B-cells inhibitor, beta (NFKBIB), transcript variant 1, mRNA.	NM_002503.3	321.27	212.45	1.51	0.0022289	0.205	0.1
ADAM19	Homo sapiens ADAM metallopeptidase domain 19 (meltrin beta) (ADAM19), mRNA.	NM_033274.2	484.42	319.82	1.51	0.0041551	0.279	0.1
CTSC	Homo sapiens cathepsin C (CTSC), transcript variant 1, mRNA.	NM_001814.2	4561.23	3022.4	1.51	0.0042295	0.282	0.1
LTB	Homo sapiens lymphotoxin beta (TNF superfamily, member 3) (LTB), transcript variant 1, mRNA.	NM_002341.1	156.65	104.78	1.5	3.96e-05	0.0193	0.1
DAPP1	Homo sapiens dual adaptor of phosphotyrosine and 3-phosphoinositides (DAPP1), mRNA.	NM_014395.1	269.26	179.47	1.5	0.0003753	0.0764	0.1
NFKBIB	Homo sapiens nuclear factor of kappa light polypeptide gene enhancer in B-cells inhibitor, beta (NFKBIB), transcript variant 2, mRNA.	NM_001001716.1	329.64	220.44	1.5	0.0003914	0.0778	0.1
RFX5	Homo sapiens regulatory factor X, 5 (influences HLA class II expression) (RFX5), transcript variant 2, mRNA.	NM_000449.3	1548.53	1035.77	1.5	0.0018585	0.186	0.1
ZBED1	Homo sapiens zinc finger, BED-type containing 1 (ZBED1), mRNA.	NM_004729.3	1326.72	885.13	1.5	0.0019909	0.193	0.1
TRIM22	Homo sapiens tripartite motif-containing 22 (TRIM22), mRNA.	NM_006074.2	552.51	367.49	1.5	0.0044355	0.288	0.1
ITGA5	Homo sapiens integrin, alpha 5 (fibronectin receptor, alpha polypeptide) (ITGA5), mRNA.	NM_002205.2	839.78	560.08	1.5	0.0044899	0.29	0.1
MTSS1	Homo sapiens metastasis suppressor 1 (MTSS1), mRNA.	NM_014751.2	1051.59	701.57	1.5	0.0049261	0.304	0.1
RIPK4	Homo sapiens receptor-interacting serine-threonine kinase 4 (RIPK4), mRNA.	NM_020639.2	514.92	345.86	1.49	0.0001902	0.051	0.1
UPP1	Homo sapiens uridine phosphorylase 1 (UPP1), transcript variant 1, mRNA.	NM_181597.1	5211.92	3490.22	1.49	0.0009799	0.131	0.1
GNA15	Homo sapiens guanine nucleotide binding protein (G protein), alpha 15 (Gq class) (GNA15), mRNA.	NM_002068.1	3433.96	2299.35	1.49	0.0023359	0.211	0.1
RAB43	Homo sapiens RAB43, member RAS oncogene family (RAB43), mRNA.	NM_198490.1	289.49	194.69	1.49	0.0028974	0.233	0.1
MTSS1	Homo sapiens metastasis suppressor 1 (MTSS1), mRNA.	NM_014751.2	318.06	215	1.48	3.32e-05	0.0174	0.1
SLC5A1	Homo sapiens solute carrier family 5 (sodium/glucose cotransporter), member 1 (SLC5A1), mRNA.	NM_000343.1	288.54	194.63	1.48	0.00013	0.0403	0.1
TRIM21	Homo sapiens tripartite motif-containing 21 (TRIM21), mRNA.	NM_003141.3	571	386.13	1.48	0.0016935	0.174	0.1
IFNGR1	Homo sapiens interferon gamma receptor 1 (IFNGR1), mRNA.	NM_000416.1	2708.35	1828.13	1.48	0.0022597	0.207	0.1
TMEM189	Homo sapiens transmembrane protein 189 (TMEM189), mRNA.	NM_199129.1	1814.73	1227.25	1.48	0.0028293	0.23	0.1
TMEM204	Homo sapiens transmembrane protein 204 (TMEM204), mRNA.	NM_024600.4	335.66	226.46	1.48	0.0032196	0.247	0.1
LOC390557	PREDICTED: Homo sapiens hypothetical LOC390557 (LOC390557), mRNA.	XM_001726973.1	5047.2	3421.29	1.48	0.0036937	0.266	0.1
SCD5	Homo sapiens stearoyl-CoA desaturase 5 (SCD5), transcript variant 1, mRNA.	NM_001037582.1	1057.63	713.81	1.48	0.0037224	0.266	0.1
KYNU	Homo sapiens kynureninase (L-kynurenine hydrolase) (KYNU), transcript variant 2, mRNA.	NM_003937.2	189.42	129.08	1.47	2.68e-05	0.0158	0.1
C15orf48	Homo sapiens chromosome 15 open reading frame 48 (C15orf48), transcript variant 2, mRNA.	NM_032413.2	238.38	161.62	1.47	0.0001006	0.0371	0.1
LOC728069	PREDICTED: Homo sapiens hypothetical LOC728069 (LOC728069), mRNA.	NM_145058.1	589.53	401.88	1.47	0.0002514	0.0587	0.1
SAMD4A	Homo sapiens sterile alpha motif domain containing 4A (SAMD4A), mRNA.	NM_015589.3	307.15	209.16	1.47	0.0005092	0.0902	0.1
APOBEC3B	Homo sapiens apolipoprotein B mRNA editing enzyme, catalytic polypeptide-like 3B (APOBEC3B), mRNA.	NM_004900.3	389.14	264.51	1.47	0.0012763	0.148	0.1
NDRG4	Homo sapiens NDRG family member 4 (NDRG4), mRNA.	NM_022910.1	361.33	245.2	1.47	0.0014103	0.156	0.1
FYN	Homo sapiens FYN oncogene related to SRC, FGR, YES (FYN), transcript variant 2, mRNA.	NM_002037.3	344.86	234.99	1.47	0.0018848	0.187	0.1
CD47	Homo sapiens CD47 molecule (CD47), transcript variant 2, mRNA.	NM_001025080.1	585.65	398.07	1.47	0.0037417	0.266	0.1
SLC2A11	Homo sapiens solute carrier family 2 (facilitated glucose transporter), member 11 (SLC2A11), transcript variant 3, mRNA.	NM_001024938.1	216.47	148.22	1.46	3.91e-05	0.0193	0.1
GABARAPL1	Homo sapiens GABA(A) receptor-associated protein like 1 (GABARAPL1), mRNA.	NM_031412.2	370.01	253.72	1.46	0.0001758	0.0488	0.1
ODC1	Homo sapiens ornithine decarboxylase 1 (ODC1), mRNA.	NM_002539.1	17632.7	12041	1.46	0.0003898	0.0778	0.1
EML2	Homo sapiens echinoderm microtubule associated protein like 2 (EML2), mRNA.	NM_012155.1	277.95	191	1.46	0.000401	0.0783	0.1
MRGPRX3	Homo sapiens MAS-related GPR, member X3 (MRGPRX3), mRNA.	NM_054031.2	173.78	119.11	1.46	0.0021028	0.198	0.1
PSMB10	Homo sapiens proteasome (prosome, macropain) subunit, beta type, 10 (PSMB10), mRNA.	NM_002801.2	2036.58	1398.44	1.46	0.0025652	0.219	0.1
ARHGEF2	Homo sapiens rho/rac guanine nucleotide exchange factor (GEF) 2 (ARHGEF2), mRNA.	NM_004723.2	1549.87	1070.57	1.45	0.0002198	0.0539	0.1
FAM65A	Homo sapiens family with sequence similarity 65, member A (FAM65A), mRNA.	NM_024519.2	892.07	616.67	1.45	0.0002932	0.0653	0.1
NOD2	Homo sapiens nucleotide-binding oligomerization domain containing 2 (NOD2), mRNA.	NM_022162.1	222.84	153.86	1.45	0.0009798	0.131	0.1
P4HA2	Homo sapiens prolyl 4-hydroxylase, alpha polypeptide II (P4HA2), transcript variant 2, mRNA.	NM_001017974.1	1353.75	933.32	1.45	0.0011549	0.14	0.1
ELF4	Homo sapiens E74-like factor 4 (ets domain transcription factor) (ELF4), mRNA.	NM_001421.1	1062.01	729.93	1.45	0.0026325	0.221	0.1
LOC100131785	PREDICTED: Homo sapiens misc_RNA (LOC100131785), miscRNA.	XR_039574.1	1155.23	798.55	1.45	0.0032051	0.247	0.1
ANKRD22	Homo sapiens ankyrin repeat domain 22 (ANKRD22), mRNA.	NM_144590.1	707.98	491.03	1.44	0.0005201	0.0909	0.1
IL4R	Homo sapiens interleukin 4 receptor (IL4R), transcript variant 1, mRNA.	NM_000418.2	1042.19	722.42	1.44	0.0037072	0.266	0.1
ABHD9	Homo sapiens abhydrolase domain containing 9 (ABHD9), mRNA.	NM_024794.1	323.18	226.1	1.43	8.79e-05	0.0346	0.1
DDX58	Homo sapiens DEAD (Asp-Glu-Ala-Asp) box polypeptide 58 (DDX58), mRNA.	NM_014314.2	246.25	172.6	1.43	9.65e-05	0.0359	0.1
FAM38A	Homo sapiens family with sequence similarity 38, member A (FAM38A), mRNA.	NM_014745.1	2035.17	1426.26	1.43	0.0001433	0.0424	0.1
ANXA2P3	Homo sapiens annexin A2 pseudogene 3 (ANXA2P3), non-coding RNA.	NR_001446.1	1561.36	1090.09	1.43	0.0002433	0.0574	0.1
CYP2S1	Homo sapiens cytochrome P450, family 2, subfamily S, polypeptide 1 (CYP2S1), mRNA.	NM_030622.6	499.96	348.44	1.43	0.0004339	0.0814	0.1
MREG	Homo sapiens melanoregulin (MREG), mRNA.	NM_018000.1	231.24	161.28	1.43	0.0007356	0.109	0.1
ISG15	Homo sapiens ISG15 ubiquitin-like modifier (ISG15), mRNA.	NM_005101.1	2457.54	1719.76	1.43	0.0025363	0.218	0.1
IL23A	Homo sapiens interleukin 23, alpha subunit p19 (IL23A), mRNA.	NM_016584.2	172.84	121.72	1.42	0.0005919	0.0971	0.1
KMO	Homo sapiens kynurenine 3-monooxygenase (kynurenine 3-hydroxylase) (KMO), mRNA.	NM_003679.2	225.71	158.88	1.42	0.0007785	0.113	0.1
ANKRD22	Homo sapiens ankyrin repeat domain 22 (ANKRD22), mRNA.	NM_144590.1	499.13	352.25	1.42	0.0010692	0.135	0.1
CTSC	Homo sapiens cathepsin C (CTSC), transcript variant 2, mRNA.	NM_148170.2	212.64	149.83	1.42	0.0011947	0.143	0.1
CHST15	Homo sapiens carbohydrate (N-acetylgalactosamine 4-sulfate 6-O) sulfotransferase 15 (CHST15), mRNA.	NM_015892.2	1270.5	897.52	1.42	0.0012279	0.145	0.1
KLHL5	Homo sapiens kelch-like 5 (Drosophila) (KLHL5), transcript variant 3, mRNA.	NM_001007075.1	1162.68	818.59	1.42	0.0021079	0.198	0.1
PLSCR1	Homo sapiens phospholipid scramblase 1 (PLSCR1), mRNA.	NM_021105.1	570.82	403.54	1.41	0.0005301	0.0915	0.1
ANXA2	Homo sapiens annexin A2 (ANXA2), transcript variant 2, mRNA.	NM_001002857.1	3093.03	2199.11	1.41	0.0008423	0.118	0.1
CASP7	Homo sapiens caspase 7, apoptosis-related cysteine peptidase (CASP7), transcript variant gamma, mRNA.	NM_033339.3	391.85	277.58	1.41	0.0009991	0.131	0.1
HIVEP1	Homo sapiens human immunodeficiency virus type I enhancer binding protein 1 (HIVEP1), mRNA.	NM_002114.1	284.87	202.73	1.41	0.0015648	0.166	0.1
SLC25A22	Homo sapiens solute carrier family 25 (mitochondrial carrier: glutamate), member 22 (SLC25A22), nuclear gene encoding mitochondrial protein, mRNA.	NM_024698.4	340.44	241.26	1.41	0.0031874	0.246	0.1
ALOX15B	Homo sapiens arachidonate 15-lipoxygenase, type B (ALOX15B), transcript variant b, mRNA.	NM_001039131.1	229.69	163.76	1.4	3.27e-05	0.0173	0.1
ARHGAP25	Homo sapiens Rho GTPase activating protein 25 (ARHGAP25), transcript variant 2, mRNA.	NM_014882.2	336.82	241.02	1.4	0.0002112	0.0533	0.1
CXCL5	Homo sapiens chemokine (C-X-C motif) ligand 5 (CXCL5), mRNA.	NM_002994.3	170.52	121.44	1.4	0.0002494	0.0586	0.1
SCNN1D	Homo sapiens sodium channel, nonvoltage-gated 1, delta (SCNN1D), transcript variant 2, mRNA.	NM_002978.2	197.61	141.45	1.4	0.0004685	0.0854	0.1
VEZT	Homo sapiens vezatin, adherens junctions transmembrane protein (VEZT), mRNA.	NM_017599.2	909.83	651.01	1.4	0.0031482	0.244	0.1
IL24	Homo sapiens interleukin 24 (IL24), transcript variant 2, mRNA.	NM_181339.1	274.88	196.93	1.4	0.0031678	0.245	0.1
FGD6	Homo sapiens FYVE, RhoGEF and PH domain containing 6 (FGD6), mRNA.	NM_018351.2	409.93	293.82	1.4	0.0040714	0.279	0.1
CCL2	Homo sapiens chemokine (C-C motif) ligand 2 (CCL2), mRNA.	NM_002982.3	159.19	114.44	1.39	0.0004346	0.0814	0.1
RGS20	Homo sapiens regulator of G-protein signaling 20 (RGS20), transcript variant 1, mRNA.	NM_170587.1	2150.25	1548.07	1.39	0.0005309	0.0915	0.1
BAMBI	Homo sapiens BMP and activin membrane-bound inhibitor homolog (Xenopus laevis) (BAMBI), mRNA.	NM_012342.2	476.14	343.68	1.39	0.0006171	0.0987	0.1
RIPK2	Homo sapiens receptor-interacting serine-threonine kinase 2 (RIPK2), mRNA.	NM_003821.4	993.2	715.71	1.39	0.0006224	0.0989	0.1
GDPD5	Homo sapiens glycerophosphodiester phosphodiesterase domain containing 5 (GDPD5), mRNA.	NM_030792.4	198.76	143.1	1.39	0.0035196	0.261	0.1
DGUOK	Homo sapiens deoxyguanosine kinase (DGUOK), nuclear gene encoding mitochondrial protein, transcript variant 1, mRNA.	NM_080916.1	419.11	301.25	1.39	0.0035678	0.263	0.1
NAGK	Homo sapiens N-acetylglucosamine kinase (NAGK), mRNA.	NM_017567.2	1302.64	938.26	1.39	0.00366	0.265	0.1
	UI-H-DI0-auw-h-24-0-UI.s1 NCI_CGAP_DI0 Homo sapiens cDNA clone IMAGE:5875271 3, mRNA sequence	Hs.564874	289.02	208.09	1.39	0.0037204	0.266	0.1
SOX4	Homo sapiens SRY (sex determining region Y)-box 4 (SOX4), mRNA.	NM_003107.2	547.24	394.94	1.39	0.003838	0.27	0.1
SLC44A4	Homo sapiens solute carrier family 44, member 4 (SLC44A4), transcript variant 2, mRNA.	NM_032794.1	165	119.62	1.38	0.0008119	0.116	0.1
MYH9	Homo sapiens myosin, heavy chain 9, non-muscle (MYH9), mRNA.	NM_002473.3	11403.7	8287.29	1.38	0.0012725	0.148	0.1
EVC	Homo sapiens Ellis van Creveld syndrome (EVC), transcript variant 1, mRNA.	NM_014556.2	302.59	219.65	1.38	0.0022307	0.205	0.1
ZNF296	Homo sapiens zinc finger protein 296 (ZNF296), mRNA.	NM_145288.1	431.24	313.18	1.38	0.0043597	0.286	0.1
MGLL	Homo sapiens monoglyceride lipase (MGLL), transcript variant 1, mRNA.	NM_007283.5	302.91	220.46	1.37	0.0001969	0.0516	0.1
HERPUD1	Homo sapiens homocysteine-inducible, endoplasmic reticulum stress-inducible, ubiquitin-like domain member 1 (HERPUD1), transcript variant 3, mRNA.	NM_001010990.1	1190.91	871.71	1.37	0.000479	0.0869	0.1
HERC6	Homo sapiens hect domain and RLD 6 (HERC6), transcript variant 1, mRNA.	NM_001013005.1	627.33	458.99	1.37	0.0006993	0.107	0.1
IFIT3	Homo sapiens interferon-induced protein with tetratricopeptide repeats 3 (IFIT3), mRNA.	NM_001031683.1	204.59	149.57	1.37	0.0014894	0.16	0.1
LOC644173	PREDICTED: Homo sapiens hypothetical LOC644173 (LOC644173), miscRNA.	XR_039995.1	176.7	129.03	1.37	0.0016692	0.172	0.1
TMEM173	Homo sapiens transmembrane protein 173 (TMEM173), nuclear gene encoding mitochondrial protein, mRNA.	NM_198282.1	483.79	353.58	1.37	0.0022473	0.206	0.1
S100A2	Homo sapiens S100 calcium binding protein A2 (S100A2), mRNA.	NM_005978.3	10462.9	7648.98	1.37	0.0041025	0.279	0.1
LHFP	Homo sapiens lipoma HMGIC fusion partner (LHFP), mRNA.	NM_005780.1	920.52	678.35	1.36	0.0007294	0.109	0.1
CLIC4	Homo sapiens chloride intracellular channel 4 (CLIC4), nuclear gene encoding mitochondrial protein, mRNA.	XM_938776.1	432.71	317.99	1.36	0.0012824	0.149	0.1
FAM177A1	Homo sapiens family with sequence similarity 177, member A1 (FAM177A1), transcript variant 1, mRNA.	NM_173607.3	369.79	271.56	1.36	0.0017174	0.175	0.1
CDC42	Homo sapiens cell division cycle 42 (GTP binding protein, 25kDa) (CDC42), transcript variant 3, mRNA.	NM_044472.1	872.54	645.39	1.35	0.0001229	0.0403	0.1
ATF3	Homo sapiens activating transcription factor 3 (ATF3), transcript variant 4, mRNA.	NM_001040619.1	281.9	208.74	1.35	0.0002104	0.0533	0.1
BPGM	Homo sapiens 2,3-bisphosphoglycerate mutase (BPGM), transcript variant 1, mRNA.	NM_001724.3	436.76	324.23	1.35	0.0003912	0.0778	0.1
PRDM1	Homo sapiens PR domain containing 1, with ZNF domain (PRDM1), transcript variant 1, mRNA.	NM_001198.2	163.55	121.47	1.35	0.0004655	0.0854	0.1
BTG3	Homo sapiens BTG family, member 3 (BTG3), mRNA.	NM_006806.3	3418.01	2540.82	1.35	0.0005945	0.0971	0.1
KIAA0040	Homo sapiens KIAA0040 (KIAA0040), mRNA.	NM_014656.1	252.7	186.71	1.35	0.00089	0.123	0.1
NPAS2	Homo sapiens neuronal PAS domain protein 2 (NPAS2), mRNA.	NM_002518.3	252.51	187	1.35	0.0013775	0.154	0.1
ZP3	Homo sapiens zona pellucida glycoprotein 3 (sperm receptor) (ZP3), mRNA.	NM_007155.4	1252.31	930.28	1.35	0.0015831	0.167	0.1
LOC730256	PREDICTED: Homo sapiens hypothetical protein LOC730256 (LOC730256), mRNA.	XM_498810.2	245.17	181.9	1.35	0.0025969	0.22	0.1
EHD4	Homo sapiens EH-domain containing 4 (EHD4), mRNA.	NM_139265.2	1363.36	1009.71	1.35	0.0030242	0.239	0.1
C5orf32	Homo sapiens chromosome 5 open reading frame 32 (C5orf32), mRNA.	NM_032412.2	517.63	384.73	1.35	0.0038066	0.269	0.1
TMEM159	Homo sapiens transmembrane protein 159 (TMEM159), mRNA.	NM_020422.3	185.2	137.66	1.35	0.00468	0.295	0.1
OVOL1	Homo sapiens ovo-like 1(Drosophila) (OVOL1), mRNA.	NM_004561.2	300.82	223.27	1.35	0.0049474	0.304	0.1
RIPK3	Homo sapiens receptor-interacting serine-threonine kinase 3 (RIPK3), mRNA.	NM_006871.2	253.48	188.97	1.34	0.0001134	0.0396	0.1
ABAT	Homo sapiens 4-aminobutyrate aminotransferase (ABAT), nuclear gene encoding mitochondrial protein, transcript variant 2, mRNA.	NM_020686.3	215.84	160.69	1.34	0.0006896	0.107	0.1
TMEM158	Homo sapiens transmembrane protein 158 (TMEM158), mRNA.	NM_015444.1	1480.15	1101.48	1.34	0.0014323	0.157	0.1
TNFRSF10B	Homo sapiens tumor necrosis factor receptor superfamily, member 10b (TNFRSF10B), transcript variant 2, mRNA.	NM_147187.1	216.77	161.65	1.34	0.0014623	0.159	0.1
UBE2L6	Homo sapiens ubiquitin-conjugating enzyme E2L 6 (UBE2L6), transcript variant 1, mRNA.	NM_004223.3	492.46	366.16	1.34	0.0023911	0.212	0.1
SLC39A14	Homo sapiens solute carrier family 39 (zinc transporter), member 14 (SLC39A14), mRNA.	NM_015359.1	715.12	532.04	1.34	0.0026042	0.22	0.1
LOC647474	PREDICTED: Homo sapiens similar to heterogeneous nuclear ribonucleoprotein A3, transcript variant 2 (LOC647474), mRNA.	XM_943003.1	243.22	180.94	1.34	0.0036288	0.265	0.1
ELOVL1	Homo sapiens elongation of very long chain fatty acids (FEN1/Elo2, SUR4/Elo3, yeast)-like 1 (ELOVL1), mRNA.	NM_022821.2	783.68	583.25	1.34	0.0037175	0.266	0.1
RAB11FIP5	Homo sapiens RAB11 family interacting protein 5 (class I) (RAB11FIP5), mRNA.	NM_015470.1	880.13	658.16	1.34	0.0039297	0.273	0.1
C12orf45	Homo sapiens chromosome 12 open reading frame 45 (C12orf45), mRNA.	NM_152318.1	568.29	424.93	1.34	0.0041028	0.279	0.1
LOC649821	PREDICTED: Homo sapiens similar to 60S ribosomal protein L14 (CAG-ISL 7), transcript variant 1 (LOC649821), mRNA.	XM_942212.1	6763.98	5072.26	1.33	0.0003958	0.0782	0.1
LOC646723	PREDICTED: Homo sapiens similar to Keratin, type I cytoskeletal 18 (Cytokeratin-18) (CK-18) (Keratin-18) (K18) (LOC646723), mRNA.	NM_199187.1	6801.62	5128.84	1.33	0.001384	0.154	0.1
FLJ21865	Homo sapiens endo-beta-N-acetylglucosaminidase (FLJ21865), mRNA.	NM_022759.1	195.08	146.55	1.33	0.0019029	0.188	0.1
SPAG7	Homo sapiens sperm associated antigen 7 (SPAG7), mRNA.	NM_004890.1	726.8	545.31	1.33	0.0019774	0.192	0.1
TMEM40	Homo sapiens transmembrane protein 40 (TMEM40), mRNA.	NM_018306.2	451.97	338.84	1.33	0.0026738	0.223	0.1
BTG1	Homo sapiens B-cell translocation gene 1, anti-proliferative (BTG1), mRNA.	NM_001731.1	3964.6	2974.4	1.33	0.0029881	0.236	0.1
AFAP1	Homo sapiens actin filament associated protein 1 (AFAP1), transcript variant 2, mRNA.	NM_198595.1	334.54	251.22	1.33	0.0032817	0.249	0.1
C19orf66	Homo sapiens chromosome 19 open reading frame 66 (C19orf66), mRNA.	NM_018381.1	320.7	241.48	1.33	0.0034132	0.257	0.1
PSME2	Homo sapiens proteasome (prosome, macropain) activator subunit 2 (PA28 beta) (PSME2), mRNA.	NM_002818.2	4144.02	3116.88	1.33	0.004974	0.305	0.1
SDR16C5	Homo sapiens short chain dehydrogenase/reductase family 16C, member 5 (SDR16C5), mRNA.	NM_138969.2	250.87	190.33	1.32	0.0003109	0.0686	0.1
EFHD2	Homo sapiens EF-hand domain family, member D2 (EFHD2), mRNA.	NM_024329.4	3726.68	2826.12	1.32	0.001851	0.186	0.1
ABCC3	Homo sapiens ATP-binding cassette, sub-family C (CFTR/MRP), member 3 (ABCC3), mRNA.	NM_020037.1	836.59	634.3	1.32	0.001942	0.19	0.1
ALOX15B	Homo sapiens arachidonate 15-lipoxygenase, type B (ALOX15B), transcript variant d, mRNA.	NM_001141.1	157.19	118.95	1.32	0.0021836	0.204	0.1
LAYN	Homo sapiens layilin (LAYN), mRNA.	NM_178834.2	207.16	156.62	1.32	0.0023871	0.212	0.1
MYH9	Homo sapiens myosin, heavy chain 9, non-muscle (MYH9), mRNA.	NM_002473.3	14730.3	11157.9	1.32	0.0029237	0.235	0.1
NDUFB6	Homo sapiens NADH dehydrogenase (ubiquinone) 1 beta subcomplex, 6, 17kDa (NDUFB6), nuclear gene encoding mitochondrial protein, transcript variant 1, mRNA.	NM_002493.3	2461.55	1859.32	1.32	0.0043577	0.286	0.1
XDH	Homo sapiens xanthine dehydrogenase (XDH), mRNA.	NM_000379.2	481.52	364.33	1.32	0.0044263	0.288	0.1
C16orf30	Homo sapiens chromosome 16 open reading frame 30 (C16orf30), mRNA.	NM_024600.1	286.25	217.97	1.31	0.0003316	0.0708	0.1
RAC2	Homo sapiens ras-related C3 botulinum toxin substrate 2 (rho family, small GTP binding protein Rac2) (RAC2), mRNA.	NM_002872.3	3510.3	2671.33	1.31	0.0003428	0.0716	0.1
SDCBP	Homo sapiens syndecan binding protein (syntenin) (SDCBP), transcript variant 2, mRNA.	NM_001007067.1	1139.1	871.71	1.31	0.0005552	0.0939	0.1
STOML1	Homo sapiens stomatin (EPB72)-like 1 (STOML1), mRNA.	NM_004809.3	261.49	199.18	1.31	0.0011441	0.14	0.1
	RST24587 Athersys RAGE Library Homo sapiens cDNA, mRNA sequence	Hs.72010	222.48	169.86	1.31	0.0013722	0.154	0.1
VHL	Homo sapiens von Hippel-Lindau tumor suppressor (VHL), transcript variant 2, mRNA.	NM_000551.2	1365.23	1043.39	1.31	0.0020766	0.198	0.1
S1PR3	Homo sapiens sphingosine-1-phosphate receptor 3 (S1PR3), mRNA.	NM_005226.2	221.54	168.72	1.31	0.0038259	0.27	0.1
KCNS3	Homo sapiens potassium voltage-gated channel, delayed-rectifier, subfamily S, member 3 (KCNS3), mRNA.	NM_002252.3	274.91	209.77	1.31	0.0040454	0.279	0.1
STAT2	Homo sapiens signal transducer and activator of transcription 2, 113kDa (STAT2), mRNA.	NM_005419.2	2006.49	1548.9	1.3	0.0008311	0.118	0.1
FLNB	Homo sapiens filamin B, beta (actin binding protein 278) (FLNB), mRNA.	NM_001457.1	4342.32	3328.28	1.3	0.0013524	0.154	0.1
DLST	Homo sapiens dihydrolipoamide S-succinyltransferase (E2 component of 2-oxo-glutarate complex) (DLST), mRNA.	NM_001933.3	293.22	226.35	1.3	0.0014165	0.156	0.1
CDGAP	Homo sapiens Cdc42 GTPase-activating protein (CDGAP), mRNA.	NM_020754.1	149.91	115.13	1.3	0.0022211	0.205	0.1
PLA2G3	Homo sapiens phospholipase A2, group III (PLA2G3), mRNA.	NM_015715.2	302.24	232.72	1.3	0.0023921	0.212	0.1
FAM176A	Homo sapiens family with sequence similarity 176, member A (FAM176A), transcript variant 1, mRNA.	NM_001135032.1	307.64	237.24	1.3	0.0035523	0.262	0.1
KIF3C	Homo sapiens kinesin family member 3C (KIF3C), mRNA.	NM_002254.5	240.67	186.7	1.29	0.00161	0.168	0.1
PANX1	Homo sapiens pannexin 1 (PANX1), mRNA.	NM_015368.3	497.84	384.59	1.29	0.0019297	0.19	0.1
PHF11	Homo sapiens PHD finger protein 11 (PHF11), transcript variant 1, mRNA.	NM_016119.1	1478.98	1148.97	1.29	0.0027142	0.225	0.1
TNFRSF10B	Homo sapiens tumor necrosis factor receptor superfamily, member 10b (TNFRSF10B), transcript variant 1, mRNA.	NM_003842.3	2039.51	1576.16	1.29	0.0036414	0.265	0.1
LOC728060	PREDICTED: Homo sapiens misc_RNA (LOC728060), miscRNA.	XR_015272.2	419.15	324.54	1.29	0.0041463	0.279	0.1
DNAJB6	Homo sapiens DnaJ (Hsp40) homolog, subfamily B, member 6 (DNAJB6), transcript variant 2, mRNA.	NM_005494.2	2345.37	1837.08	1.28	0.0010334	0.133	0.1
C20orf45	Homo sapiens chromosome 20 open reading frame 45 (C20orf45), mRNA.	NM_016045.1	869.69	681.6	1.28	0.0011316	0.139	0.1
JMJD4	Homo sapiens jumonji domain containing 4 (JMJD4), mRNA.	NM_023007.1	227.87	178.42	1.28	0.001211	0.144	0.1
LMO2	Homo sapiens LIM domain only 2 (rhombotin-like 1) (LMO2), mRNA.	NM_005574.2	175.89	137.41	1.28	0.0015516	0.165	0.1
DERL2	Homo sapiens Der1-like domain family, member 2 (DERL2), mRNA.	NM_016041.2	625.51	489.2	1.28	0.0015548	0.165	0.1
FAU	Homo sapiens Finkel-Biskis-Reilly murine sarcoma virus (FBR-MuSV) ubiquitously expressed (FAU), mRNA.	NM_001997.3	13157.6	10292.4	1.28	0.0018146	0.183	0.1
SH2B3	Homo sapiens SH2B adaptor protein 3 (SH2B3), mRNA.	NM_005475.1	511.27	398.91	1.28	0.0020034	0.193	0.1
IFI27	Homo sapiens interferon, alpha-inducible protein 27 (IFI27), transcript variant 2, mRNA.	NM_005532.3	4033.97	3144.72	1.28	0.0022241	0.205	0.1
SLC2A12	Homo sapiens solute carrier family 2 (facilitated glucose transporter), member 12 (SLC2A12), mRNA.	NM_145176.1	230.82	179.93	1.28	0.0024096	0.213	0.1
SNHG3-RCC1	Homo sapiens SNHG3-RCC1 readthrough transcript (SNHG3-RCC1), transcript variant 1, mRNA.	NM_001269.2	670.28	524.09	1.28	0.0032329	0.247	0.1
FEZ1	Homo sapiens fasciculation and elongation protein zeta 1 (zygin I) (FEZ1), transcript variant 1, mRNA.	NM_005103.3	4683.41	3653.72	1.28	0.0032672	0.249	0.1
ADPRHL2	Homo sapiens ADP-ribosylhydrolase like 2 (ADPRHL2), mRNA.	NM_017825.1	1120.66	878.12	1.28	0.0033875	0.255	0.1
CST6	Homo sapiens cystatin E/M (CST6), mRNA.	NM_001323.2	261.94	204.69	1.28	0.0048976	0.303	0.1
LOC728216	PREDICTED: Homo sapiens similar to ubiquitin specific peptidase 18 (LOC728216), mRNA.	NM_017414.2	186.61	146.49	1.27	0.0027366	0.226	0.1
STEAP4	Homo sapiens STEAP family member 4 (STEAP4), mRNA.	NM_024636.1	179.46	140.97	1.27	0.0027997	0.229	0.1
VHL	Homo sapiens von Hippel-Lindau tumor suppressor (VHL), transcript variant 1, mRNA.	NM_000551.2	224.9	176.94	1.27	0.0036156	0.265	0.1
TXNRD1	Homo sapiens thioredoxin reductase 1 (TXNRD1), transcript variant 5, mRNA.	NM_003330.2	607.18	479.9	1.27	0.0045163	0.29	0.1
LOC400743	PREDICTED: Homo sapiens FLJ45933 protein (LOC400743), mRNA.	XM_001719656.1	137.43	109.4	1.26	0.0010379	0.133	0.1
NUAK2	Homo sapiens NUAK family, SNF1-like kinase, 2 (NUAK2), mRNA.	NM_030952.1	257.74	204.65	1.26	0.0011095	0.138	0.1
AEN	Homo sapiens apoptosis enhancing nuclease (AEN), mRNA.	NM_022767.3	402.61	319.93	1.26	0.0013306	0.152	0.1
HSD17B2	Homo sapiens hydroxysteroid (17-beta) dehydrogenase 2 (HSD17B2), mRNA.	NM_002153.1	198.5	157.49	1.26	0.0020688	0.197	0.1
PPP4R4	Homo sapiens protein phosphatase 4, regulatory subunit 4 (PPP4R4), transcript variant 1, mRNA.	NM_058237.1	197.12	156.62	1.26	0.0028293	0.23	0.1
PSMB8	Homo sapiens proteasome (prosome, macropain) subunit, beta type, 8 (large multifunctional peptidase 7) (PSMB8), transcript variant 1, mRNA.	NM_004159.4	1004.79	799.98	1.26	0.0045584	0.29	0.1
SPAG9	Homo sapiens sperm associated antigen 9 (SPAG9), mRNA.	NM_003971.3	669.34	530.1	1.26	0.004797	0.299	0.1
MT1A	Homo sapiens metallothionein 1A (MT1A), mRNA.	NM_005946.2	17429.2	13972.8	1.25	0.0007146	0.108	0.1
GOLGA7B	Homo sapiens golgi autoantigen, golgin subfamily a, 7B (GOLGA7B), mRNA.	NM_001010917.1	180.45	144.78	1.25	0.0007337	0.109	0.1
MT2A	Homo sapiens metallothionein 2A (MT2A), mRNA.	NM_005953.2	21874.3	17560.8	1.25	0.0007876	0.114	0.1
SAA1	Homo sapiens serum amyloid A1 (SAA1), transcript variant 1, mRNA.	NM_000331.2	146.57	117.49	1.25	0.0013362	0.153	0.1
LOC646463	PREDICTED: Homo sapiens similar to Ubiquitin-conjugating enzyme E2 H (Ubiquitin-protein ligase H) (Ubiquitin carrier protein H) (UBCH2) (E2-20K) (LOC646463), mRNA.	XM_929387.1	519.68	414.24	1.25	0.0015244	0.163	0.1
TMEM16A	Homo sapiens transmembrane protein 16A (TMEM16A), mRNA.	NM_018043.4	919.08	733.78	1.25	0.0016667	0.172	0.1
CALM1	Homo sapiens calmodulin 1 (phosphorylase kinase, delta) (CALM1), mRNA.	NM_006888.2	3538.54	2824.56	1.25	0.0026042	0.22	0.1
PPP4R4	Homo sapiens protein phosphatase 4, regulatory subunit 4 (PPP4R4), transcript variant 2, mRNA.	NM_020958.2	160.46	128.09	1.25	0.0036993	0.266	0.1
MOGAT2	Homo sapiens monoacylglycerol O-acyltransferase 2 (MOGAT2), mRNA.	NM_025098.2	181.56	146.63	1.24	0.0011272	0.139	0.1
CSRNP2	Homo sapiens cysteine-serine-rich nuclear protein 2 (CSRNP2), mRNA.	NM_030809.1	308.27	248.87	1.24	0.001151	0.14	0.1
MED12	Homo sapiens mediator of RNA polymerase II transcription, subunit 12 homolog (yeast) (MED12), mRNA.	NM_005120.1	230.28	185.94	1.24	0.0016093	0.168	0.1
PSCD1	Homo sapiens pleckstrin homology, Sec7 and coiled-coil domains 1(cytohesin 1) (PSCD1), transcript variant 2, mRNA.	NM_017456.1	834.89	672.24	1.24	0.001633	0.169	0.1
ZC3H7B	Homo sapiens zinc finger CCCH-type containing 7B (ZC3H7B), mRNA.	NM_017590.4	149.87	120.71	1.24	0.0019263	0.19	0.1
MPZL2	Homo sapiens myelin protein zero-like 2 (MPZL2), transcript variant 2, mRNA.	NM_144765.1	541.21	436.62	1.24	0.0023964	0.212	0.1
CCRN4L	Homo sapiens CCR4 carbon catabolite repression 4-like (S. cerevisiae) (CCRN4L), mRNA.	NM_012118.2	475.97	384.19	1.24	0.0026304	0.221	0.1
KIF13B	Homo sapiens kinesin family member 13B (KIF13B), mRNA.	NM_015254.2	213.97	172.1	1.24	0.0026378	0.221	0.1
C12orf44	Homo sapiens chromosome 12 open reading frame 44 (C12orf44), transcript variant 2, mRNA.	NM_021934.3	1067.63	862.17	1.24	0.0034501	0.258	0.1
DHX58	Homo sapiens DEXH (Asp-Glu-X-His) box polypeptide 58 (DHX58), mRNA.	NM_024119.1	210.49	171.38	1.23	0.00293	0.235	0.1
CRISPLD2	Homo sapiens cysteine-rich secretory protein LCCL domain containing 2 (CRISPLD2), mRNA.	NM_031476.1	239.31	195.1	1.23	0.0030678	0.241	0.1
TULP4	Homo sapiens tubby like protein 4 (TULP4), transcript variant 2, mRNA.	NM_020245.3	477.5	388.95	1.23	0.0036744	0.266	0.1
FBXL6	Homo sapiens F-box and leucine-rich repeat protein 6 (FBXL6), transcript variant 1, mRNA.	NM_012162.1	276.63	227.55	1.22	0.0028179	0.23	0.1
ZNF697	Homo sapiens zinc finger protein 697 (ZNF697), mRNA.	NM_001080470.1	196.67	161.64	1.22	0.0028765	0.232	0.1
XBP1	Homo sapiens X-box binding protein 1 (XBP1), transcript variant 1, mRNA.	NM_005080.2	2548.23	2096.16	1.22	0.0036102	0.265	0.1
FBXL12	Homo sapiens F-box and leucine-rich repeat protein 12 (FBXL12), mRNA.	NM_017703.1	315.87	258.48	1.22	0.004437	0.288	0.1
LOC606724	Homo sapiens coronin, actin binding protein, 1A pseudogene (LOC606724), non-coding RNA.	NR_002454.2	168.22	138.29	1.22	0.0045461	0.29	0.1
SELS	Homo sapiens selenoprotein S (SELS), transcript variant 2, mRNA.	NM_018445.4	3958.74	3271.8	1.21	0.0023425	0.211	0.1
MYCN	Homo sapiens v-myc myelocytomatosis viral related oncogene, neuroblastoma derived (avian) (MYCN), mRNA.	NM_005378.4	168.15	139.34	1.21	0.0025512	0.219	0.1
TRAF3	Homo sapiens TNF receptor-associated factor 3 (TRAF3), transcript variant 3, mRNA.	NM_003300.2	182.55	150.51	1.21	0.0029329	0.235	0.1
HNRNPUL1	Homo sapiens heterogeneous nuclear ribonucleoprotein U-like 1 (HNRNPUL1), transcript variant 4, mRNA.	NM_144732.2	207.27	171.28	1.21	0.0035964	0.264	0.1
TLR6	Homo sapiens toll-like receptor 6 (TLR6), mRNA.	XM_939071.1	142.11	117.43	1.21	0.0044421	0.288	0.1
TOB2	Homo sapiens transducer of ERBB2, 2 (TOB2), mRNA.	NM_016272.3	248.26	205.05	1.21	0.0048976	0.303	0.1
SLC37A1	Homo sapiens solute carrier family 37 (glycerol-3-phosphate transporter), member 1 (SLC37A1), mRNA.	NM_018964.3	175.98	145.09	1.21	0.0049013	0.303	0.1
HNRNPA3P1	Homo sapiens heterogeneous nuclear ribonucleoprotein A3 pseudogene 1 (HNRNPA3P1) on chromosome 10. XR_000879 XR_001292 XR_001293 XR_001294 XR_001295 XR_001296 XR_001297	NR_002726.1	233.16	193.66	1.2	0.00357	0.263	0.1
TMEM141	Homo sapiens transmembrane protein 141 (TMEM141), mRNA.	NM_032928.2	1430.27	1195.34	1.2	0.0039229	0.273	0.1
FLT3LG	Homo sapiens fms-related tyrosine kinase 3 ligand (FLT3LG), mRNA.	NM_001459.2	164.29	136.46	1.2	0.0049296	0.304	0.1
	EST52632 Fetal heart II Homo sapiens cDNA 5 end, mRNA sequence	Hs.581365	136.99	115.29	1.19	0.0021258	0.199	0.1
RSAD2	Homo sapiens radical S-adenosyl methionine domain containing 2 (RSAD2), mRNA.	NM_080657.3	162.68	136.6	1.19	0.0030313	0.239	0.1
LOC653895	PREDICTED: Homo sapiens similar to protein geranylgeranyltransferase type I, beta subunit (LOC653895), mRNA.	XM_936379.1	151.29	127.33	1.19	0.004434	0.288	0.1
	qo83f11.x1 NCI_CGAP_Kid5 Homo sapiens cDNA clone IMAGE:1915149 3, mRNA sequence	Hs.539367	184.7	156.78	1.18	0.0040934	0.279	0.1
SLC9A2	Homo sapiens solute carrier family 9 (sodium/hydrogen exchanger), member 2 (SLC9A2), mRNA.	NM_003048.3	159.55	134.73	1.18	0.0047776	0.299	0.1
ZNF793	Homo sapiens zinc finger protein 793 (ZNF793), mRNA.	NM_001013659.2	135.54	116.14	1.17	0.0039346	0.273	0.1
LMO4	Homo sapiens LIM domain only 4 (LMO4), mRNA.	NM_006769.2	2041.56	1751.72	1.17	0.0041188	0.279	0.1
FAM20C	PREDICTED: Homo sapiens family with sequence similarity 20, member C (FAM20C), mRNA.	XM_928334.1	134.31	115.26	1.17	0.00435	0.286	0.1
CHST8	Homo sapiens carbohydrate (N-acetylgalactosamine 4-0) sulfotransferase 8 (CHST8), transcript variant 3, mRNA.	NM_022467.3	121.07	104.14	1.16	0.0041643	0.279	0.1
B3GALT1	Homo sapiens UDP-Gal:betaGlcNAc beta 1,3-galactosyltransferase, polypeptide 1 (B3GALT1), mRNA.	NM_020981.2	103.74	121.03	0.86	0.0040559	0.279	0.1
LOC100128264	PREDICTED: Homo sapiens hypothetical protein LOC100128264 (LOC100128264), mRNA.	XM_001719386.1	102.52	121.2	0.85	0.0024783	0.217	0.1
SOX6	Homo sapiens SRY (sex determining region Y)-box 6 (SOX6), transcript variant 1, mRNA.	NM_017508.1	116.75	137.6	0.85	0.0024969	0.217	0.1
MIPEP	Homo sapiens mitochondrial intermediate peptidase (MIPEP), nuclear gene encoding mitochondrial protein, mRNA.	NM_005932.1	468.37	551.52	0.85	0.0027931	0.229	0.1
SLU7	Homo sapiens SLU7 splicing factor homolog (S. cerevisiae) (SLU7), mRNA.	NM_006425.3	504.06	602.23	0.84	0.0025179	0.217	0.1
GPR89B	Homo sapiens G protein-coupled receptor 89B (GPR89B), mRNA.	NM_016334.2	333.92	399.12	0.84	0.0028649	0.232	0.1
C21orf66	Homo sapiens chromosome 21 open reading frame 66 (C21orf66), transcript variant 1, mRNA.	NM_016631.3	140.1	167.42	0.84	0.0031585	0.244	0.1
C14orf126	Homo sapiens chromosome 14 open reading frame 126 (C14orf126), mRNA.	NM_080664.1	164.04	195.56	0.84	0.0038573	0.271	0.1
C5orf34	Homo sapiens chromosome 5 open reading frame 34 (C5orf34), mRNA.	NM_198566.1	214.15	255.28	0.84	0.00419	0.28	0.1
TMEM107	Homo sapiens transmembrane protein 107 (TMEM107), transcript variant 1, mRNA.	NM_032354.2	190.71	228.07	0.84	0.0045555	0.29	0.1
CASP2	Homo sapiens caspase 2, apoptosis-related cysteine peptidase (CASP2), transcript variant 1, mRNA.	NM_032982.2	2120.33	2538.71	0.84	0.0048644	0.302	0.1
ZNF774	Homo sapiens zinc finger protein 774 (ZNF774), mRNA.	NM_001004309.1	108.58	131.23	0.83	0.0024275	0.213	0.1
TCEA1	Homo sapiens transcription elongation factor A (SII), 1 (TCEA1), transcript variant 1, mRNA.	NM_006756.2	184.61	221.77	0.83	0.0034763	0.259	0.1
ZNF681	Homo sapiens zinc finger protein 681 (ZNF681), mRNA.	NM_138286.1	145.2	174.08	0.83	0.0038537	0.271	0.1
TXN2	Homo sapiens thioredoxin 2 (TXN2), nuclear gene encoding mitochondrial protein, mRNA.	NM_012473.3	192.43	233.17	0.83	0.0041156	0.279	0.1
AMACR	Homo sapiens alpha-methylacyl-CoA racemase (AMACR), transcript variant 1, mRNA.	NM_014324.4	176.86	212.62	0.83	0.0046601	0.295	0.1
RCN2	Homo sapiens reticulocalbin 2, EF-hand calcium binding domain (RCN2), mRNA.	NM_002902.1	2222.94	2681.61	0.83	0.0048063	0.3	0.1
RAD51C	Homo sapiens RAD51 homolog C (S. cerevisiae) (RAD51C), transcript variant 2, mRNA.	NM_002876.2	619.97	754.87	0.82	0.0024137	0.213	0.1
HLTF	Homo sapiens helicase-like transcription factor (HLTF), transcript variant 1, mRNA.	NM_003071.2	131.5	160.92	0.82	0.0024884	0.217	0.1
SEPP1	Homo sapiens selenoprotein P, plasma, 1 (SEPP1), transcript variant 1, mRNA.	NM_005410.2	157.36	191.38	0.82	0.0026043	0.22	0.1
CPVL	Homo sapiens carboxypeptidase, vitellogenic-like (CPVL), transcript variant 1, mRNA.	NM_031311.3	158.37	192.29	0.82	0.0031485	0.244	0.1
DIMT1L	Homo sapiens DIM1 dimethyladenosine transferase 1-like (S. cerevisiae) (DIMT1L), mRNA.	NM_014473.2	1870.46	2294.19	0.82	0.0040136	0.277	0.1
IGFBP5	Homo sapiens insulin-like growth factor binding protein 5 (IGFBP5), mRNA.	NM_000599.2	117.53	143.24	0.82	0.004178	0.28	0.1
MRPL3	Homo sapiens mitochondrial ribosomal protein L3 (MRPL3), nuclear gene encoding mitochondrial protein, mRNA.	NM_007208.2	5218.88	6388.96	0.82	0.0045402	0.29	0.1
PARD6G	Homo sapiens par-6 partitioning defective 6 homolog gamma (C. elegans) (PARD6G), mRNA.	NM_032510.2	939.72	1161.34	0.81	0.001577	0.167	0.1
STARD13	Homo sapiens START domain containing 13 (STARD13), transcript variant alpha, mRNA.	NM_178006.1	203.13	250.74	0.81	0.001975	0.192	0.1
CNOT2	Homo sapiens CCR4-NOT transcription complex, subunit 2 (CNOT2), mRNA.	NM_014515.3	1005.68	1238.27	0.81	0.0031415	0.244	0.1
LZTS1	Homo sapiens leucine zipper, putative tumor suppressor 1 (LZTS1), mRNA.	NM_021020.1	120.94	149.77	0.81	0.0035099	0.26	0.1
CBS	Homo sapiens cystathionine-beta-synthase (CBS), mRNA.	NM_000071.1	374.42	464.58	0.81	0.0041587	0.279	0.1
HES1	Homo sapiens hairy and enhancer of split 1, (Drosophila) (HES1), mRNA.	NM_005524.2	273.22	336.4	0.81	0.0042619	0.283	0.1
FLJ10781	Homo sapiens hypothetical protein FLJ10781 (FLJ10781), mRNA.	NM_018215.2	146.79	180.74	0.81	0.0045034	0.29	0.1
TYMS	Homo sapiens thymidylate synthetase (TYMS), mRNA.	NM_001071.1	2726.21	3373.24	0.81	0.004903	0.303	0.1
ENOSF1	Homo sapiens enolase superfamily member 1 (ENOSF1), mRNA.	NM_017512.2	648.52	813.09	0.8	0.0005851	0.0969	0.1
TTC8	Homo sapiens tetratricopeptide repeat domain 8 (TTC8), transcript variant 1, mRNA.	NM_144596.2	293.09	368.15	0.8	0.000829	0.118	0.1
DSN1	Homo sapiens DSN1, MIND kinetochore complex component, homolog (S. cerevisiae) (DSN1), mRNA.	NM_024918.2	289.6	364.28	0.8	0.0012284	0.145	0.1
ETV5	Homo sapiens ets variant gene 5 (ets-related molecule) (ETV5), mRNA.	NM_004454.1	144.37	179.49	0.8	0.0018609	0.186	0.1
ELP2	Homo sapiens elongation protein 2 homolog (S. cerevisiae) (ELP2), mRNA.	NM_018255.1	538.09	676.02	0.8	0.0032168	0.247	0.1
FAM117B	Homo sapiens family with sequence similarity 117, member B (FAM117B), mRNA.	NM_173511.2	155.85	195.1	0.8	0.0034393	0.258	0.1
FBXO3	Homo sapiens F-box protein 3 (FBXO3), transcript variant 2, mRNA.	NM_033406.2	533.3	662.54	0.8	0.0039954	0.277	0.1
MALL	Homo sapiens mal, T-cell differentiation protein-like (MALL), mRNA.	NM_005434.3	2861.07	3569.11	0.8	0.0040547	0.279	0.1
ZC3H14	Homo sapiens zinc finger CCCH-type containing 14 (ZC3H14), transcript variant 1, mRNA.	NM_024824.3	224.28	281.81	0.8	0.0041578	0.279	0.1
MND1	Homo sapiens meiotic nuclear divisions 1 homolog (S. cerevisiae) (MND1), mRNA.	NM_032117.2	341.12	427.13	0.8	0.0046486	0.295	0.1
PLK1	Homo sapiens polo-like kinase 1 (Drosophila) (PLK1), mRNA.	NM_005030.3	295.82	370.49	0.8	0.0047368	0.297	0.1
PTPLB	Homo sapiens protein tyrosine phosphatase-like (proline instead of catalytic arginine), member b (PTPLB), mRNA.	NM_198402.2	2097.29	2611.28	0.8	0.0049844	0.305	0.1
EFS	Homo sapiens embryonal Fyn-associated substrate (EFS), transcript variant 2, mRNA.	NM_005864.2	197.23	249.52	0.79	0.0005169	0.0909	0.1
NEBL	Homo sapiens nebulette (NEBL), transcript variant 1, mRNA.	NM_006393.1	153.12	193.83	0.79	0.0005859	0.0969	0.1
LOC346887	PREDICTED: Homo sapiens similar to solute carrier family 16 (monocarboxylic acid transporters), member 14 (LOC346887), mRNA.	XM_943533.1	224.9	283.02	0.79	0.0006961	0.107	0.1
PLAC8	Homo sapiens placenta-specific 8 (PLAC8), mRNA.	NM_016619.1	126.26	159.06	0.79	0.0012518	0.147	0.1
INVS	Homo sapiens inversin (INVS), transcript variant 2, mRNA.	NM_183245.1	318.61	404.36	0.79	0.0013629	0.154	0.1
C5orf53	Homo sapiens chromosome 5 open reading frame 53 (C5orf53), mRNA.	NM_001007189.1	189.92	241.55	0.79	0.0015272	0.163	0.1
EFCAB7	Homo sapiens EF-hand calcium binding domain 7 (EFCAB7), mRNA.	NM_032437.1	176.82	224.22	0.79	0.0018227	0.184	0.1
SYNC1	Homo sapiens syncoilin, intermediate filament 1 (SYNC1), mRNA.	NM_030786.1	182.88	232.09	0.79	0.0025806	0.22	0.1
PLIN2	Homo sapiens perilipin 2 (PLIN2), mRNA.	NM_001122.2	853.99	1075.51	0.79	0.0028441	0.231	0.1
PCK2	Homo sapiens phosphoenolpyruvate carboxykinase 2 (mitochondrial) (PCK2), nuclear gene encoding mitochondrial protein, transcript variant 1, mRNA.	NM_004563.2	843.09	1073.94	0.79	0.003045	0.239	0.1
ALDH7A1	Homo sapiens aldehyde dehydrogenase 7 family, member A1 (ALDH7A1), mRNA.	NM_001182.2	3028.91	3852.44	0.79	0.0036926	0.266	0.1
CES2	Homo sapiens carboxylesterase 2 (intestine, liver) (CES2), transcript variant 1, mRNA.	NM_198061.1	1137.45	1433.14	0.79	0.0037136	0.266	0.1
NDRG3	Homo sapiens NDRG family member 3 (NDRG3), transcript variant 2, mRNA.	NM_022477.2	209.5	266.78	0.79	0.0037369	0.266	0.1
OIP5	Homo sapiens Opa interacting protein 5 (OIP5), mRNA.	NM_007280.1	1169.3	1486.77	0.79	0.0040018	0.277	0.1
LFNG	Homo sapiens LFNG O-fucosylpeptide 3-beta-N-acetylglucosaminyltransferase (LFNG), transcript variant 1, mRNA.	NM_002304.1	1224.75	1556.88	0.79	0.0042138	0.281	0.1
UCHL5	Homo sapiens ubiquitin carboxyl-terminal hydrolase L5 (UCHL5), mRNA.	NM_015984.1	977.61	1235.82	0.79	0.0043151	0.284	0.1
GPR89C	Homo sapiens G protein-coupled receptor 89C (GPR89C), mRNA.	XM_936805.1	329.58	425.01	0.78	0.0004027	0.0783	0.1
SFXN1	Homo sapiens sideroflexin 1 (SFXN1), mRNA.	NM_022754.4	468.49	601.34	0.78	0.0004153	0.0794	0.1
RTN4	Homo sapiens reticulon 4 (RTN4), transcript variant 3, mRNA.	NM_007008.2	129.49	166.58	0.78	0.0004331	0.0814	0.1
PRIM1	Homo sapiens primase, DNA, polypeptide 1 (49kDa) (PRIM1), mRNA.	NM_000946.2	539.86	694.34	0.78	0.0009279	0.125	0.1
SPATA7	Homo sapiens spermatogenesis associated 7 (SPATA7), transcript variant 2, mRNA.	NM_018418.1	248.43	316.54	0.78	0.0012652	0.148	0.1
ABHD10	Homo sapiens abhydrolase domain containing 10 (ABHD10), mRNA.	NM_018394.1	230.83	295.97	0.78	0.0018711	0.187	0.1
PCDH7	Homo sapiens protocadherin 7 (PCDH7), transcript variant a, mRNA.	NM_002589.2	998.34	1284.55	0.78	0.0023898	0.212	0.1
MCM3	Homo sapiens minichromosome maintenance complex component 3 (MCM3), mRNA.	NM_002388.3	3735.74	4805.99	0.78	0.0026725	0.223	0.1
SLC16A5	Homo sapiens solute carrier family 16, member 5 (monocarboxylic acid transporter 6) (SLC16A5), mRNA.	NM_004695.2	174.89	223.44	0.78	0.0027305	0.226	0.1
RPAP3	Homo sapiens RNA polymerase II associated protein 3 (RPAP3), mRNA.	NM_024604.1	496.38	639.92	0.78	0.0027578	0.226	0.1
ACSF2	Homo sapiens acyl-CoA synthetase family member 2 (ACSF2), mRNA.	NM_025149.4	269.65	345.95	0.78	0.0029195	0.235	0.1
MGC102966	PREDICTED: Homo sapiens similar to Keratin, type I cytoskeletal 16 (Cytokeratin-16) (CK-16) (Keratin-16) (K16) (MGC102966), misc RNA.	XM_930405.1	7928.04	10146.3	0.78	0.0029468	0.235	0.1
CKB	Homo sapiens creatine kinase, brain (CKB), mRNA.	NM_001823.3	135.14	173.69	0.78	0.002954	0.235	0.1
ALDH3A2	Homo sapiens aldehyde dehydrogenase 3 family, member A2 (ALDH3A2), transcript variant 1, mRNA.	NM_001031806.1	251.1	321.74	0.78	0.0030492	0.239	0.1
LOC93622	PREDICTED: Homo sapiens hypothetical protein BC006130 (LOC93622), misc RNA.	NM_138699.2	264.83	340.06	0.78	0.0034508	0.258	0.1
NTN4	Homo sapiens netrin 4 (NTN4), mRNA.	NM_021229.3	165.3	210.65	0.78	0.0037347	0.266	0.1
RFC4	Homo sapiens replication factor C (activator 1) 4, 37kDa (RFC4), transcript variant 2, mRNA.	NM_002916.3	1365.43	1747.61	0.78	0.0037618	0.266	0.1
LOC654191	PREDICTED: Homo sapiens similar to similar to RIKEN cDNA 4933437K13 (LOC654191), mRNA.	XM_940642.1	207.33	266.97	0.78	0.0039023	0.272	0.1
PLAC8	Homo sapiens placenta-specific 8 (PLAC8), mRNA.	NM_016619.1	130.81	169.71	0.77	0.0007166	0.108	0.1
LOC643300	PREDICTED: Homo sapiens similar to 60 kDa heat shock protein, mitochondrial precursor (Hsp60) (60 kDa chaperonin) (CPN60) (Heat shock protein 60) (HSP-60) (Mitochondrial matrix protein P1) (P60 lymphocyte protein) (HuCHA60) (LOC643300), mRNA.	XM_931981.1	452.5	587.7	0.77	0.0008359	0.118	0.1
	Homo sapiens cDNA clone IMAGE:4820809	Hs.571417	137.08	179.01	0.77	0.0011483	0.14	0.1
ANKRD32	Homo sapiens ankyrin repeat domain 32 (ANKRD32), mRNA.	NM_032290.2	172.02	222.81	0.77	0.0014021	0.156	0.1
PIR	Homo sapiens pirin (iron-binding nuclear protein) (PIR), transcript variant 2, mRNA.	NM_001018109.1	866.6	1130.13	0.77	0.001455	0.159	0.1
AADACL2	Homo sapiens arylacetamide deacetylase-like 2 (AADACL2), mRNA.	NM_207365.1	141.69	183.02	0.77	0.0027011	0.224	0.1
YEATS4	Homo sapiens YEATS domain containing 4 (YEATS4), mRNA.	NM_006530.2	664.22	857.12	0.77	0.003454	0.258	0.1
GPNMB	Homo sapiens glycoprotein (transmembrane) nmb (GPNMB), transcript variant 1, mRNA.	NM_001005340.1	3639.4	4743.12	0.77	0.0039961	0.277	0.1
KIAA1370	Homo sapiens KIAA1370 (KIAA1370), mRNA.	NM_019600.1	169.92	221.72	0.77	0.0040658	0.279	0.1
KDELC1	Homo sapiens KDEL (Lys-Asp-Glu-Leu) containing 1 (KDELC1), mRNA.	NM_024089.1	175.22	226.67	0.77	0.0043055	0.284	0.1
STK16	Homo sapiens serine/threonine kinase 16 (STK16), transcript variant 1, mRNA.	NM_003691.2	183.05	238.37	0.77	0.0045076	0.29	0.1
ICK	Homo sapiens intestinal cell (MAK-like) kinase (ICK), transcript variant 2, mRNA.	NM_014920.2	255.63	332.18	0.77	0.0045484	0.29	0.1
SLC27A3	Homo sapiens solute carrier family 27 (fatty acid transporter), member 3 (SLC27A3), mRNA.	NM_024330.1	279.84	362.42	0.77	0.0046843	0.295	0.1
FVT1	Homo sapiens follicular lymphoma variant translocation 1 (FVT1), mRNA.	NM_002035.1	1729.05	2243.35	0.77	0.0047032	0.296	0.1
PIK3C2B	Homo sapiens phosphoinositide-3-kinase, class 2, beta polypeptide (PIK3C2B), mRNA.	NM_002646.2	230.91	299.12	0.77	0.0049249	0.304	0.1
HOXA10	Homo sapiens homeobox A10 (HOXA10), transcript variant 1, mRNA.	NM_153715.1	189.24	245.56	0.77	0.0049879	0.305	0.1
PRIM1	Homo sapiens primase, DNA, polypeptide 1 (49kDa) (PRIM1), mRNA.	NM_000946.2	490.98	647.74	0.76	0.0004132	0.0794	0.1
WDR12	Homo sapiens WD repeat domain 12 (WDR12), mRNA.	NM_018256.2	1091.6	1428.38	0.76	0.0004651	0.0854	0.1
SMYD4	Homo sapiens SET and MYND domain containing 4 (SMYD4), mRNA.	NM_052928.1	268.08	353.48	0.76	0.0007723	0.113	0.1
CTGF	Homo sapiens connective tissue growth factor (CTGF), mRNA.	NM_001901.2	491.71	649.18	0.76	0.0010339	0.133	0.1
YTHDC1	Homo sapiens YTH domain containing 1 (YTHDC1), transcript variant 1, mRNA.	NM_133370.1	129.23	170.22	0.76	0.0011649	0.141	0.1
H19	Homo sapiens H19, imprinted maternally expressed transcript (non-protein coding) (H19), non-coding RNA.	NR_002196.1	198.15	259.63	0.76	0.001207	0.143	0.1
DEGS1	Homo sapiens degenerative spermatocyte homolog 1, lipid desaturase (Drosophila) (DEGS1), transcript variant 1, mRNA.	NM_003676.2	2542.47	3365.54	0.76	0.0012639	0.148	0.1
ZNF323	Homo sapiens zinc finger protein 323 (ZNF323), transcript variant 1, mRNA.	NM_030899.2	178.98	236.23	0.76	0.0013118	0.151	0.1
TGFBR3	Homo sapiens transforming growth factor, beta receptor III (TGFBR3), mRNA.	NM_003243.2	153.7	201.32	0.76	0.0014538	0.159	0.1
TRERF1	Homo sapiens transcriptional regulating factor 1 (TRERF1), mRNA.	NM_033501.1	210.63	276.74	0.76	0.0016056	0.168	0.1
CDCA7L	Homo sapiens cell division cycle associated 7-like (CDCA7L), mRNA.	NM_018719.2	246.91	325.98	0.76	0.0018003	0.182	0.1
ALS2CR4	Homo sapiens amyotrophic lateral sclerosis 2 (juvenile) chromosome region, candidate 4 (ALS2CR4), transcript variant 1, mRNA.	NM_152388.1	1424.58	1865.39	0.76	0.0018901	0.187	0.1
PKIA	Homo sapiens protein kinase (cAMP-dependent, catalytic) inhibitor alpha (PKIA), transcript variant 7, mRNA.	NM_181839.1	248.71	329.26	0.76	0.0019817	0.192	0.1
PRIM2A	PREDICTED: Homo sapiens primase, polypeptide 2A, 58kDa (PRIM2A), mRNA.	XM_942683.1	268.97	354.32	0.76	0.0020085	0.193	0.1
PECI	Homo sapiens peroxisomal D3,D2-enoyl-CoA isomerase (PECI), transcript variant 1, mRNA.	NM_006117.2	843.12	1115.21	0.76	0.0023196	0.21	0.1
RHPN2	Homo sapiens rhophilin, Rho GTPase binding protein 2 (RHPN2), mRNA.	NM_033103.3	430.22	568.13	0.76	0.0023916	0.212	0.1
AKR1B10	Homo sapiens aldo-keto reductase family 1, member B10 (aldose reductase) (AKR1B10), mRNA.	NM_020299.3	289.21	380.16	0.76	0.0026253	0.221	0.1
AK3L1	Homo sapiens adenylate kinase 3-like 1 (AK3L1), nuclear gene encoding mitochondrial protein, transcript variant 6, mRNA.	NM_013410.2	925.79	1222.56	0.76	0.002743	0.226	0.1
C21orf91	Homo sapiens chromosome 21 open reading frame 91 (C21orf91), transcript variant 2, mRNA.	NM_017447.2	229.93	303.13	0.76	0.0032792	0.249	0.1
ASB3	Homo sapiens ankyrin repeat and SOCS box-containing 3 (ASB3), transcript variant 2, mRNA.	NM_145863.1	207.04	270.91	0.76	0.0033689	0.254	0.1
EPHA4	Homo sapiens EPH receptor A4 (EPHA4), mRNA.	NM_004438.3	143.9	188.72	0.76	0.0041151	0.279	0.1
SP3	Homo sapiens Sp3 transcription factor (SP3), transcript variant 2, mRNA.	NM_001017371.3	533.66	701.46	0.76	0.0042679	0.283	0.1
C18orf55	Homo sapiens chromosome 18 open reading frame 55 (C18orf55), mRNA.	NM_014177.1	2207.29	2913.43	0.76	0.004389	0.287	0.1
JAG2	Homo sapiens jagged 2 (JAG2), transcript variant 1, mRNA.	NM_002226.3	835.9	1099.46	0.76	0.0044691	0.289	0.1
SNAPC1	Homo sapiens small nuclear RNA activating complex, polypeptide 1, 43kDa (SNAPC1), mRNA.	NM_003082.2	135.6	177.44	0.76	0.0046243	0.294	0.1
ZNF362	Homo sapiens zinc finger protein 362 (ZNF362), mRNA.	NM_152493.2	332.02	445.02	0.75	0.0001164	0.0401	0.1
RAD23B	Homo sapiens RAD23 homolog B (S. cerevisiae) (RAD23B), mRNA.	NM_002874.3	673.98	896.2	0.75	0.0002888	0.0646	0.1
FKBP5	Homo sapiens FK506 binding protein 5 (FKBP5), mRNA.	NM_004117.2	813.63	1088.29	0.75	0.0008267	0.118	0.1
FAM69A	Homo sapiens family with sequence similarity 69, member A (FAM69A), mRNA.	NM_001006605.3	576.85	773.42	0.75	0.0009248	0.125	0.1
PPP1R3C	Homo sapiens protein phosphatase 1, regulatory (inhibitor) subunit 3C (PPP1R3C), mRNA.	NM_005398.3	180.5	239.65	0.75	0.0010589	0.134	0.1
PPT1	Homo sapiens palmitoyl-protein thioesterase 1 (ceroid-lipofuscinosis, neuronal 1, infantile) (PPT1), mRNA.	NM_000310.2	3095.58	4138.71	0.75	0.0016529	0.171	0.1
CLUAP1	Homo sapiens clusterin associated protein 1 (CLUAP1), transcript variant 2, mRNA.	NM_015041.1	276.37	370.84	0.75	0.0017006	0.174	0.1
CEP110	Homo sapiens centrosomal protein 110kDa (CEP110), mRNA.	NM_007018.3	170.23	225.7	0.75	0.0018271	0.184	0.1
CALD1	Homo sapiens caldesmon 1 (CALD1), transcript variant 1, mRNA.	NM_033138.2	154.8	206.46	0.75	0.0023608	0.211	0.1
ANKRD38	Homo sapiens ankyrin repeat domain 38 (ANKRD38), mRNA.	NM_181712.2	142.93	189.66	0.75	0.0025026	0.217	0.1
LOC284988	PREDICTED: Homo sapiens hypothetical LOC284988 (LOC284988), mRNA.	XM_209429.7	345.86	463.71	0.75	0.002531	0.218	0.1
C15orf41	Homo sapiens chromosome 15 open reading frame 41 (C15orf41), mRNA.	NM_032499.3	247.63	330.48	0.75	0.002661	0.223	0.1
CHES1	Homo sapiens checkpoint suppressor 1 (CHES1), mRNA.	NM_005197.2	670.88	900.04	0.75	0.0038964	0.272	0.1
ATM	Homo sapiens ataxia telangiectasia mutated (ATM), transcript variant 1, mRNA.	NM_000051.3	324.66	435.56	0.75	0.0044609	0.289	0.1
SKA2	Homo sapiens spindle and kinetochore associated complex subunit 2 (SKA2), transcript variant 1, mRNA.	NM_182620.3	1611.53	2151.09	0.75	0.0047683	0.299	0.1
KIAA0831	Homo sapiens KIAA0831 (KIAA0831), mRNA.	NM_014924.3	449.04	601.44	0.75	0.004972	0.305	0.1
FBXO5	Homo sapiens F-box protein 5 (FBXO5), mRNA.	NM_012177.2	757.43	1023.28	0.74	0.0003317	0.0708	0.1
TP53AIP1	Homo sapiens tumor protein p53 regulated apoptosis inducing protein 1 (TP53AIP1), mRNA.	NM_022112.1	343.18	466.5	0.74	0.000341	0.0715	0.1
HSDL2	Homo sapiens hydroxysteroid dehydrogenase like 2 (HSDL2), mRNA.	NM_032303.2	381.62	518.51	0.74	0.0004502	0.0837	0.1
TCFL5	Homo sapiens transcription factor-like 5 (basic helix-loop-helix) (TCFL5), mRNA.	NM_006602.2	617.7	830.28	0.74	0.0004687	0.0854	0.1
ELL3	Homo sapiens elongation factor RNA polymerase II-like 3 (ELL3), mRNA.	NM_025165.2	210.85	285.06	0.74	0.0007112	0.108	0.1
MNS1	Homo sapiens meiosis-specific nuclear structural 1 (MNS1), mRNA.	NM_018365.1	160.29	215.78	0.74	0.0007301	0.109	0.1
FAM83D	Homo sapiens family with sequence similarity 83, member D (FAM83D), mRNA.	NM_030919.1	966.89	1305.2	0.74	0.0009249	0.125	0.1
SLC25A42	Homo sapiens solute carrier family 25, member 42 (SLC25A42), mRNA.	NM_178526.1	187.4	254.35	0.74	0.0010572	0.134	0.1
THUMPD2	Homo sapiens THUMP domain containing 2 (THUMPD2), mRNA.	NM_025264.2	351.26	474.66	0.74	0.0020263	0.195	0.1
C5orf13	Homo sapiens chromosome 5 open reading frame 13 (C5orf13), mRNA.	NM_004772.1	148.59	200.17	0.74	0.0020846	0.198	0.1
DLGAP5	Homo sapiens discs, large (Drosophila) homolog-associated protein 5 (DLGAP5), mRNA.	NM_014750.3	1178.42	1597.62	0.74	0.0032293	0.247	0.1
VASN	Homo sapiens vasorin (VASN), mRNA.	NM_138440.1	199.43	269.03	0.74	0.0035735	0.263	0.1
PKIA	Homo sapiens protein kinase (cAMP-dependent, catalytic) inhibitor alpha (PKIA), transcript variant 6, mRNA.	NM_006823.2	153.74	207.74	0.74	0.0037413	0.266	0.1
MEIS2	Homo sapiens Meis homeobox 2 (MEIS2), transcript variant g, mRNA.	NM_020149.2	269.23	362.75	0.74	0.0039323	0.273	0.1
	Homo sapiens cDNA clone IMAGE:6186815, partial cds	Hs.105791	148.59	199.6	0.74	0.004526	0.29	0.1
CBR1	Homo sapiens carbonyl reductase 1 (CBR1), mRNA.	NM_001757.2	239.76	328.61	0.73	9.35e-05	0.0356	0.1
OSGEPL1	Homo sapiens O-sialoglycoprotein endopeptidase-like 1 (OSGEPL1), mRNA.	NM_022353.2	219.78	299.81	0.73	0.0003483	0.0724	0.1
D4S234E	Homo sapiens DNA segment on chromosome 4 (unique) 234 expressed sequence (D4S234E), transcript variant 2, mRNA.	NM_014392.2	887.74	1216.65	0.73	0.0004978	0.089	0.1
IL20RB	Homo sapiens interleukin 20 receptor beta (IL20RB), mRNA.	NM_144717.2	3107.28	4245.47	0.73	0.0005933	0.0971	0.1
GPSM2	Homo sapiens G-protein signalling modulator 2 (AGS3-like, C. elegans) (GPSM2), mRNA.	NM_013296.3	1320.74	1817.59	0.73	0.0007461	0.11	0.1
IRS1	Homo sapiens insulin receptor substrate 1 (IRS1), mRNA.	NM_005544.1	446.72	611.48	0.73	0.0012451	0.147	0.1
ADARB1	Homo sapiens adenosine deaminase, RNA-specific, B1 (RED1 homolog rat) (ADARB1), transcript variant 1, mRNA.	NM_001033049.1	1195.88	1633.07	0.73	0.0014729	0.16	0.1
MAL2	Homo sapiens mal, T-cell differentiation protein 2 (MAL2), mRNA.	NM_052886.1	1654.21	2262.1	0.73	0.0018784	0.187	0.1
PLA2G4A	Homo sapiens phospholipase A2, group IVA (cytosolic, calcium-dependent) (PLA2G4A), mRNA.	NM_024420.1	182.97	252.03	0.73	0.0020675	0.197	0.1
DLGAP5	Homo sapiens discs, large (Drosophila) homolog-associated protein 5 (DLGAP5), mRNA.	NM_014750.3	954.85	1301.28	0.73	0.0025042	0.217	0.1
C14orf135	Homo sapiens chromosome 14 open reading frame 135 (C14orf135), mRNA.	NM_022495.3	497.44	679.95	0.73	0.0028509	0.231	0.1
UBR5	Homo sapiens ubiquitin protein ligase E3 component n-recognin 5 (UBR5), mRNA.	NM_015902.4	299.03	411.71	0.73	0.0037461	0.266	0.1
ASAP3	Homo sapiens ArfGAP with SH3 domain, ankyrin repeat and PH domain 3 (ASAP3), mRNA.	NM_017707.2	239.62	326.1	0.73	0.0038735	0.271	0.1
DNAJB4	Homo sapiens DnaJ (Hsp40) homolog, subfamily B, member 4 (DNAJB4), mRNA.	NM_007034.3	146.18	201.05	0.73	0.0044079	0.288	0.1
DAAM1	Homo sapiens dishevelled associated activator of morphogenesis 1 (DAAM1), mRNA.	NM_014992.1	1051.17	1430.77	0.73	0.0046657	0.295	0.1
NGF	Homo sapiens nerve growth factor (beta polypeptide) (NGF), mRNA.	NM_002506.2	127.85	177.4	0.72	0.000107	0.0386	0.1
TMEM117	Homo sapiens transmembrane protein 117 (TMEM117), mRNA.	NM_032256.1	220.01	307.58	0.72	0.0001419	0.0424	0.1
CHKA	Homo sapiens choline kinase alpha (CHKA), transcript variant 2, mRNA.	NM_001277.2	205.11	283.34	0.72	0.0003331	0.0708	0.1
C21orf91	Homo sapiens chromosome 21 open reading frame 91 (C21orf91), mRNA.	NM_017447.2	222.03	306.78	0.72	0.0003869	0.0778	0.1
GSR	Homo sapiens glutathione reductase (GSR), mRNA.	NM_000637.2	268.11	371.31	0.72	0.0005307	0.0915	0.1
IFI16	Homo sapiens interferon, gamma-inducible protein 16 (IFI16), mRNA.	NM_005531.1	1503.87	2088.71	0.72	0.0009487	0.128	0.1
UPLP	Homo sapiens uroplakin-like protein (UPLP), mRNA.	NM_001114403.1	943.29	1317.61	0.72	0.0014238	0.157	0.1
LOC648585	PREDICTED: Homo sapiens similar to p53-regulated apoptosis-inducing protein 1, transcript variant 1 (LOC648585), mRNA.	XM_940684.1	295	410.26	0.72	0.0016127	0.168	0.1
C19orf48	Homo sapiens chromosome 19 open reading frame 48 (C19orf48), mRNA.	NM_199249.1	1163.1	1608.81	0.72	0.001961	0.192	0.1
SESN3	Homo sapiens sestrin 3 (SESN3), mRNA.	NM_144665.2	160.71	224.15	0.72	0.0021049	0.198	0.1
BCL11A	Homo sapiens B-cell CLL/lymphoma 11A (zinc finger protein) (BCL11A), transcript variant 1, mRNA.	NM_022893.2	583.78	806.04	0.72	0.0033741	0.254	0.1
DLEU1	Homo sapiens deleted in lymphocytic leukemia 1 (non-protein coding) (DLEU1), non-coding RNA.	NR_002605.1	380.61	527.34	0.72	0.0040647	0.279	0.1
FABP5L2	PREDICTED: Homo sapiens fatty acid binding protein 5-like 2 (FABP5L2), mRNA.	XM_001134012.2	8436.36	11739.5	0.72	0.0041488	0.279	0.1
FAM134B	Homo sapiens family with sequence similarity 134, member B (FAM134B), transcript variant 1, mRNA.	NM_001034850.1	130.16	180.25	0.72	0.0042596	0.283	0.1
AK3L1	Homo sapiens adenylate kinase 3-like 1 (AK3L1), nuclear gene encoding mitochondrial protein, transcript variant 7, mRNA.	NM_001005353.1	420.97	582.98	0.72	0.0042984	0.284	0.1
SLC7A8	Homo sapiens solute carrier family 7 (cationic amino acid transporter, y+ system), member 8 (SLC7A8), transcript variant 2, mRNA.	NM_012244.2	494.64	684.96	0.72	0.0049384	0.304	0.1
CA2	Homo sapiens carbonic anhydrase II (CA2), mRNA.	NM_000067.1	4839.45	6840.89	0.71	7.07e-05	0.0295	0.1
OLFML2A	Homo sapiens olfactomedin-like 2A (OLFML2A), mRNA.	NM_182487.1	314.49	445.81	0.71	0.000239	0.0574	0.1
NEIL3	Homo sapiens nei endonuclease VIII-like 3 (E. coli) (NEIL3), mRNA.	NM_018248.1	221.97	314.12	0.71	0.0002408	0.0574	0.1
CYBRD1	Homo sapiens cytochrome b reductase 1 (CYBRD1), mRNA.	NM_024843.2	1356.74	1906.79	0.71	0.0007462	0.11	0.1
RAD51C	Homo sapiens RAD51 homolog C (S. cerevisiae) (RAD51C), transcript variant 1, mRNA.	NM_058216.1	530.07	749.35	0.71	0.001091	0.137	0.1
SNAI2	Homo sapiens snail homolog 2 (Drosophila) (SNAI2), mRNA.	NM_003068.3	1419.38	1994.94	0.71	0.0011135	0.138	0.1
SPTLC3	Homo sapiens serine palmitoyltransferase, long chain base subunit 3 (SPTLC3), mRNA.	NM_018327.2	183.29	256.61	0.71	0.0011882	0.143	0.1
PPAP2B	Homo sapiens phosphatidic acid phosphatase type 2B (PPAP2B), transcript variant 1, mRNA.	NM_003713.3	141.01	199.93	0.71	0.0013115	0.151	0.1
ISOC1	Homo sapiens isochorismatase domain containing 1 (ISOC1), mRNA.	NM_016048.1	788.32	1104.86	0.71	0.0013608	0.154	0.1
GPR177	Homo sapiens G protein-coupled receptor 177 (GPR177), transcript variant 2, mRNA.	NM_001002292.1	397.72	559.21	0.71	0.00137	0.154	0.1
UHRF1	Homo sapiens ubiquitin-like with PHD and ring finger domains 1 (UHRF1), transcript variant 1, mRNA.	NM_013282.2	1481.57	2097.4	0.71	0.0021931	0.205	0.1
DEPDC1B	Homo sapiens DEP domain containing 1B (DEPDC1B), mRNA.	NM_018369.1	396.01	557.6	0.71	0.002263	0.207	0.1
ID1	Homo sapiens inhibitor of DNA binding 1, dominant negative helix-loop-helix protein (ID1), transcript variant 2, mRNA.	NM_181353.1	274.11	388.09	0.71	0.0023402	0.211	0.1
C8orf55	Homo sapiens chromosome 8 open reading frame 55 (C8orf55), mRNA.	NM_016647.1	360.46	509.48	0.71	0.0025607	0.219	0.1
PECI	Homo sapiens peroxisomal D3,D2-enoyl-CoA isomerase (PECI), transcript variant 1, mRNA.	NM_006117.2	1692.89	2388.44	0.71	0.0027531	0.226	0.1
GOLSYN	Homo sapiens Golgi-localized protein (GOLSYN), transcript variant 7, mRNA.	NM_017786.2	364.47	521.29	0.7	6.74e-05	0.0284	0.1
SKP2	Homo sapiens S-phase kinase-associated protein 2 (p45) (SKP2), transcript variant 2, mRNA.	NM_032637.2	1998.44	2846.37	0.7	0.0006546	0.103	0.1
SC4MOL	Homo sapiens sterol-C4-methyl oxidase-like (SC4MOL), transcript variant 1, mRNA.	NM_006745.3	2015.97	2889.82	0.7	0.0020298	0.195	0.1
	Homo sapiens cDNA: FLJ21679 fis, clone COL09221	Hs.572444	265.58	377.49	0.7	0.0046813	0.295	0.1
IL20RA	Homo sapiens interleukin 20 receptor, alpha (IL20RA), mRNA.	NM_014432.2	140.69	204.49	0.69	0.0001044	0.0382	0.1
HTRA1	Homo sapiens HtrA serine peptidase 1 (HTRA1), mRNA.	NM_002775.3	3032.25	4363.41	0.69	0.0001832	0.0505	0.1
CYBRD1	Homo sapiens cytochrome b reductase 1 (CYBRD1), mRNA.	NM_024843.2	1563.06	2266.92	0.69	0.0002012	0.0522	0.1
HOXA9	Homo sapiens homeobox A9 (HOXA9), mRNA.	NM_152739.2	1280.06	1862.58	0.69	0.0005237	0.0912	0.1
BNIPL	Homo sapiens BCL2/adenovirus E1B 19kD interacting protein like (BNIPL), mRNA.	NM_138278.1	663.32	955.83	0.69	0.0009105	0.124	0.1
RFC5	Homo sapiens replication factor C (activator 1) 5, 36.5kDa (RFC5), transcript variant 1, mRNA.	NM_007370.3	1081.72	1567.81	0.69	0.0010155	0.133	0.1
ANKRD35	Homo sapiens ankyrin repeat domain 35 (ANKRD35), mRNA.	NM_144698.2	172.73	249	0.69	0.0010968	0.137	0.1
XRCC6BP1	Homo sapiens XRCC6 binding protein 1 (XRCC6BP1), mRNA.	NM_033276.2	396.79	576.27	0.69	0.001488	0.16	0.1
BGN	Homo sapiens biglycan (BGN), mRNA.	NM_001711.3	154.24	224.4	0.69	0.0023035	0.209	0.1
KANK4	Homo sapiens KN motif and ankyrin repeat domains 4 (KANK4), mRNA.	NM_181712.4	134.36	194.96	0.69	0.0026741	0.223	0.1
PRSS23	Homo sapiens protease, serine, 23 (PRSS23), mRNA.	NM_007173.3	1061.12	1545.08	0.69	0.0036533	0.265	0.1
PHIP	Homo sapiens pleckstrin homology domain interacting protein (PHIP), mRNA.	NM_017934.4	638.85	924.77	0.69	0.0038099	0.269	0.1
IGFBP5	Homo sapiens insulin-like growth factor binding protein 5 (IGFBP5), mRNA.	NM_000599.2	124.63	183.29	0.68	2.6e-05	0.0157	0.1
SESN1	Homo sapiens sestrin 1 (SESN1), mRNA.	NM_014454.1	261.42	384.87	0.68	0.0001237	0.0403	0.1
HLTF	Homo sapiens helicase-like transcription factor (HLTF), transcript variant 2, mRNA.	NM_003071.2	219.73	322.79	0.68	0.000257	0.0595	0.1
CEP152	Homo sapiens centrosomal protein 152kDa (CEP152), mRNA.	NM_014985.2	217.44	318.02	0.68	0.000289	0.0646	0.1
RGS2	Homo sapiens regulator of G-protein signalling 2, 24kDa (RGS2), mRNA.	NM_002923.1	295.98	432.34	0.68	0.0025861	0.22	0.1
KLHL3	Homo sapiens kelch-like 3 (Drosophila) (KLHL3), mRNA.	NM_017415.1	146.57	215.22	0.68	0.0031098	0.243	0.1
TGFBI	Homo sapiens transforming growth factor, beta-induced, 68kDa (TGFBI), mRNA.	NM_000358.1	2652.53	3909.22	0.68	0.0035373	0.262	0.1
CDCA7	Homo sapiens cell division cycle associated 7 (CDCA7), transcript variant 1, mRNA.	NM_145810.1	1966.39	2870.68	0.68	0.0043672	0.286	0.1
DUSP5	Homo sapiens dual specificity phosphatase 5 (DUSP5), mRNA.	NM_004419.3	939.57	1399.82	0.67	6.22e-05	0.0269	0.1
GPR177	Homo sapiens G protein-coupled receptor 177 (GPR177), transcript variant 1, mRNA.	NM_024911.4	244.93	366.91	0.67	0.0001194	0.0403	0.1
SREBF1	Homo sapiens sterol regulatory element binding transcription factor 1 (SREBF1), transcript variant 1, mRNA.	NM_004176.3	1141.61	1708.6	0.67	0.000133	0.0408	0.1
FZD2	Homo sapiens frizzled homolog 2 (Drosophila) (FZD2), mRNA.	NM_001466.2	230.52	343.52	0.67	0.0006036	0.0982	0.1
CITED2	Homo sapiens Cbp/p300-interacting transactivator, with Glu/Asp-rich carboxy-terminal domain, 2 (CITED2), transcript variant 1, mRNA.	NM_006079.3	418.59	623.99	0.67	0.0006133	0.0986	0.1
	Homo sapiens cDNA FLJ25252 fis, clone STM03814	Hs.415576	191.36	283.56	0.67	0.0006674	0.104	0.1
PMP22	Homo sapiens peripheral myelin protein 22 (PMP22), transcript variant 2, mRNA.	NM_153322.1	318.96	478.56	0.67	0.00133	0.152	0.1
DAAM1	Homo sapiens dishevelled associated activator of morphogenesis 1 (DAAM1), mRNA.	NM_014992.1	861.05	1289.14	0.67	0.0031126	0.243	0.1
ADD3	Homo sapiens adducin 3 (gamma) (ADD3), transcript variant 3, mRNA.	NM_016824.3	605.82	897.96	0.67	0.004794	0.299	0.1
CHP2	Homo sapiens calcineurin B homologous protein 2 (CHP2), mRNA.	NM_022097.1	130.49	197.29	0.66	0.0001344	0.0408	0.1
ABCB6	Homo sapiens ATP-binding cassette, sub-family B (MDR/TAP), member 6 (ABCB6), nuclear gene encoding mitochondrial protein, mRNA.	NM_005689.1	197.21	298.41	0.66	0.0004482	0.0836	0.1
ALDH3B2	Homo sapiens aldehyde dehydrogenase 3 family, member B2 (ALDH3B2), transcript variant 2, mRNA.	NM_000695.3	832.3	1261.52	0.66	0.0005528	0.0939	0.1
C6orf141	Homo sapiens chromosome 6 open reading frame 141 (C6orf141), mRNA.	NM_153344.1	305.61	459.98	0.66	0.0008018	0.115	0.1
MMP3	Homo sapiens matrix metallopeptidase 3 (stromelysin 1, progelatinase) (MMP3), mRNA.	NM_002422.3	290.83	438.65	0.66	0.001287	0.149	0.1
PSIP1	Homo sapiens PC4 and SFRS1 interacting protein 1 (PSIP1), transcript variant 2, mRNA.	NM_033222.2	271.96	414.13	0.66	0.0029522	0.235	0.1
C10orf140	Homo sapiens chromosome 10 open reading frame 140 (C10orf140), mRNA.	NM_207371.3	161.62	247.39	0.65	0.0001453	0.0424	0.1
GPR177	Homo sapiens G protein-coupled receptor 177 (GPR177), transcript variant 2, mRNA.	NM_001002292.1	641.06	985.04	0.65	0.0002838	0.0641	0.1
UNG	Homo sapiens uracil-DNA glycosylase (UNG), nuclear gene encoding mitochondrial protein, transcript variant 1, mRNA.	NM_080911.1	1090.17	1669.49	0.65	0.0004905	0.0883	0.1
ABLIM1	Homo sapiens actin binding LIM protein 1 (ABLIM1), transcript variant 4, mRNA.	NM_006720.3	1640.45	2511.95	0.65	0.0006321	0.1	0.1
C7orf68	Homo sapiens chromosome 7 open reading frame 68 (C7orf68), transcript variant 1, mRNA.	NM_013332.1	263.25	406.53	0.65	0.0008806	0.122	0.1
ARID5B	Homo sapiens AT rich interactive domain 5B (MRF1-like) (ARID5B), mRNA.	NM_032199.1	593.21	910.52	0.65	0.0013824	0.154	0.1
ZFP36L1	Homo sapiens zinc finger protein 36, C3H type-like 1 (ZFP36L1), mRNA.	NM_004926.2	1217.6	1872.57	0.65	0.0016066	0.168	0.1
PANK1	Homo sapiens pantothenate kinase 1 (PANK1), transcript variant gamma, mRNA.	NM_138316.2	252.74	390.99	0.65	0.0016238	0.169	0.1
ALDH3A2	Homo sapiens aldehyde dehydrogenase 3 family, member A2 (ALDH3A2), transcript variant 2, mRNA.	NM_001031806.1	1548.95	2396.08	0.65	0.001708	0.174	0.1
DUSP6	Homo sapiens dual specificity phosphatase 6 (DUSP6), transcript variant 1, mRNA.	NM_001946.2	235.26	363.36	0.65	0.0017863	0.181	0.1
CCNE2	Homo sapiens cyclin E2 (CCNE2), transcript variant 2, mRNA.	NM_057735.1	323.12	500.02	0.65	0.002456	0.215	0.1
SASH1	Homo sapiens SAM and SH3 domain containing 1 (SASH1), mRNA.	NM_015278.3	335.36	514.14	0.65	0.0032275	0.247	0.1
ADAP2	Homo sapiens ArfGAP with dual PH domains 2 (ADAP2), mRNA.	NM_018404.1	216.84	334.95	0.65	0.00333	0.252	0.1
ALDH3A2	Homo sapiens aldehyde dehydrogenase 3 family, member A2 (ALDH3A2), transcript variant 1, mRNA.	NM_001031806.1	648.68	1001.98	0.65	0.0037542	0.266	0.1
FANCE	Homo sapiens Fanconi anemia, complementation group E (FANCE), mRNA.	NM_021922.2	609.21	953.83	0.64	0.0003178	0.0694	0.1
RAB7B	Homo sapiens RAB7B, member RAS oncogene family (RAB7B), mRNA.	NM_177403.3	442.67	695.21	0.64	0.0004013	0.0783	0.1
CXorf57	Homo sapiens chromosome X open reading frame 57 (CXorf57), mRNA.	NM_018015.3	259.7	403	0.64	0.0008465	0.119	0.1
HOXA5	Homo sapiens homeobox A5 (HOXA5), mRNA.	NM_019102.2	511.74	798.38	0.64	0.0011852	0.143	0.1
DEGS1	Homo sapiens degenerative spermatocyte homolog 1, lipid desaturase (Drosophila) (DEGS1), transcript variant 1, mRNA.	NM_003676.2	4722.8	7382.06	0.64	0.0033364	0.252	0.1
SLC47A2	Homo sapiens solute carrier family 47, member 2 (SLC47A2), transcript variant 1, mRNA.	NM_152908.2	125.13	197.19	0.63	6.25e-05	0.0269	0.1
ALDH3A1	Homo sapiens aldehyde dehydrogenase 3 family, memberA1 (ALDH3A1), mRNA.	NM_000691.3	423.62	670.78	0.63	0.0002127	0.0533	0.1
CCDC34	Homo sapiens coiled-coil domain containing 34 (CCDC34), transcript variant 1, mRNA.	NM_030771.1	494.9	789.11	0.63	0.0004033	0.0783	0.1
MCM10	Homo sapiens minichromosome maintenance complex component 10 (MCM10), transcript variant 2, mRNA.	NM_018518.3	519.25	818.89	0.63	0.0010355	0.133	0.1
KITLG	Homo sapiens KIT ligand (KITLG), transcript variant b, mRNA.	NM_000899.3	351.42	558.95	0.63	0.0014783	0.16	0.1
GJA1	Homo sapiens gap junction protein, alpha 1, 43kDa (GJA1), mRNA.	NM_000165.2	1695.66	2683.79	0.63	0.0015836	0.167	0.1
	Homo sapiens clone 25194 mRNA sequence	Hs.25318	572.72	913.51	0.63	0.0020912	0.198	0.1
CAPNS2	Homo sapiens calpain, small subunit 2 (CAPNS2), mRNA.	NM_032330.1	679.92	1080.7	0.63	0.004084	0.279	0.1
SPTLC3	Homo sapiens serine palmitoyltransferase, long chain base subunit 3 (SPTLC3), mRNA.	Hs.425023	210.97	338.96	0.62	3.2e-05	0.0172	0.1
VIPR1	Homo sapiens vasoactive intestinal peptide receptor 1 (VIPR1), mRNA.	NM_004624.2	237.69	381.48	0.62	3.95e-05	0.0193	0.1
KRT1	Homo sapiens keratin 1 (KRT1), mRNA.	NM_006121.2	4304.53	6920.38	0.62	0.0004058	0.0785	0.1
ARL4A	Homo sapiens ADP-ribosylation factor-like 4A (ARL4A), transcript variant 1, mRNA.	NM_005738.2	337.53	545.81	0.62	0.0005522	0.0939	0.1
SERTAD4	Homo sapiens SERTA domain containing 4 (SERTAD4), mRNA.	NM_019605.2	237.05	383.79	0.62	0.0008004	0.115	0.1
DST	Homo sapiens dystonin (DST), transcript variant 1e, mRNA.	NM_001723.3	290.6	469.11	0.62	0.0008403	0.118	0.1
SMPDL3A	Homo sapiens sphingomyelin phosphodiesterase, acid-like 3A (SMPDL3A), mRNA.	NM_006714.2	304.83	499.17	0.61	1.45e-05	0.011	0.1
ADH7	Homo sapiens alcohol dehydrogenase 7 (class IV), mu or sigma polypeptide (ADH7), mRNA.	NM_000673.3	129.55	212.68	0.61	2.54e-05	0.0157	0.1
FOS	Homo sapiens v-fos FBJ murine osteosarcoma viral oncogene homolog (FOS), mRNA.	NM_005252.2	154.9	252.68	0.61	7.15e-05	0.0296	0.1
RAPGEFL1	Homo sapiens Rap guanine nucleotide exchange factor (GEF)-like 1 (RAPGEFL1), mRNA.	NM_016339.1	364.63	600.78	0.61	0.0001273	0.0403	0.1
BCL11B	Homo sapiens B-cell CLL/lymphoma 11B (zinc finger protein) (BCL11B), transcript variant 1, mRNA.	NM_022898.1	565.46	931.01	0.61	0.0001862	0.0505	0.1
KITLG	Homo sapiens KIT ligand (KITLG), transcript variant b, mRNA.	NM_000899.3	280.78	456.84	0.61	0.0003808	0.0771	0.1
DTL	Homo sapiens denticleless homolog (Drosophila) (DTL), mRNA.	NM_016448.1	232.55	382.79	0.61	0.0005105	0.0902	0.1
CA2	Homo sapiens carbonic anhydrase II (CA2), mRNA.	NM_000067.1	2775.13	4533.38	0.61	0.0005196	0.0909	0.1
GSTA4	Homo sapiens glutathione S-transferase A4 (GSTA4), mRNA.	NM_001512.2	371.94	612.91	0.61	0.0009896	0.131	0.1
PTHLH	Homo sapiens parathyroid hormone-like hormone (PTHLH), transcript variant 3, mRNA.	NM_198966.1	1118.66	1846.79	0.61	0.0011987	0.143	0.1
CXCL14	Homo sapiens chemokine (C-X-C motif) ligand 14 (CXCL14), mRNA.	NM_004887.3	613.28	1006.51	0.61	0.0024926	0.217	0.1
CDC7	Homo sapiens cell division cycle 7 homolog (S. cerevisiae) (CDC7), mRNA.	NM_003503.2	325.24	529.81	0.61	0.0034524	0.258	0.1
AKR1C2	Homo sapiens aldo-keto reductase family 1, member C2 (dihydrodiol dehydrogenase 2; bile acid binding protein; 3-alpha hydroxysteroid dehydrogenase, type III) (AKR1C2), transcript variant 1, mRNA. XM_943424 XM_943425 XM_943427	NM_001354.4	3997.01	6657.95	0.6	0.0001112	0.0392	0.1
TCEA3	Homo sapiens transcription elongation factor A (SII), 3 (TCEA3), mRNA.	NM_003196.1	166.59	277.87	0.6	0.0001727	0.0485	0.1
TSC22D3	Homo sapiens TSC22 domain family, member 3 (TSC22D3), transcript variant 1, mRNA.	NM_004089.3	347.85	582.12	0.6	0.0002255	0.0549	0.1
NR2F2	Homo sapiens nuclear receptor subfamily 2, group F, member 2 (NR2F2), mRNA.	NM_021005.2	913.94	1510.88	0.6	0.0005773	0.0966	0.1
JUN	Homo sapiens jun oncogene (JUN), mRNA.	NM_002228.3	883.91	1483.08	0.6	0.0009339	0.126	0.1
CSRP2	Homo sapiens cysteine and glycine-rich protein 2 (CSRP2), mRNA.	NM_001321.1	1153.82	1931.3	0.6	0.0014018	0.156	0.1
FAM117B	Homo sapiens family with sequence similarity 117, member B (FAM117B), mRNA.	NM_173511.2	285.33	472.37	0.6	0.0021118	0.198	0.1
TNNI2	Homo sapiens troponin I type 2 (skeletal, fast) (TNNI2), mRNA.	NM_003282.2	155.08	262.5	0.59	0.0020375	0.195	0.1
C13orf15	Homo sapiens chromosome 13 open reading frame 15 (C13orf15), mRNA.	NM_014059.1	327.74	565.41	0.58	0.0002058	0.0531	0.1
SLC2A1	Homo sapiens solute carrier family 2 (facilitated glucose transporter), member 1 (SLC2A1), mRNA.	NM_006516.1	6194.03	10595.4	0.58	0.0024993	0.217	0.1
PALMD	Homo sapiens palmdelphin (PALMD), mRNA.	NM_017734.4	267.13	468.05	0.57	0.0001185	0.0402	0.1
FAM46B	Homo sapiens family with sequence similarity 46, member B (FAM46B), mRNA.	NM_052943.2	814.04	1439.75	0.57	0.0005511	0.0939	0.1
MN1	Homo sapiens meningioma (disrupted in balanced translocation) 1 (MN1), mRNA.	NM_002430.2	417.07	728.6	0.57	0.001678	0.173	0.1
HES5	Homo sapiens hairy and enhancer of split 5 (Drosophila) (HES5), mRNA.	NM_001010926.1	286.62	501.26	0.57	0.0045851	0.292	0.1
PTHLH	Homo sapiens parathyroid hormone-like hormone (PTHLH), transcript variant 1, mRNA.	NM_198965.1	1606.12	2893.39	0.56	6.27e-05	0.0269	0.1
ISL1	Homo sapiens ISL1 transcription factor, LIM/homeodomain, (islet-1) (ISL1), mRNA.	NM_002202.1	434.27	781.8	0.56	0.0003392	0.0715	0.1
E2F2	Homo sapiens E2F transcription factor 2 (E2F2), mRNA.	NM_004091.2	344.69	617.88	0.56	0.0009919	0.131	0.1
NAV2	Homo sapiens neuron navigator 2 (NAV2), transcript variant 2, mRNA.	NM_145117.3	400.32	710.94	0.56	0.0010277	0.133	0.1
ASCL2	Homo sapiens achaete-scute complex homolog 2 (Drosophila) (ASCL2), mRNA.	NM_005170.2	249.36	450.33	0.55	4e-06	0.0051	0.1
ZNF323	Homo sapiens zinc finger protein 323 (ZNF323), transcript variant 2, mRNA.	NM_145909.1	318.86	577.86	0.55	5.31e-05	0.0236	0.1
ATP1B3	PREDICTED: Homo sapiens ATPase, Na+/K+ transporting, beta 3 polypeptide, transcript variant 2 (ATP1B3), mRNA.	XM_945505.1	5289.08	9597.37	0.55	0.0005483	0.0939	0.1
AKR1C4	Homo sapiens aldo-keto reductase family 1, member C4 (chlordecone reductase; 3-alpha hydroxysteroid dehydrogenase, type I; dihydrodiol dehydrogenase 4) (AKR1C4), mRNA.	XM_940680.1	1997.49	3711.57	0.54	2.4e-06	0.00365	0.1
MYLIP	Homo sapiens myosin regulatory light chain interacting protein (MYLIP), mRNA.	NM_013262.3	169.41	315.51	0.54	0.0001853	0.0505	0.1
FOXQ1	Homo sapiens forkhead box Q1 (FOXQ1), mRNA.	NM_033260.2	953.01	1761.88	0.54	0.0002181	0.0539	0.1
TXNIP	Homo sapiens thioredoxin interacting protein (TXNIP), mRNA.	NM_006472.1	868.17	1603.74	0.54	0.000905	0.124	0.1
F2R	Homo sapiens coagulation factor II (thrombin) receptor (F2R), mRNA.	NM_001992.2	584.86	1087.67	0.54	0.0036616	0.265	0.1
ATP1B3	PREDICTED: Homo sapiens ATPase, Na+/K+ transporting, beta 3 polypeptide, transcript variant 2 (ATP1B3), mRNA.	NM_001679.2	2858.97	5389.83	0.53	4.37e-05	0.0206	0.1
MGC16121	PREDICTED: Homo sapiens hypothetical protein MGC16121 (MGC16121), mRNA.	XM_927600.1	334.92	635.85	0.53	0.0010847	0.136	0.1
DST	Homo sapiens dystonin (DST), transcript variant 1e, mRNA.	NM_001723.3	699.83	1332.14	0.53	0.0042925	0.284	0.1
PTGS1	Homo sapiens prostaglandin-endoperoxide synthase 1 (prostaglandin G/H synthase and cyclooxygenase) (PTGS1), transcript variant 2, mRNA.	NM_080591.1	168.99	331.4	0.51	2.37e-05	0.0149	0.1
AKR1C3	Homo sapiens aldo-keto reductase family 1, member C3 (3-alpha hydroxysteroid dehydrogenase, type II) (AKR1C3), mRNA.	NM_003739.4	965.84	1887.58	0.51	0.0002134	0.0533	0.1
APCDD1	Homo sapiens adenomatosis polyposis coli down-regulated 1 (APCDD1), mRNA.	NM_153000.3	542.98	1063.3	0.51	0.0009849	0.131	0.1
CXCR7	Homo sapiens chemokine (C-X-C motif) receptor 7 (CXCR7), transcript variant 1, mRNA.	NM_001047841.1	127.65	256.18	0.5	4.3e-06	0.00534	0.1
EGR1	Homo sapiens early growth response 1 (EGR1), mRNA.	NM_001964.2	739.35	1566.86	0.47	7.37e-05	0.03	0.1
PTGS2	Homo sapiens prostaglandin-endoperoxide synthase 2 (prostaglandin G/H synthase and cyclooxygenase) (PTGS2), mRNA.	NM_000963.1	569.94	1214.61	0.47	0.0007814	0.113	0.1
VAV3	Homo sapiens vav 3 guanine nucleotide exchange factor (VAV3), transcript variant 1, mRNA.	NM_006113.3	196.97	427.16	0.46	8.9e-06	0.00775	0.1
PTGS2	Homo sapiens prostaglandin-endoperoxide synthase 2 (prostaglandin G/H synthase and cyclooxygenase) (PTGS2), mRNA.	NM_000963.1	214.21	463.28	0.46	9.49e-05	0.0358	0.1
OTUD1	PREDICTED: Homo sapiens OTU domain containing 1 (OTUD1), mRNA.	XM_166659.6	200.98	450.27	0.45	9.5e-06	0.00787	0.1
ID3	Homo sapiens inhibitor of DNA binding 3, dominant negative helix-loop-helix protein (ID3), mRNA.	NM_002167.2	302.34	694.98	0.44	2.6e-06	0.00372	0.1
MAF	Homo sapiens v-maf musculoaponeurotic fibrosarcoma oncogene homolog (avian) (MAF), transcript variant 1, mRNA.	NM_005360.3	261.19	595.71	0.44	0.0001968	0.0516	0.1
DUSP6	Homo sapiens dual specificity phosphatase 6 (DUSP6), transcript variant 2, mRNA.	NM_022652.2	1151.38	2691.54	0.43	0.0003723	0.0761	0.1
VAV3	Homo sapiens vav 3 guanine nucleotide exchange factor (VAV3), transcript variant 1, mRNA.	NM_006113.4	184.08	562.48	0.33	3e-07	0.00101	0.1
CXCR7	Homo sapiens chemokine (C-X-C motif) receptor 7 (CXCR7), mRNA.	NM_020311.1	172.28	591	0.29	3e-07	0.00101	0.1
