# Supplementary material for: Epidermal growth factor receptor inhibitors trigger a type I interferon response in human skin
Source: Oncotarget. 2016 Jun 14;7(30):47777–93. doi: 10.18632/oncotarget.10013 (PMC5216978; doi:10.18632/oncotarget.10013)
Supplement: Supplementary file 3 [file oncotarget-07-47777-s003.xls]

## Sheet: Foglio1
	Parametric p-value	FDR	Permutation p-value	Geom mean of intensities in class 1	Geom mean of intensities in class 2	Fold-change	Symbol	EntrezID
3	9e-06	0.0257	0.1	2544.04	235.33	10.81	MMP9	NM_004994.2
2	3.4e-06	0.0153	0.1	2669.94	253.6	10.53	IL1F9	NM_019618.2
14	5.51e-05	0.0355	0.1	2374.98	292.3	8.13	IL8	NM_000584.2
23	0.0001149	0.0429	0.1	2276.04	337.86	6.74	C1QTNF1	NM_198594.1
50	0.000291	0.0525	0.1	2035.53	310.54	6.55	TNFAIP3	NM_006290.2
12	4.12e-05	0.031	0.1	690.32	115.26	5.99	CXCL10	NM_001565.1
105	0.0009761	0.0836	0.1	5426.07	987.56	5.49	NFKBIA	NM_020529.1
4	1.62e-05	0.0257	0.1	1003.65	202.79	4.95	IL8	NM_000584.2
25	0.0001218	0.0429	0.1	3418.44	731.5	4.67	SOD2	NM_001024465.1
92	0.0007622	0.0733	0.1	743.67	165.34	4.5	IRAK2	NM_001570.3
9	2.85e-05	0.0257	0.1	5732.03	1399.79	4.09	IGFL1	NM_198541.1
33	0.0001598	0.0437	0.1	2534.52	621.74	4.08	IL1B	NM_000576.2
37	0.0002166	0.0518	0.1	638.9	165.38	3.86	SOD2	NM_001024466.1
8	2.67e-05	0.0257	0.1	1762.64	460.38	3.83	SERPINB1	NM_030666.2
61	0.0004279	0.0633	0.1	520.74	142.21	3.66	CCL27	NM_006664.2
30	0.0001455	0.0429	0.1	459.16	130.26	3.53	CSF2	NM_000758.2
44	0.0002639	0.0518	0.1	390.27	110.48	3.53	LTB	NM_002341.1
71	0.0005973	0.0719	0.1	3112.98	894.2	3.48	IL1R2	NM_173343.1
69	0.0005618	0.0719	0.1	1074.04	322.14	3.33	PRDM1	NM_001198.2
11	3.95e-05	0.031	0.1	4203.82	1327.19	3.17	SDC4	NM_002999.2
10	2.85e-05	0.0257	0.1	2310.56	746.97	3.09	TNIP1	NM_006058.2
83	0.0006808	0.0719	0.1	778.49	253.91	3.07	SGPP2	XM_938742.1
16	7.63e-05	0.0429	0.1	12303.1	4083.23	3.01	SERPINB2	NM_002575.1
20	0.0001095	0.0429	0.1	474.65	160.62	2.96	SHISA2	NM_001007538.1
38	0.0002289	0.0518	0.1	1590.31	538.4	2.95	MMP10	NM_002425.1
101	0.0008506	0.076	0.1	11789.2	4358.63	2.7	SERPINB2	NM_002575.1
93	0.0007668	0.0733	0.1	304.31	115.41	2.64	OLR1	NM_002543.2
32	0.0001521	0.0429	0.1	715.3	272.97	2.62	CD83	NM_004233.2
24	0.0001186	0.0429	0.1	6920.52	2713.21	2.55	IL1RN	NM_173842.1
41	0.0002517	0.0518	0.1	3065.14	1248.08	2.46	ECGF1	NM_001953.2
21	0.00011	0.0429	0.1	4610.54	1920.74	2.4	IL1A	NM_000575.3
39	0.0002485	0.0518	0.1	13809.2	5930.17	2.33	SPRR2D	NM_006945.3
67	0.0005328	0.0708	0.1	3649.43	1636.69	2.23	TAP1	NM_000593.5
70	0.0005903	0.0719	0.1	1032.21	467.89	2.21	DRAM1	NM_018370.1
49	0.0002905	0.0525	0.1	420.25	191.38	2.2	RELB	NM_006509.2
51	0.0003031	0.0535	0.1	2090.64	957.98	2.18	SPRR2A	NM_005988.2
5	2.21e-05	0.0257	0.1	450.88	207.39	2.17	CD83	NM_004233.3
72	0.0006035	0.0719	0.1	256.51	119.28	2.15	CCL20	NM_004591.1
90	0.0007485	0.0733	0.1	542.55	252.04	2.15	RNF19B	NM_153341.1
78	0.0006417	0.0719	0.1	4276.52	2013.46	2.12	LEPREL1	NM_018192.2
54	0.0003485	0.0582	0.1	258.38	123.04	2.1	TRAF1	NM_005658.3
1	1.7e-06	0.0153	0.1	262.98	127.39	2.06	STAT5A	NM_003152.2
65	0.000501	0.0687	0.1	586.93	287.51	2.04	PLAUR	NM_001005376.1
103	0.0009256	0.0811	0.1	229.23	113.41	2.02	TNFAIP2	NM_006291.2
97	0.0008169	0.0756	0.1	732.18	366.75	2	BID	NM_001196.2
56	0.0003888	0.0608	0.1	433.21	219.36	1.97	BID	NM_197967.1
45	0.0002657	0.0518	0.1	243.66	128.16	1.9	C10orf10	NM_007021.2
42	0.0002615	0.0518	0.1	1168.3	617.05	1.89	SLC2A6	NM_017585.2
19	9.54e-05	0.0429	0.1	440.77	235.25	1.87	DUSP10	NM_144729.1
94	0.0007706	0.0733	0.1	241.24	130.53	1.85	GPR109A	NM_177551.3
36	0.0001805	0.0452	0.1	324.5	178.53	1.82	IL7R	XM_937367.1
7	2.45e-05	0.0257	0.1	4278.68	2408.13	1.78	SPRR2E	NM_001024209.2
13	5e-05	0.0347	0.1	568.05	321.52	1.77	XAF1	NM_199139.1
57	0.0003893	0.0608	0.1	236.67	135.25	1.75	GPR109B	NM_006018.1
75	0.0006114	0.0719	0.1	377.77	217	1.74	GLIPR2	NM_022343.2
26	0.0001282	0.0429	0.1	14087.1	8150.08	1.73	PI3	NM_002638.2
96	0.0007869	0.074	0.1	422.66	248.27	1.7	BCL3	NM_005178.2
64	0.000493	0.0687	0.1	366.29	217.77	1.68	IFIT3	NM_001549.2
22	0.0001134	0.0429	0.1	954.67	571.98	1.67	VEGFC	NM_005429.2
81	0.0006758	0.0719	0.1	3428.49	2054.31	1.67	GADD45A	NM_001924.2
63	0.0004623	0.0662	0.1	1345.83	810.95	1.66	TPST1	NM_003596.2
87	0.000695	0.0719	0.1	234.32	143.46	1.63	SOCS1	NM_003745.1
84	0.0006864	0.0719	0.1	327.65	202.03	1.62	IL11RA	NM_004512.3
76	0.000613	0.0719	0.1	695.02	432.15	1.61	TNFSF10	NM_003810.2
60	0.0004219	0.0633	0.1	156.65	104.78	1.5	LTB	NM_002341.1
43	0.0002625	0.0518	0.1	318.06	215	1.48	MTSS1	NM_014751.2
28	0.000138	0.0429	0.1	189.42	129.08	1.47	KYNU	NM_003937.2
47	0.0002696	0.0518	0.1	216.47	148.22	1.46	SLC2A11	NM_001024938.1
86	0.0006931	0.0719	0.1	323.18	226.1	1.43	ABHD9	NM_024794.1
95	0.0007722	0.0733	0.1	246.25	172.6	1.43	DDX58	NM_014314.2
6	2.26e-05	0.0257	0.1	229.69	163.76	1.4	ALOX15B	NM_001039131.1
53	0.0003195	0.0544	0.1	872.54	645.39	1.35	CDC42	NM_044472.1
104	0.0009368	0.0813	0.1	281.9	208.74	1.35	ATF3	NM_001040619.1
34	0.0001711	0.0452	0.1	253.48	188.97	1.34	RIPK3	NM_006871.2
82	0.0006797	0.0719	0.1	17429.2	13972.8	1.25	MT1A	NM_005946.2
88	0.0007012	0.0719	0.1	180.45	144.78	1.25	GOLGA7B	NM_001010917.1
100	0.0008382	0.0756	0.1	21874.3	17560.8	1.25	MT2A	NM_005953.2
85	0.0006917	0.0719	0.1	2041.56	1751.72	1.17	LMO4	NM_006769.2
58	0.0003907	0.0608	0.1	139.82	131.04	1.07	NOTO	XM_941998.1
31	0.0001511	0.0429	0.1	294.38	323.39	0.91	EIF2S2	NM_003908.3
102	0.0008748	0.0774	0.1	233	262.79	0.89	KDELR3	NM_016657.1
59	0.0004011	0.0613	0.1	468.37	551.52	0.85	MIPEP	NM_005932.1
66	0.0005029	0.0687	0.1	648.52	813.09	0.8	ENOSF1	NM_017512.2
77	0.0006205	0.0719	0.1	197.23	249.52	0.79	EFS	NM_005864.2
89	0.0007297	0.0733	0.1	468.49	601.34	0.78	SFXN1	NM_022754.4
98	0.0008282	0.0756	0.1	329.58	425.01	0.78	GPR89C	XM_936805.1
35	0.0001786	0.0452	0.1	332.02	445.02	0.75	ZNF362	NM_152493.2
48	0.0002766	0.052	0.1	239.76	328.61	0.73	CBR1	NM_001757.2
68	0.0005335	0.0708	0.1	127.85	177.4	0.72	NGF	NM_002506.2
106	0.000982	0.0836	0.1	220.01	307.58	0.72	TMEM117	NM_032256.1
55	0.0003862	0.0608	0.1	4839.45	6840.89	0.71	CA2	NM_000067.1
62	0.0004588	0.0662	0.1	364.47	521.29	0.7	GOLSYN	NM_017786.2
27	0.0001374	0.0429	0.1	124.63	183.29	0.68	IGFBP5	NM_000599.2
91	0.0007509	0.0733	0.1	939.57	1399.82	0.67	DUSP5	NM_004419.3
80	0.0006694	0.0719	0.1	210.97	338.96	0.62	SPTLC3	Hs.425023
99	0.0008321	0.0756	0.1	237.69	381.48	0.62	VIPR1	NM_004624.2
52	0.0003085	0.0535	0.1	304.83	499.17	0.61	SMPDL3A	NM_006714.2
74	0.0006045	0.0719	0.1	129.55	212.68	0.61	ADH7	NM_000673.3
29	0.0001416	0.0429	0.1	249.36	450.33	0.55	ASCL2	NM_005170.2
18	8.96e-05	0.0429	0.1	1997.49	3711.57	0.54	AKR1C4	XM_940680.1
46	0.0002684	0.0518	0.1	127.65	256.18	0.5	CXCR7	NM_001047841.1
73	0.0006044	0.0719	0.1	196.97	427.16	0.46	VAV3	NM_006113.3
79	0.0006663	0.0719	0.1	200.98	450.27	0.45	OTUD1	XM_166659.6
40	0.0002503	0.0518	0.1	302.34	694.98	0.44	ID3	NM_002167.2
15	6.61e-05	0.0398	0.1	184.08	562.48	0.33	VAV3	NM_006113.4
17	8.24e-05	0.0429	0.1	172.28	591	0.29	CXCR7	NM_020311.1

## Sheet: with gene descr.
Supplementary Table S2. Differentially expressed genes among Class 1 (treatment with TNF-a, 6 hours) and Class 2 (parallel untreated control) sorted by p-value of the univariate test. Type of univariate test used: two-sample T-test. Random variance model for univariate test: OFF. Number of genes for random variance estimation: 47,199. Number of genes that passed filtering criteria: 9,022. Exact p…
Symbol	Name	Entrez ID	Geom mean of intensities in Class 1	Geom mean of intensities in Class 2	Fold-change	Parametric p-value	FDR	Permutation p-value
MMP9	Homo sapiens matrix metallopeptidase 9 (gelatinase B, 92kDa gelatinase, 92kDa type IV collagenase) (MMP9), mRNA.	NM_004994.2	2544.04	235.33	10.81	9e-06	0.0257	0.1
IL1F9	Homo sapiens interleukin 1 family, member 9 (IL1F9), mRNA.	NM_019618.2	2669.94	253.6	10.53	3.4e-06	0.0153	0.1
IL8	Homo sapiens interleukin 8 (IL8), mRNA.	NM_000584.2	2374.98	292.3	8.13	5.51e-05	0.0355	0.1
C1QTNF1	Homo sapiens C1q and tumor necrosis factor related protein 1 (C1QTNF1), mRNA.	NM_198594.1	2276.04	337.86	6.74	0.0001149	0.0429	0.1
TNFAIP3	Homo sapiens tumor necrosis factor, alpha-induced protein 3 (TNFAIP3), mRNA.	NM_006290.2	2035.53	310.54	6.55	0.000291	0.0525	0.1
CXCL10	Homo sapiens chemokine (C-X-C motif) ligand 10 (CXCL10), mRNA.	NM_001565.1	690.32	115.26	5.99	4.12e-05	0.031	0.1
NFKBIA	Homo sapiens nuclear factor of kappa light polypeptide gene enhancer in B-cells inhibitor, alpha (NFKBIA), mRNA.	NM_020529.1	5426.07	987.56	5.49	0.0009761	0.0836	0.1
IL8	Homo sapiens interleukin 8 (IL8), mRNA.	NM_000584.2	1003.65	202.79	4.95	1.62e-05	0.0257	0.1
SOD2	Homo sapiens superoxide dismutase 2, mitochondrial (SOD2), nuclear gene encoding mitochondrial protein, transcript variant 2, mRNA.	NM_001024465.1	3418.44	731.5	4.67	0.0001218	0.0429	0.1
IRAK2	Homo sapiens interleukin-1 receptor-associated kinase 2 (IRAK2), mRNA.	NM_001570.3	743.67	165.34	4.5	0.0007622	0.0733	0.1
IGFL1	Homo sapiens IGF-like family member 1 (IGFL1), mRNA.	NM_198541.1	5732.03	1399.79	4.09	2.85e-05	0.0257	0.1
IL1B	Homo sapiens interleukin 1, beta (IL1B), mRNA.	NM_000576.2	2534.52	621.74	4.08	0.0001598	0.0437	0.1
SOD2	Homo sapiens superoxide dismutase 2, mitochondrial (SOD2), nuclear gene encoding mitochondrial protein, transcript variant 3, mRNA.	NM_001024466.1	638.9	165.38	3.86	0.0002166	0.0518	0.1
SERPINB1	Homo sapiens serpin peptidase inhibitor, clade B (ovalbumin), member 1 (SERPINB1), mRNA.	NM_030666.2	1762.64	460.38	3.83	2.67e-05	0.0257	0.1
CCL27	Homo sapiens chemokine (C-C motif) ligand 27 (CCL27), mRNA.	NM_006664.2	520.74	142.21	3.66	0.0004279	0.0633	0.1
CSF2	Homo sapiens colony stimulating factor 2 (granulocyte-macrophage) (CSF2), mRNA.	NM_000758.2	459.16	130.26	3.53	0.0001455	0.0429	0.1
LTB	Homo sapiens lymphotoxin beta (TNF superfamily, member 3) (LTB), transcript variant 1, mRNA.	NM_002341.1	390.27	110.48	3.53	0.0002639	0.0518	0.1
IL1R2	Homo sapiens interleukin 1 receptor, type II (IL1R2), transcript variant 2, mRNA.	NM_173343.1	3112.98	894.2	3.48	0.0005973	0.0719	0.1
PRDM1	Homo sapiens PR domain containing 1, with ZNF domain (PRDM1), transcript variant 1, mRNA.	NM_001198.2	1074.04	322.14	3.33	0.0005618	0.0719	0.1
SDC4	Homo sapiens syndecan 4 (SDC4), mRNA.	NM_002999.2	4203.82	1327.19	3.17	3.95e-05	0.031	0.1
TNIP1	Homo sapiens TNFAIP3 interacting protein 1 (TNIP1), mRNA.	NM_006058.2	2310.56	746.97	3.09	2.85e-05	0.0257	0.1
SGPP2	PREDICTED: Homo sapiens sphingosine-1-phosphate phosphotase 2 (SGPP2), mRNA.	XM_938742.1	778.49	253.91	3.07	0.0006808	0.0719	0.1
SERPINB2	Homo sapiens serpin peptidase inhibitor, clade B (ovalbumin), member 2 (SERPINB2), mRNA.	NM_002575.1	12303.1	4083.23	3.01	7.63e-05	0.0429	0.1
SHISA2	Homo sapiens shisa homolog 2 (Xenopus laevis) (SHISA2), mRNA.	NM_001007538.1	474.65	160.62	2.96	0.0001095	0.0429	0.1
MMP10	Homo sapiens matrix metallopeptidase 10 (stromelysin 2) (MMP10), mRNA.	NM_002425.1	1590.31	538.4	2.95	0.0002289	0.0518	0.1
SERPINB2	Homo sapiens serpin peptidase inhibitor, clade B (ovalbumin), member 2 (SERPINB2), mRNA.	NM_002575.1	11789.2	4358.63	2.7	0.0008506	0.076	0.1
OLR1	Homo sapiens oxidized low density lipoprotein (lectin-like) receptor 1 (OLR1), mRNA.	NM_002543.2	304.31	115.41	2.64	0.0007668	0.0733	0.1
CD83	Homo sapiens CD83 molecule (CD83), transcript variant 2, mRNA.	NM_004233.2	715.3	272.97	2.62	0.0001521	0.0429	0.1
IL1RN	Homo sapiens interleukin 1 receptor antagonist (IL1RN), transcript variant 4, mRNA.	NM_173842.1	6920.52	2713.21	2.55	0.0001186	0.0429	0.1
ECGF1	Homo sapiens endothelial cell growth factor 1 (platelet-derived) (ECGF1), mRNA.	NM_001953.2	3065.14	1248.08	2.46	0.0002517	0.0518	0.1
IL1A	Homo sapiens interleukin 1, alpha (IL1A), mRNA.	NM_000575.3	4610.54	1920.74	2.4	0.00011	0.0429	0.1
SPRR2D	Homo sapiens small proline-rich protein 2D (SPRR2D), mRNA.	NM_006945.3	13809.2	5930.17	2.33	0.0002485	0.0518	0.1
TAP1	Homo sapiens transporter 1, ATP-binding cassette, sub-family B (MDR/TAP) (TAP1), mRNA.	NM_000593.5	3649.43	1636.69	2.23	0.0005328	0.0708	0.1
DRAM1	Homo sapiens DNA-damage regulated autophagy modulator 1 (DRAM1), mRNA.	NM_018370.1	1032.21	467.89	2.21	0.0005903	0.0719	0.1
RELB	Homo sapiens v-rel reticuloendotheliosis viral oncogene homolog B (RELB), mRNA.	NM_006509.2	420.25	191.38	2.2	0.0002905	0.0525	0.1
SPRR2A	Homo sapiens small proline-rich protein 2A (SPRR2A), mRNA.	NM_005988.2	2090.64	957.98	2.18	0.0003031	0.0535	0.1
CD83	Homo sapiens CD83 molecule (CD83), transcript variant 1, mRNA.	NM_004233.3	450.88	207.39	2.17	2.21e-05	0.0257	0.1
CCL20	Homo sapiens chemokine (C-C motif) ligand 20 (CCL20), mRNA.	NM_004591.1	256.51	119.28	2.15	0.0006035	0.0719	0.1
RNF19B	Homo sapiens ring finger protein 19B (RNF19B), mRNA.	NM_153341.1	542.55	252.04	2.15	0.0007485	0.0733	0.1
LEPREL1	Homo sapiens leprecan-like 1 (LEPREL1), mRNA.	NM_018192.2	4276.52	2013.46	2.12	0.0006417	0.0719	0.1
TRAF1	Homo sapiens TNF receptor-associated factor 1 (TRAF1), mRNA.	NM_005658.3	258.38	123.04	2.1	0.0003485	0.0582	0.1
STAT5A	Homo sapiens signal transducer and activator of transcription 5A (STAT5A), mRNA.	NM_003152.2	262.98	127.39	2.06	1.7e-06	0.0153	0.1
PLAUR	Homo sapiens plasminogen activator, urokinase receptor (PLAUR), transcript variant 2, mRNA.	NM_001005376.1	586.93	287.51	2.04	0.000501	0.0687	0.1
TNFAIP2	Homo sapiens tumor necrosis factor, alpha-induced protein 2 (TNFAIP2), mRNA.	NM_006291.2	229.23	113.41	2.02	0.0009256	0.0811	0.1
BID	Homo sapiens BH3 interacting domain death agonist (BID), transcript variant 1, mRNA.	NM_001196.2	732.18	366.75	2	0.0008169	0.0756	0.1
BID	Homo sapiens BH3 interacting domain death agonist (BID), transcript variant 3, mRNA.	NM_197967.1	433.21	219.36	1.97	0.0003888	0.0608	0.1
C10orf10	Homo sapiens chromosome 10 open reading frame 10 (C10orf10), mRNA.	NM_007021.2	243.66	128.16	1.9	0.0002657	0.0518	0.1
SLC2A6	Homo sapiens solute carrier family 2 (facilitated glucose transporter), member 6 (SLC2A6), mRNA.	NM_017585.2	1168.3	617.05	1.89	0.0002615	0.0518	0.1
DUSP10	Homo sapiens dual specificity phosphatase 10 (DUSP10), transcript variant 3, mRNA.	NM_144729.1	440.77	235.25	1.87	9.54e-05	0.0429	0.1
GPR109A	Homo sapiens G protein-coupled receptor 109A (GPR109A), mRNA.	NM_177551.3	241.24	130.53	1.85	0.0007706	0.0733	0.1
IL7R	PREDICTED: Homo sapiens interleukin 7 receptor (IL7R), mRNA.	XM_937367.1	324.5	178.53	1.82	0.0001805	0.0452	0.1
SPRR2E	Homo sapiens small proline-rich protein 2E (SPRR2E), mRNA.	NM_001024209.2	4278.68	2408.13	1.78	2.45e-05	0.0257	0.1
XAF1	Homo sapiens XIAP associated factor 1 (XAF1), transcript variant 2, mRNA.	NM_199139.1	568.05	321.52	1.77	5e-05	0.0347	0.1
GPR109B	Homo sapiens G protein-coupled receptor 109B (GPR109B), mRNA.	NM_006018.1	236.67	135.25	1.75	0.0003893	0.0608	0.1
GLIPR2	Homo sapiens GLI pathogenesis-related 2 (GLIPR2), mRNA.	NM_022343.2	377.77	217	1.74	0.0006114	0.0719	0.1
PI3	Homo sapiens peptidase inhibitor 3, skin-derived (SKALP) (PI3), mRNA.	NM_002638.2	14087.1	8150.08	1.73	0.0001282	0.0429	0.1
BCL3	Homo sapiens B-cell CLL/lymphoma 3 (BCL3), mRNA.	NM_005178.2	422.66	248.27	1.7	0.0007869	0.074	0.1
IFIT3	Homo sapiens interferon-induced protein with tetratricopeptide repeats 3 (IFIT3), mRNA.	NM_001549.2	366.29	217.77	1.68	0.000493	0.0687	0.1
VEGFC	Homo sapiens vascular endothelial growth factor C (VEGFC), mRNA.	NM_005429.2	954.67	571.98	1.67	0.0001134	0.0429	0.1
GADD45A	Homo sapiens growth arrest and DNA-damage-inducible, alpha (GADD45A), mRNA.	NM_001924.2	3428.49	2054.31	1.67	0.0006758	0.0719	0.1
TPST1	Homo sapiens tyrosylprotein sulfotransferase 1 (TPST1), mRNA.	NM_003596.2	1345.83	810.95	1.66	0.0004623	0.0662	0.1
SOCS1	Homo sapiens suppressor of cytokine signaling 1 (SOCS1), mRNA.	NM_003745.1	234.32	143.46	1.63	0.000695	0.0719	0.1
IL11RA	Homo sapiens interleukin 11 receptor, alpha (IL11RA), transcript variant 1, mRNA.	NM_004512.3	327.65	202.03	1.62	0.0006864	0.0719	0.1
TNFSF10	Homo sapiens tumor necrosis factor (ligand) superfamily, member 10 (TNFSF10), mRNA.	NM_003810.2	695.02	432.15	1.61	0.000613	0.0719	0.1
LTB	Homo sapiens lymphotoxin beta (TNF superfamily, member 3) (LTB), transcript variant 1, mRNA.	NM_002341.1	156.65	104.78	1.5	0.0004219	0.0633	0.1
MTSS1	Homo sapiens metastasis suppressor 1 (MTSS1), mRNA.	NM_014751.2	318.06	215	1.48	0.0002625	0.0518	0.1
KYNU	Homo sapiens kynureninase (L-kynurenine hydrolase) (KYNU), transcript variant 2, mRNA.	NM_003937.2	189.42	129.08	1.47	0.000138	0.0429	0.1
SLC2A11	Homo sapiens solute carrier family 2 (facilitated glucose transporter), member 11 (SLC2A11), transcript variant 3, mRNA.	NM_001024938.1	216.47	148.22	1.46	0.0002696	0.0518	0.1
ABHD9	Homo sapiens abhydrolase domain containing 9 (ABHD9), mRNA.	NM_024794.1	323.18	226.1	1.43	0.0006931	0.0719	0.1
DDX58	Homo sapiens DEAD (Asp-Glu-Ala-Asp) box polypeptide 58 (DDX58), mRNA.	NM_014314.2	246.25	172.6	1.43	0.0007722	0.0733	0.1
ALOX15B	Homo sapiens arachidonate 15-lipoxygenase, type B (ALOX15B), transcript variant b, mRNA.	NM_001039131.1	229.69	163.76	1.4	2.26e-05	0.0257	0.1
CDC42	Homo sapiens cell division cycle 42 (GTP binding protein, 25kDa) (CDC42), transcript variant 3, mRNA.	NM_044472.1	872.54	645.39	1.35	0.0003195	0.0544	0.1
ATF3	Homo sapiens activating transcription factor 3 (ATF3), transcript variant 4, mRNA.	NM_001040619.1	281.9	208.74	1.35	0.0009368	0.0813	0.1
RIPK3	Homo sapiens receptor-interacting serine-threonine kinase 3 (RIPK3), mRNA.	NM_006871.2	253.48	188.97	1.34	0.0001711	0.0452	0.1
MT1A	Homo sapiens metallothionein 1A (MT1A), mRNA.	NM_005946.2	17429.2	13972.8	1.25	0.0006797	0.0719	0.1
GOLGA7B	Homo sapiens golgi autoantigen, golgin subfamily a, 7B (GOLGA7B), mRNA.	NM_001010917.1	180.45	144.78	1.25	0.0007012	0.0719	0.1
MT2A	Homo sapiens metallothionein 2A (MT2A), mRNA.	NM_005953.2	21874.3	17560.8	1.25	0.0008382	0.0756	0.1
LMO4	Homo sapiens LIM domain only 4 (LMO4), mRNA.	NM_006769.2	2041.56	1751.72	1.17	0.0006917	0.0719	0.1
NOTO	PREDICTED: Homo sapiens notochord homeobox (NOTO), mRNA.	XM_941998.1	139.82	131.04	1.07	0.0003907	0.0608	0.1
EIF2S2	Homo sapiens eukaryotic translation initiation factor 2, subunit 2 beta, 38kDa (EIF2S2), mRNA.	NM_003908.3	294.38	323.39	0.91	0.0001511	0.0429	0.1
KDELR3	Homo sapiens KDEL (Lys-Asp-Glu-Leu) endoplasmic reticulum protein retention receptor 3 (KDELR3), transcript variant 2, mRNA.	NM_016657.1	233	262.79	0.89	0.0008748	0.0774	0.1
MIPEP	Homo sapiens mitochondrial intermediate peptidase (MIPEP), nuclear gene encoding mitochondrial protein, mRNA.	NM_005932.1	468.37	551.52	0.85	0.0004011	0.0613	0.1
ENOSF1	Homo sapiens enolase superfamily member 1 (ENOSF1), mRNA.	NM_017512.2	648.52	813.09	0.8	0.0005029	0.0687	0.1
EFS	Homo sapiens embryonal Fyn-associated substrate (EFS), transcript variant 2, mRNA.	NM_005864.2	197.23	249.52	0.79	0.0006205	0.0719	0.1
SFXN1	Homo sapiens sideroflexin 1 (SFXN1), mRNA.	NM_022754.4	468.49	601.34	0.78	0.0007297	0.0733	0.1
GPR89C	Homo sapiens G protein-coupled receptor 89C (GPR89C), mRNA.	XM_936805.1	329.58	425.01	0.78	0.0008282	0.0756	0.1
ZNF362	Homo sapiens zinc finger protein 362 (ZNF362), mRNA.	NM_152493.2	332.02	445.02	0.75	0.0001786	0.0452	0.1
CBR1	Homo sapiens carbonyl reductase 1 (CBR1), mRNA.	NM_001757.2	239.76	328.61	0.73	0.0002766	0.052	0.1
NGF	Homo sapiens nerve growth factor (beta polypeptide) (NGF), mRNA.	NM_002506.2	127.85	177.4	0.72	0.0005335	0.0708	0.1
TMEM117	Homo sapiens transmembrane protein 117 (TMEM117), mRNA.	NM_032256.1	220.01	307.58	0.72	0.000982	0.0836	0.1
CA2	Homo sapiens carbonic anhydrase II (CA2), mRNA.	NM_000067.1	4839.45	6840.89	0.71	0.0003862	0.0608	0.1
GOLSYN	Homo sapiens Golgi-localized protein (GOLSYN), transcript variant 7, mRNA.	NM_017786.2	364.47	521.29	0.7	0.0004588	0.0662	0.1
IGFBP5	Homo sapiens insulin-like growth factor binding protein 5 (IGFBP5), mRNA.	NM_000599.2	124.63	183.29	0.68	0.0001374	0.0429	0.1
DUSP5	Homo sapiens dual specificity phosphatase 5 (DUSP5), mRNA.	NM_004419.3	939.57	1399.82	0.67	0.0007509	0.0733	0.1
SPTLC3	Homo sapiens serine palmitoyltransferase, long chain base subunit 3 (SPTLC3), mRNA.	Hs.425023	210.97	338.96	0.62	0.0006694	0.0719	0.1
VIPR1	Homo sapiens vasoactive intestinal peptide receptor 1 (VIPR1), mRNA.	NM_004624.2	237.69	381.48	0.62	0.0008321	0.0756	0.1
SMPDL3A	Homo sapiens sphingomyelin phosphodiesterase, acid-like 3A (SMPDL3A), mRNA.	NM_006714.2	304.83	499.17	0.61	0.0003085	0.0535	0.1
ADH7	Homo sapiens alcohol dehydrogenase 7 (class IV), mu or sigma polypeptide (ADH7), mRNA.	NM_000673.3	129.55	212.68	0.61	0.0006045	0.0719	0.1
ASCL2	Homo sapiens achaete-scute complex homolog 2 (Drosophila) (ASCL2), mRNA.	NM_005170.2	249.36	450.33	0.55	0.0001416	0.0429	0.1
AKR1C4	Homo sapiens aldo-keto reductase family 1, member C4 (chlordecone reductase; 3-alpha hydroxysteroid dehydrogenase, type I; dihydrodiol dehydrogenase 4) (AKR1C4), mRNA.	XM_940680.1	1997.49	3711.57	0.54	8.96e-05	0.0429	0.1
CXCR7	Homo sapiens chemokine (C-X-C motif) receptor 7 (CXCR7), transcript variant 1, mRNA.	NM_001047841.1	127.65	256.18	0.5	0.0002684	0.0518	0.1
VAV3	Homo sapiens vav 3 guanine nucleotide exchange factor (VAV3), transcript variant 1, mRNA.	NM_006113.3	196.97	427.16	0.46	0.0006044	0.0719	0.1
OTUD1	PREDICTED: Homo sapiens OTU domain containing 1 (OTUD1), mRNA.	XM_166659.6	200.98	450.27	0.45	0.0006663	0.0719	0.1
ID3	Homo sapiens inhibitor of DNA binding 3, dominant negative helix-loop-helix protein (ID3), mRNA.	NM_002167.2	302.34	694.98	0.44	0.0002503	0.0518	0.1
VAV3	Homo sapiens vav 3 guanine nucleotide exchange factor (VAV3), transcript variant 1, mRNA.	NM_006113.4	184.08	562.48	0.33	6.61e-05	0.0398	0.1
CXCR7	Homo sapiens chemokine (C-X-C motif) receptor 7 (CXCR7), mRNA.	NM_020311.1	172.28	591	0.29	8.24e-05	0.0429	0.1
