# Supplementary material for: Epidermal growth factor receptor inhibitors trigger a type I interferon response in human skin
Source: Oncotarget. 2016 Jun 14;7(30):47777–93. doi: 10.18632/oncotarget.10013 (PMC5216978; doi:10.18632/oncotarget.10013)
Supplement: Supplementary file 4 [file oncotarget-07-47777-s004.xls]

## Sheet: Foglio1
	Parametric p-value	FDR	Permutation p-value	Geom mean of intensities in class 1	Geom mean of intensities in class 2	Fold-change	Symbol	EntrezID
2	< 1e-07	< 1e-07	0.1	3605.12	135.01	26.7	CYP1A1	NM_000499.2
15	< 1e-07	< 1e-07	0.1	2578.18	193.13	13.35	IFIT2	NM_001547.3
16	< 1e-07	< 1e-07	0.1	5157.45	390.27	13.22	LTB	NM_002341.1
27	< 1e-07	< 1e-07	0.1	9382.28	819.86	11.44	IGFBP3	NM_001013398.1
1	< 1e-07	< 1e-07	0.1	1563.11	156.65	9.98	LTB	NM_002341.1
6	< 1e-07	< 1e-07	0.1	5122.36	536.28	9.55	FBXO32	NM_148177.1
11	< 1e-07	< 1e-07	0.1	3826.03	408.77	9.36	IGFBP3	NM_001013398.1
9	< 1e-07	< 1e-07	0.1	6278.44	690.32	9.09	CXCL10	NM_001565.1
33	1e-07	9.08e-05	0.1	6082.33	874.25	6.96	NCOA7	NM_181782.2
3	< 1e-07	< 1e-07	0.1	890.73	128.67	6.92	CYP1B1	NM_000104.2
20	< 1e-07	< 1e-07	0.1	837.6	130.99	6.39	LUM	NM_002345.3
30	1e-07	9.08e-05	0.1	997.16	159.19	6.26	CCL2	NM_002982.3
5	< 1e-07	< 1e-07	0.1	2203.41	366.29	6.02	IFIT3	NM_001549.2
86	4e-07	0.000201	0.1	5014.23	868.17	5.78	TXNIP	NM_006472.1
4	< 1e-07	< 1e-07	0.1	663.02	115.59	5.74	LOXL4	NM_032211.6
17	< 1e-07	< 1e-07	0.1	1565.64	276.56	5.66	PAMR1	NM_001001991.1
34	1e-07	9.08e-05	0.1	7357.81	1333.25	5.52	IFIT1	NM_001548.2
67	2e-07	0.000133	0.1	2664.07	487.08	5.47	IFIT3	NM_001549.2
51	1e-07	9.08e-05	0.1	3434.66	634.04	5.42	FILIP1L	NM_014890.1
83	3e-07	0.000167	0.1	920.87	172.28	5.35	CXCR7	NM_020311.1
80	3e-07	0.000167	0.1	1774.09	352.83	5.03	GBP2	NM_004120.3
40	1e-07	9.08e-05	0.1	1012.41	204.59	4.95	IFIT3	NM_001031683.1
10	< 1e-07	< 1e-07	0.1	1393.92	281.9	4.94	ATF3	NM_001040619.1
50	1e-07	9.08e-05	0.1	2088.01	423.62	4.93	ALDH3A1	NM_000691.3
181	2.3e-06	0.000574	0.1	1366.5	280.11	4.88	FBXO32	NM_058229.2
68	2e-07	0.000133	0.1	3041.11	644.18	4.72	CDKN2B	NM_078487.2
44	1e-07	9.08e-05	0.1	1480.69	318.86	4.64	ZNF323	NM_145909.1
25	< 1e-07	< 1e-07	0.1	575.38	125.13	4.6	SLC47A2	NM_152908.2
201	2.8e-06	0.000648	0.1	2270.74	509.58	4.46	FILIP1L	NM_182909.1
22	< 1e-07	< 1e-07	0.1	2365.13	551.12	4.29	PIK3IP1	NM_052880.3
2380	0.0026767	0.0531	0.1	2332.18	553.78	4.21	IRF1	NM_002198.1
7	< 1e-07	< 1e-07	0.1	754.61	184.08	4.1	VAV3	NM_006113.4
146	1.6e-06	0.000503	0.1	1629.64	400.32	4.07	NAV2	NM_145117.3
18	< 1e-07	< 1e-07	0.1	927.11	230.82	4.02	SLC2A12	NM_145176.1
184	2.3e-06	0.000574	0.1	1046.08	261.19	4.01	MAF	NM_005360.3
54	2e-07	0.000133	0.1	2701.79	677.95	3.99	LOC645638	XR_040455.1
587	4.76e-05	0.00382	0.1	2164.49	542.02	3.99	FILIP1L	NM_001042459.1
114	8e-07	0.000323	0.1	839.09	218.05	3.85	IFI44L	NM_006820.1
19	< 1e-07	< 1e-07	0.1	653.76	177.88	3.68	ELF3	NM_004433.3
85	3e-07	0.000167	0.1	566.78	155.89	3.64	CYP1A2	NM_000761.3
21	< 1e-07	< 1e-07	0.1	2438.24	695.02	3.51	TNFSF10	NM_003810.2
486	2.79e-05	0.00271	0.1	2326.15	667.11	3.49	P8	NM_012385.1
63	2e-07	0.000133	0.1	1323.16	382.34	3.46	CDKN2B	NM_078487.2
392	1.74e-05	0.0021	0.1	1334.04	390.47	3.42	TNS3	NM_022748.9
162	1.9e-06	0.000537	0.1	1171.76	343.96	3.41	HERC5	NM_016323.1
38	1e-07	9.08e-05	0.1	765.56	225.71	3.39	KMO	NM_003679.2
93	4e-07	0.000201	0.1	9343.06	2775.13	3.37	CA2	NM_000067.1
361	1.41e-05	0.00184	0.1	611.89	181.59	3.37	SNORA12	NR_002954.1
36	1e-07	9.08e-05	0.1	406.26	121.08	3.36	LOC387763	XM_373497.4
215	3.4e-06	0.000736	0.1	1049.92	315.12	3.33	KYNU	NM_003937.2
28	< 1e-07	< 1e-07	0.1	543.54	164.67	3.3	SLC7A2	NM_003046.2
100	5e-07	0.000236	0.1	1520.74	460.49	3.3	DHRS3	NM_004753.4
229	3.9e-06	0.0008	0.1	1222.74	370.01	3.3	GABARAPL1	NM_031412.2
140	1.4e-06	0.000465	0.1	3140.66	965.84	3.25	AKR1C3	NM_003739.4
152	1.7e-06	0.000514	0.1	2214.35	682.65	3.24	EFNA1	NM_004428.2
375	1.65e-05	0.00208	0.1	1205.92	372.73	3.24	LIMK2	NM_001031801.1
61	2e-07	0.000133	0.1	6401.27	1997.49	3.2	AKR1C4	XM_940680.1
315	1e-05	0.0015	0.1	2836.19	889.86	3.19	GCLC	NM_001498.2
602	4.97e-05	0.0039	0.1	798.64	251.78	3.17	WNT4	NM_030761.3
125	1e-06	0.000375	0.1	624.14	197.84	3.15	DAPL1	NM_001017920.1
381	1.69e-05	0.00208	0.1	1069.46	340.59	3.14	TNF	NM_000594.2
2529	0.0031857	0.0595	0.1	1638.34	521.81	3.14	BMP2	NM_001200.1
333	1.12e-05	0.00159	0.1	3629.36	1164.22	3.12	NUPR1	NM_001042483.1
139	1.3e-06	0.000441	0.1	616.23	199.43	3.09	VASN	NM_138440.1
127	1.1e-06	0.000399	0.1	406.31	131.8	3.08	EGFL6	NM_015507.2
211	3.1e-06	0.000687	0.1	3144.54	1034.97	3.04	STARD5	NM_181900.2
272	5.9e-06	0.00102	0.1	388.93	130.16	2.99	FAM134B	NM_001034850.1
158	1.8e-06	0.000528	0.1	775.38	261.32	2.97	C9orf3	NM_032823.3
138	1.2e-06	0.00041	0.1	527.96	178.98	2.95	ZNF323	NM_030899.2
1014	0.0002013	0.00937	0.1	2940.65	1001.1	2.94	CYBASC3	NM_153611.3
43	1e-07	9.08e-05	0.1	1020.72	347.85	2.93	TSC22D3	NM_004089.3
55	2e-07	0.000133	0.1	2110.37	727.51	2.9	IFITM1	NM_003641.2
96	5e-07	0.000236	0.1	11593	3997.01	2.9	AKR1C2	NM_001354.4
787	0.0001057	0.00634	0.1	5443.76	1877.99	2.9	PDPN	NM_001006625.1
205	2.9e-06	0.000664	0.1	734.34	253.75	2.89	P2RY5	NM_005767.3
385	1.7e-05	0.00208	0.1	1834.61	638.9	2.87	SOD2	NM_001024466.1
56	2e-07	0.000133	0.1	7880.34	2751.23	2.86	EFNA1	NM_004428.2
234	4.1e-06	0.000827	0.1	1558.77	547.24	2.85	SOX4	NM_003107.2
284	6.9e-06	0.00114	0.1	2501.73	878.43	2.85	EPSTI1	NM_033255.2
358	1.35e-05	0.00178	0.1	1261.08	442.71	2.85	IFI44	NM_006417.2
91	4e-07	0.000201	0.1	858.33	302.34	2.84	ID3	NM_002167.2
566	4.19e-05	0.00349	0.1	5371.98	1888.95	2.84	CDC42EP4	NM_012121.4
811	0.0001126	0.00655	0.1	1988.61	699.83	2.84	DST	NM_001723.3
88	4e-07	0.000201	0.1	552	196.97	2.8	VAV3	NM_006113.3
322	1.04e-05	0.00152	0.1	1450.89	517.6	2.8	WFDC5	NM_145652.2
213	3.1e-06	0.000687	0.1	1083.95	389.14	2.79	APOBEC3B	NM_004900.3
70	2e-07	0.000133	0.1	363.26	130.81	2.78	PLAC8	NM_016619.1
431	2.23e-05	0.00244	0.1	2026.9	729.45	2.78	SAMD9	NM_017654.2
1044	0.0002266	0.0102	0.1	830.95	301.67	2.75	SNORD3D	NR_006882.1
559	4.07e-05	0.00344	0.1	654.77	239.33	2.74	IFNK	NM_020124.1
118	9e-07	0.000348	0.1	10775	3964.6	2.72	BTG1	NM_001731.1
311	9.4e-06	0.00143	0.1	599.06	221.34	2.71	DLX3	NM_005220.2
121	9e-07	0.000348	0.1	641.68	238.02	2.7	RGMA	NM_020211.1
24	< 1e-07	< 1e-07	0.1	436.68	162.68	2.68	RSAD2	NM_080657.3
407	1.9e-05	0.0022	0.1	1495.37	560.96	2.67	MTMR10	NM_017762.2
53	2e-07	0.000133	0.1	1255.19	472.5	2.66	TNFAIP8	NM_001077654.1
137	1.2e-06	0.00041	0.1	720.88	274.36	2.63	ANG	NM_001145.2
360	1.4e-05	0.00184	0.1	531.84	201.87	2.63	TP53INP1	NM_033285.2
798	0.0001093	0.00645	0.1	894.12	340.57	2.63	HBP1	NM_012257.3
1477	0.0006505	0.0208	0.1	737.81	280.78	2.63	KITLG	NM_000899.3
106	6e-07	0.000267	0.1	865.09	329.99	2.62	FXYD3	NM_005971.2
862	0.0001379	0.00755	0.1	648.43	249.31	2.6	CD55	NM_000574.2
102	6e-07	0.000267	0.1	434.63	167.66	2.59	MOXD1	NM_015529.1
975	0.0001821	0.0088	0.1	1367.97	527.78	2.59	PIM1	NM_002648.2
1556	0.0007519	0.0228	0.1	1653.55	637.96	2.59	PMAIP1	NM_021127.1
1714	0.0009924	0.0273	0.1	582.22	224.7	2.59	FXYD3	NM_005971.2
238	4.3e-06	0.000853	0.1	2349.49	923.16	2.55	C4orf34	NM_174921.1
99	5e-07	0.000236	0.1	324.23	127.65	2.54	CXCR7	NM_001047841.1
685	7.01e-05	0.00483	0.1	1063.87	418.59	2.54	CITED2	NM_006079.3
487	2.81e-05	0.00271	0.1	368.01	145.17	2.53	CLEC2B	NM_005127.2
513	3.26e-05	0.003	0.1	720.9	284.94	2.53	KLHL24	NM_017644.3
271	5.8e-06	0.00101	0.1	920.31	365.05	2.52	ERBB3	NM_001982.2
390	1.73e-05	0.00209	0.1	802.02	319.42	2.51	TP53INP1	NM_033285.2
426	2.15e-05	0.00238	0.1	1329.82	530.7	2.51	MARCKSL1	NM_023009.4
856	0.0001349	0.00744	0.1	556.4	222.07	2.51	SNORD13	Hs.583806
87	4e-07	0.000201	0.1	12086.6	4839.45	2.5	CA2	NM_000067.1
409	1.91e-05	0.0022	0.1	5408.89	2167.41	2.5	PTK2	NM_153831.2
2420	0.0028122	0.0548	0.1	992.08	397.91	2.49	KLF5	NM_001730.3
89	4e-07	0.000201	0.1	370.81	149.99	2.47	FAM65C	NM_080829.2
603	5.01e-05	0.00392	0.1	1014.35	411	2.47	WNT10A	NM_025216.2
29	1e-07	9.08e-05	0.1	529.05	215.87	2.45	STARD13	NM_178008.1
199	2.8e-06	0.000648	0.1	8369.01	3418.44	2.45	SOD2	NM_001024465.1
288	7e-06	0.00114	0.1	377.1	153.86	2.45	MAP3K8	NM_005204.2
373	1.63e-05	0.00206	0.1	1694.09	691.67	2.45	ULK1	XM_942125.1
249	4.8e-06	0.00091	0.1	1379.2	565.46	2.44	BCL11B	NM_022898.1
274	6.3e-06	0.00109	0.1	662.1	271.54	2.44	SLC6A9	NM_006934.2
720	8.05e-05	0.00526	0.1	800.13	327.32	2.44	HIST1H2BD	NM_138720.1
101	6e-07	0.000267	0.1	453.45	186.23	2.43	OASL	NM_003733.2
473	2.66e-05	0.00264	0.1	1803.86	742.45	2.43	PHF21A	NM_016621.2
240	4.4e-06	0.000865	0.1	1003.93	415	2.42	DUSP1	NM_004417.2
703	7.61e-05	0.00511	0.1	5931.04	2457.54	2.41	ISG15	NM_005101.1
221	3.5e-06	0.000744	0.1	1876.96	782.57	2.4	NCOA3	NM_006534.2
269	5.8e-06	0.00101	0.1	1381.44	574.79	2.4	ULK1	NM_003565.1
517	3.31e-05	0.00302	0.1	582.17	242.28	2.4	LAMP3	NM_014398.2
314	9.8e-06	0.00147	0.1	2285.18	954.58	2.39	DST	NM_001723.3
406	1.9e-05	0.0022	0.1	1055.86	441.51	2.39	OAS1	NM_001032409.1
998	0.0001931	0.00913	0.1	8973.6	3760.34	2.39	NDRG1	NM_006096.2
154	1.7e-06	0.000514	0.1	1917.23	806.11	2.38	IFIH1	NM_022168.2
508	3.17e-05	0.00295	0.1	1822.73	765.03	2.38	DLK2	NM_023932.2
846	0.0001305	0.00728	0.1	1403.22	592.3	2.37	OAS1	NM_001032409.1
924	0.0001637	0.00836	0.1	1611.94	679.92	2.37	CAPNS2	NM_032330.1
287	7e-06	0.00114	0.1	507.53	215.29	2.36	KCNS1	NM_002251.3
545	3.79e-05	0.00328	0.1	1531.44	648.68	2.36	ALDH3A2	NM_001031806.1
1069	0.0002406	0.0106	0.1	985.84	418.04	2.36	KLHDC8B	NM_173546.1
103	6e-07	0.000267	0.1	963.09	409.54	2.35	HBP1	NM_012257.3
267	5.7e-06	0.001	0.1	2022.93	859.66	2.35	UGT1A6	NM_001072.2
217	3.4e-06	0.000736	0.1	936.77	400.24	2.34	BCL6	NM_001706.2
1154	0.0003022	0.0124	0.1	1201.38	514.15	2.34	CCDC28A	NM_015439.2
244	4.6e-06	0.00089	0.1	472.38	203.13	2.33	STARD13	NM_178006.1
310	9.3e-06	0.00142	0.1	295.94	127.28	2.33	SH2D3C	NM_170600.1
930	0.0001662	0.00843	0.1	351.16	150.51	2.33	NEDD9	NM_006403.2
194	2.5e-06	0.000608	0.1	3620.57	1563.06	2.32	CYBRD1	NM_024843.2
337	1.15e-05	0.00161	0.1	630.36	271.32	2.32	CROT	NM_021151.2
62	2e-07	0.000133	0.1	656.29	283.82	2.31		Hs.489254
151	1.7e-06	0.000514	0.1	644.37	279.44	2.31	MXD1	NM_002357.2
156	1.7e-06	0.000514	0.1	1315	568.05	2.31	XAF1	NM_199139.1
178	2.2e-06	0.000574	0.1	290.92	125.87	2.31	CDKN1C	NM_000076.1
283	6.9e-06	0.00114	0.1	1367.04	593.21	2.3	ARID5B	NM_032199.1
863	0.0001382	0.00756	0.1	2291.16	996.4	2.3	HOXC6	NM_153693.1
1509	0.0006988	0.0218	0.1	9096.05	3959.03	2.3	LOC729009	XR_042330.1
304	8.7e-06	0.00135	0.1	673.99	293.77	2.29	SNORD3A	NR_006880.1
707	7.66e-05	0.00511	0.1	11011.2	4813.41	2.29	MX1	NM_002462.2
544	3.78e-05	0.00328	0.1	499.84	219.43	2.28	CGNL1	NM_032866.3
892	0.0001532	0.00811	0.1	3480.7	1525.5	2.28	IFI6	NM_022872.2
429	2.17e-05	0.00239	0.1	1844.62	814.04	2.27	FAM46B	NM_052943.2
629	5.57e-05	0.00418	0.1	553.45	243.66	2.27	C10orf10	NM_007021.2
833	0.0001239	0.00702	0.1	2467.89	1087.05	2.27		Hs.370359
1135	0.0002849	0.0118	0.1	532.81	234.86	2.27	STARD5	NM_181900.2
42	1e-07	9.08e-05	0.1	346.48	153.58	2.26	C1S	NM_001734.2
235	4.3e-06	0.000853	0.1	689.8	304.83	2.26	SMPDL3A	NM_006714.2
359	1.38e-05	0.00181	0.1	453.33	200.98	2.26	OTUD1	XM_166659.6
682	6.98e-05	0.00482	0.1	923.87	409.4	2.26	CBR3	NM_001236.3
764	9.29e-05	0.00574	0.1	1173.13	519.45	2.26	LOC88523	NM_033111.2
1871	0.0012692	0.032	0.1	1042.98	461.25	2.26	YPEL3	NM_031477.3
218	3.4e-06	0.000736	0.1	10362.6	4624.58	2.24	ADM	NM_001124.1
556	3.95e-05	0.00335	0.1	292.48	130.51	2.24	GHR	NM_000163.2
661	6.35e-05	0.00453	0.1	1990.89	890.33	2.24	NCRNA00219	NR_015370.1
489	2.81e-05	0.00271	0.1	899.79	404.23	2.23	RPS29	NM_001030001.1
133	1.2e-06	0.00041	0.1	2156.97	970.81	2.22	LOC653110	XM_926584.1
562	4.16e-05	0.00349	0.1	534.57	240.37	2.22	CENPP	NM_001012267.1
841	0.0001286	0.00722	0.1	565.94	255.4	2.22	ARRDC4	NM_183376.1
752	8.91e-05	0.00559	0.1	1036.38	468.28	2.21	LXN	NM_020169.2
620	5.33e-05	0.00406	0.1	281.25	127.66	2.2	ECM2	NM_001393.2
457	2.41e-05	0.00249	0.1	2161.18	987.23	2.19	HCP5	NM_006674.2
1223	0.0003588	0.0138	0.1	3011.4	1374.46	2.19	LOC728661	XM_001717735.1
2494	0.0030526	0.0578	0.1	399.62	182.68	2.19	C5orf41	NM_153607.1
169	2e-06	0.000555	0.1	2286.64	1047.38	2.18	UGT1A6	NM_205862.1
424	2.14e-05	0.00238	0.1	638.19	292.41	2.18	C22orf36	NM_207644.1
452	2.38e-05	0.00248	0.1	500.52	229.6	2.18	STARD13	NM_178006.1
611	5.13e-05	0.00396	0.1	1281.39	587.03	2.18	RNF144B	NM_182757.2
767	9.47e-05	0.00582	0.1	3753.31	1721.39	2.18	NCK1	NM_006153.3
781	0.0001007	0.00609	0.1	3370.95	1548.95	2.18	ALDH3A2	NM_001031806.1
330	1.08e-05	0.00154	0.1	2670.68	1229.72	2.17	ETS2	NM_005239.4
558	4.05e-05	0.00343	0.1	1455.52	670.88	2.17	CHES1	NM_005197.2
860	0.0001372	0.00753	0.1	4097.47	1890.37	2.17	FTH1	NM_002032.2
870	0.0001413	0.00767	0.1	674.49	310.76	2.17	NCCRP1	NM_001001414.1
150	1.6e-06	0.000503	0.1	4829.4	2231.17	2.16	SEPX1	NM_016332.2
323	1.04e-05	0.00152	0.1	309.07	142.93	2.16	KIAA1644	XM_376018.3
808	0.0001116	0.00652	0.1	3219.79	1488.31	2.16	SERTAD2	NM_014755.1
2679	0.0038247	0.0674	0.1	4233.93	1956.54	2.16	NINJ1	NM_004148.2
120	9e-07	0.000348	0.1	1619.19	752.12	2.15	LOC283267	NR_015451.1
206	2.9e-06	0.000664	0.1	1519.42	706.06	2.15	HES2	NM_019089.3
796	0.0001079	0.0064	0.1	736.65	341.99	2.15	HPS5	NM_181507.1
1191	0.0003334	0.0132	0.1	954.68	443.15	2.15	MXD4	NM_006454.2
226	3.7e-06	0.000773	0.1	2008.35	938.98	2.14	VSNL1	NM_003385.4
372	1.6e-05	0.00203	0.1	1987.2	929.51	2.14	STAT1	NM_139266.1
537	3.61e-05	0.00317	0.1	317.51	148.59	2.14	C5orf13	NM_004772.1
453	2.38e-05	0.00248	0.1	373.18	174.95	2.13	CBLN3	NM_001039771.2
463	2.45e-05	0.0025	0.1	360.97	169.62	2.13	TRIM6	NM_001003818.1
599	4.9e-05	0.00386	0.1	239.06	112.4	2.13	TLR1	NM_003263.3
923	0.0001637	0.00836	0.1	1137.93	533.96	2.13	DNAL4	NM_005740.2
228	3.8e-06	0.000787	0.1	682.31	321.55	2.12	NCF2	NM_000433.2
511	3.24e-05	0.00299	0.1	932.69	439.44	2.12	LOR	NM_000427.1
638	5.72e-05	0.00423	0.1	950.67	449.04	2.12	KIAA0831	NM_014924.3
662	6.37e-05	0.00453	0.1	1751.32	827.28	2.12	PINK1	NM_032409.1
742	8.6e-05	0.00547	0.1	2267.94	1071.28	2.12	TIGA1	NM_053000.1
112	8e-07	0.000323	0.1	407.69	193.4	2.11	TSC22D3	NM_004089.3
278	6.6e-06	0.00112	0.1	444.11	210.32	2.11	SLCO3A1	XM_941061.1
143	1.6e-06	0.000503	0.1	791.87	377.77	2.1	GLIPR2	NM_022343.2
189	2.3e-06	0.000574	0.1	1816.8	866.6	2.1	PIR	NM_001018109.1
193	2.5e-06	0.000608	0.1	300.59	143.12	2.1	SNORA79	NR_003021.2
236	4.3e-06	0.000853	0.1	2852.72	1356.74	2.1	CYBRD1	NM_024843.2
551	3.9e-05	0.00334	0.1	1402.22	666.21	2.1	ST6GALNAC2	NM_006456.1
609	5.11e-05	0.00396	0.1	2121.07	1008.29	2.1	KREMEN2	NM_024507.2
719	8.04e-05	0.00526	0.1	1349.89	641.37	2.1	NCCRP1	NM_001001414.1
1145	0.000291	0.012	0.1	1252.38	597.16	2.1	VSNL1	NM_003385.4
1363	0.0005186	0.018	0.1	847.13	402.47	2.1	HPS5	NM_007216.3
351	1.26e-05	0.00169	0.1	480.12	229.93	2.09	C21orf91	NM_017447.2
670	6.69e-05	0.00471	0.1	1024.62	490.44	2.09	PARP14	NM_017554.1
955	0.0001747	0.00863	0.1	660.63	315.75	2.09	RNF39	NM_025236.2
962	0.0001765	0.00866	0.1	1205.38	576.32	2.09	JUB	NM_032876.4
253	5e-06	0.000929	0.1	380.88	183.05	2.08	STK16	NM_003691.2
971	0.0001796	0.00873	0.1	1779.76	857.35	2.08	ACSL1	NM_001995.2
1161	0.0003074	0.0125	0.1	1944.52	932.99	2.08	YPEL5	NM_016061.1
157	1.8e-06	0.000528	0.1	1000.59	483.37	2.07		Hs.551847
207	3e-06	0.000684	0.1	426.73	206.22	2.07	SCARNA13	NR_003002.1
214	3.2e-06	0.000706	0.1	1060.79	512.7	2.07	PCMTD1	NM_052937.1
627	5.5e-05	0.00414	0.1	673.53	324.94	2.07	CDC2L6	NM_015076.3
1528	0.0007211	0.0223	0.1	406.72	196.17	2.07	RPTN	XM_371312.4
1922	0.0013786	0.0339	0.1	1603.05	772.77	2.07	BTG3	NM_006806.3
445	2.34e-05	0.00248	0.1	445.95	216	2.06	CABC1	NM_020247.3
570	4.37e-05	0.00362	0.1	301.49	146.51	2.06	RNU4-2	NR_003137.2
824	0.0001207	0.00691	0.1	349.29	169.92	2.06	KIAA1370	NM_019600.1
832	0.0001236	0.00701	0.1	417.15	202.04	2.06	SLC15A3	NM_016582.1
867	0.0001398	0.00761	0.1	303.11	147.28	2.06	C1R	NM_001733.4
1085	0.0002467	0.0107	0.1	9514.62	4625.74	2.06	FTHL11	NR_002204.1
1235	0.000382	0.0146	0.1	497.62	241.39	2.06	PMAIP1	NM_021127.1
1725	0.0010077	0.0275	0.1	1364.4	663.11	2.06	HAGH	NM_005326.3
277	6.6e-06	0.00112	0.1	1033.88	504.55	2.05	OAS1	NM_002534.2
423	2.13e-05	0.00238	0.1	690.38	336.55	2.05	HSF2BP	NM_007031.1
553	3.92e-05	0.00334	0.1	745.65	363.78	2.05	FAM46A	NM_017633.1
1707	0.0009824	0.0272	0.1	1864.63	910.59	2.05	OAS2	NM_016817.2
90	4e-07	0.000201	0.1	384.34	188.4	2.04	TESK2	NM_007170.1
135	1.2e-06	0.00041	0.1	4097.57	2006.49	2.04	STAT2	NM_005419.2
175	2.1e-06	0.000566	0.1	277.99	136.46	2.04	TMEM27	NM_020665.2
621	5.36e-05	0.00407	0.1	927.92	453.9	2.04	OVOL2	NM_021220.2
960	0.0001763	0.00866	0.1	4636.34	2272.65	2.04	CEBPD	NM_005195.2
1329	0.000473	0.0168	0.1	15977.6	7830.87	2.04	CLDN1	NM_021101.3
1521	0.0007063	0.0219	0.1	3618.73	1770.78	2.04	FTHL11	NR_002204.1
1814	0.0011639	0.0302	0.1	523.44	257.15	2.04	PRODH	NM_016335.2
230	3.9e-06	0.0008	0.1	272.01	133.89	2.03	MMP7	NM_002423.3
300	8e-06	0.00125	0.1	404.65	200.47	2.02	RNASE4	NM_002937.3
1128	0.0002804	0.0117	0.1	5063.28	2503.33	2.02	STAT1	NM_139266.1
134	1.2e-06	0.00041	0.1	5110.76	2548.02	2.01	RAB9A	NM_004251.3
540	3.69e-05	0.00323	0.1	440.5	219.33	2.01	DEPDC7	NM_139160.1
1124	0.0002738	0.0115	0.1	731.97	364.26	2.01	TMEM42	NM_144638.1
593	4.81e-05	0.00383	0.1	531.89	266.17	2	N4BP2L2	NM_033111.3
1903	0.0013421	0.0333	0.1	935.09	468.4	2	C12orf47	NM_016534.2
167	1.9e-06	0.000537	0.1	313.42	157.36	1.99	SEPP1	NM_005410.2
552	3.92e-05	0.00334	0.1	3299.29	1653.91	1.99	PPP1R15A	NM_014330.2
651	6.05e-05	0.00439	0.1	1857.57	933.21	1.99	FTHL2	NR_002200.1
1127	0.0002795	0.0117	0.1	4885.91	2449.23	1.99	FTHL3	NR_002201.1
1073	0.0002431	0.0107	0.1	547.12	276.38	1.98	CCNG2	NM_004354.1
2827	0.0044355	0.074	0.1	739.56	372.61	1.98	GRHL3	NM_021180.2
699	7.44e-05	0.00502	0.1	1206.51	611.87	1.97	PARP9	NM_031458.1
1202	0.0003416	0.0134	0.1	1156.2	586.19	1.97	ABHD5	NM_016006.3
76	3e-07	0.000167	0.1	465.26	237.16	1.96	FLJ20444	NM_203448.1
159	1.8e-06	0.000528	0.1	1090.3	554.92	1.96	IFI35	NM_005533.2
984	0.0001871	0.00897	0.1	574.82	292.78	1.96	CPEB2	NM_182646.1
1379	0.0005343	0.0183	0.1	484.82	246.87	1.96	CBLB	NM_170662.3
1405	0.0005634	0.0189	0.1	3772.26	1926.29	1.96	RND3	NM_005168.3
1505	0.0006929	0.0217	0.1	255.28	130.5	1.96	ID2	NM_002166.4
1706	0.0009818	0.0272	0.1	1159.85	591.34	1.96	LOC284023	XM_933997.1
180	2.3e-06	0.000574	0.1	1224.94	627.33	1.95	HERC6	NM_001013005.1
190	2.4e-06	0.00059	0.1	486.55	249.36	1.95	ASCL2	NM_005170.2
491	2.85e-05	0.00273	0.1	734.72	377.66	1.95	C18orf56	NM_001012716.1
976	0.0001823	0.0088	0.1	664.19	340.99	1.95	WFDC5	NM_145652.2
1539	0.0007364	0.0226	0.1	320.02	163.72	1.95	C1R	NM_001733.4
242	4.6e-06	0.00089	0.1	740.4	381.55	1.94	TCP11L1	NM_018393.2
1151	0.0002985	0.0122	0.1	669.33	344.69	1.94	E2F2	NM_004091.2
1343	0.0004928	0.0173	0.1	1200.23	619.3	1.94	RB1CC1	NM_014781.3
109	7e-07	0.000298	0.1	304.68	157.61	1.93	SAMD9L	NM_152703.2
297	7.8e-06	0.00124	0.1	365.58	189.42	1.93	KYNU	NM_003937.2
388	1.73e-05	0.00209	0.1	631.44	327.65	1.93	IL11RA	NM_004512.3
413	1.99e-05	0.00227	0.1	1148.61	595.1	1.93	OPN3	NM_001030012.1
1054	0.0002309	0.0103	0.1	1553.19	804.94	1.93	KLHDC2	NM_014315.2
1272	0.0004163	0.0154	0.1	942.01	486.84	1.93	FBXW7	NM_033632.2
1493	0.0006751	0.0213	0.1	665.95	344.28	1.93	C9orf95	NM_017881.1
1881	0.0013092	0.0328	0.1	748.06	388.09	1.93	MCEE	NM_032601.2
497	2.94e-05	0.00279	0.1	420.99	219.13	1.92	TRIM38	NM_006355.2
534	3.58e-05	0.00316	0.1	1431.14	746.84	1.92	DENND2C	NM_198459.2
680	6.97e-05	0.00482	0.1	2919.23	1518.41	1.92	RPAIN	NM_032308.1
1303	0.0004416	0.016	0.1	260.48	135.39	1.92	CXCL11	NM_005409.3
1685	0.0009382	0.0263	0.1	1164.76	605.82	1.92	BCL11A	NM_022893.2
571	4.39e-05	0.00363	0.1	449.73	235.79	1.91	ARRDC4	NM_183376.1
1743	0.0010256	0.0278	0.1	877.64	460.16	1.91	KIAA1712	NM_001040157.1
259	5.3e-06	0.000962	0.1	421.65	222.48	1.9		Hs.72010
357	1.35e-05	0.00178	0.1	801.31	422.66	1.9	BCL3	NM_005178.2
471	2.6e-05	0.00261	0.1	7375.62	3878.61	1.9	MRPS6	NM_032476.2
474	2.66e-05	0.00264	0.1	422.97	222.84	1.9	NOD2	NM_022162.1
498	2.95e-05	0.0028	0.1	538.62	282.76	1.9	C14orf93	NM_021944.1
541	3.71e-05	0.00324	0.1	260.29	136.79	1.9	MMP7	NM_002423.3
992	0.0001899	0.00904	0.1	294.17	154.84	1.9	GCLC	NM_001498.2
248	4.8e-06	0.00091	0.1	5873.1	3107.28	1.89	IL20RB	NM_144717.2
313	9.8e-06	0.00147	0.1	238.96	126.26	1.89	PLAC8	NM_016619.1
379	1.68e-05	0.00208	0.1	1946.28	1032.21	1.89	DRAM1	NM_018370.1
402	1.86e-05	0.00218	0.1	768.52	407.16	1.89	CRIPT	NM_014171.3
919	0.0001624	0.00834	0.1	610.49	322.37	1.89	WDR19	NM_025132.3
1001	0.0001937	0.00913	0.1	580.82	308.13	1.89	FXYD3	NM_021910.1
317	1.01e-05	0.0015	0.1	267.45	142.11	1.88	TLR6	XM_939071.1
669	6.58e-05	0.00464	0.1	1055.62	560.66	1.88	PIR	NM_001018109.1
705	7.65e-05	0.00511	0.1	382.97	204.05	1.88	PLEKHF2	NM_024613.2
887	0.0001511	0.00803	0.1	5481.16	2919.1	1.88	C1orf74	NM_152485.2
1020	0.0002075	0.0096	0.1	1004.41	535.41	1.88	TMEM138	NM_016464.2
1664	0.0009027	0.0256	0.1	1342.89	714.27	1.88	SPSB3	NM_080861.3
1858	0.0012517	0.0318	0.1	809.22	431.01	1.88	MAP2	NM_031845.1
2211	0.0021304	0.0455	0.1	1612.29	859.57	1.88	LYPLAL1	NM_138794.1
2629	0.00359	0.0645	0.1	507.08	269.26	1.88	DAPP1	NM_014395.1
810	0.0001122	0.00654	0.1	1130.99	605.82	1.87	ADD3	NM_016824.3
1492	0.0006748	0.0213	0.1	366.76	196.16	1.87	KIAA0182	NM_014615.1
1523	0.0007092	0.022	0.1	2646.22	1412.4	1.87	PGRMC2	NM_006320.1
354	1.28e-05	0.00171	0.1	508.93	273.36	1.86	DEPDC7	NM_001077242.1
495	2.93e-05	0.00279	0.1	623.8	335.52	1.86	CYB5D2	NM_144611.2
784	0.0001037	0.00624	0.1	310.89	166.98	1.86	ABHD4	NM_022060.2
1047	0.0002275	0.0103	0.1	2080.45	1121.47	1.86	EGFR	NM_005228.3
2240	0.0022191	0.0468	0.1	1339.55	719.22	1.86	MBNL2	NM_207304.1
454	2.39e-05	0.00248	0.1	1696.92	915.9	1.85	IRF7	NM_004030.1
847	0.0001307	0.00728	0.1	860.48	465.11	1.85	LOC647993	XM_937048.1
200	2.8e-06	0.000648	0.1	273.31	148.69	1.84	BEX1	NM_018476.3
290	7e-06	0.00114	0.1	331.66	180.43	1.84	LOC344595	XM_298151.5
320	1.03e-05	0.00151	0.1	3863.93	2097.29	1.84	PTPLB	NM_198402.2
394	1.77e-05	0.00212	0.1	538.24	292.69	1.84	LOC643479	XM_926802.1
442	2.31e-05	0.00246	0.1	9223.56	5011.62	1.84	CTSL2	NM_001333.2
542	3.74e-05	0.00326	0.1	337.35	183.39	1.84	LOC727820	XM_930678.1
696	7.37e-05	0.005	0.1	7565.91	4107.39	1.84	ATP6V1B2	NM_001693.2
908	0.0001585	0.00824	0.1	4098.41	2222.27	1.84	ARL6IP5	NM_006407.3
1025	0.0002128	0.0098	0.1	222.84	121.23	1.84	EGFL6	NM_015507.2
1035	0.0002159	0.00985	0.1	1153.67	626.22	1.84	ZNFX1	NM_021035.1
1348	0.0004996	0.0175	0.1	947.7	515.79	1.84	GPR175	NM_016372.1
1360	0.0005131	0.0178	0.1	1741.7	949.09	1.84	LOC642567	XR_038054.1
365	1.45e-05	0.00187	0.1	662.77	361.58	1.83	FOXO4	NM_005938.1
427	2.16e-05	0.00238	0.1	244.41	133.91	1.83	PRRX2	NM_016307.3
496	2.94e-05	0.00279	0.1	310.37	169.41	1.83	MYLIP	NM_013262.3
650	6.02e-05	0.00437	0.1	1975.9	1079.88	1.83		Hs.193557
1310	0.0004516	0.0163	0.1	6988.47	3820.94	1.83	PTPLB	NM_198402.2
1373	0.0005292	0.0182	0.1	1026.38	561.53	1.83	C6orf85	NM_021945.4
1491	0.0006715	0.0213	0.1	988.11	539.02	1.83	GPR1	NM_005279.2
1508	0.0006958	0.0218	0.1	2289.46	1254.47	1.83	SWAP70	NM_015055.1
1635	0.0008702	0.0251	0.1	312.98	171.1	1.83	FAM25G	NM_001137549.1
301	8e-06	0.00125	0.1	938.44	514.26	1.82	IRS2	NM_003749.2
459	2.43e-05	0.00249	0.1	445.21	245.17	1.82	LOC730256	XM_498810.2
645	5.91e-05	0.00432	0.1	289.63	158.84	1.82	LOC146909	XM_934078.1
769	9.49e-05	0.00582	0.1	433.53	237.69	1.82	VIPR1	NM_004624.2
1115	0.0002653	0.0112	0.1	1005.21	552.51	1.82	TRIM22	NM_006074.2
1338	0.0004853	0.0171	0.1	296.33	163.12	1.82	FBLN2	NM_001004019.1
1412	0.0005667	0.0189	0.1	838.05	459.96	1.82	PRCP	NM_005040.2
307	9e-06	0.00138	0.1	362.84	200.12	1.81	LOC441408	XM_497029.2
543	3.76e-05	0.00327	0.1	629.74	347.81	1.81	GADD45B	NM_015675.1
1070	0.0002406	0.0106	0.1	443.6	244.89	1.81	HSD17B11	NM_016245.2
1074	0.0002433	0.0107	0.1	406.15	223.93	1.81	PDZD2	NM_178140.1
1381	0.000538	0.0184	0.1	456.86	251.8	1.81	WIPI2	NM_016003.3
1513	0.000702	0.0219	0.1	726.35	401	1.81	MAP2	NM_002374.3
1836	0.0012132	0.0312	0.1	754.46	417.07	1.81	MN1	NM_002430.2
2544	0.0032485	0.0603	0.1	777.1	429.72	1.81	BAZ2B	NM_013450.1
123	1e-06	0.000375	0.1	229.7	127.46	1.8	KCNH3	NM_012284.1
823	0.00012	0.00688	0.1	591.95	328.34	1.8	SLC27A1	NM_198580.1
1038	0.0002196	0.00999	0.1	631.66	351.42	1.8	KITLG	NM_000899.3
264	5.5e-06	0.000983	0.1	377.8	211.13	1.79	GALNT5	NM_014568.1
479	2.68e-05	0.00264	0.1	320.83	179.37	1.79	NAV2	NM_145117.4
654	6.19e-05	0.00446	0.1	2524.09	1410.15	1.79	IRX4	NM_016358.1
755	8.95e-05	0.0056	0.1	865.17	483.67	1.79	COBL	NM_015198.2
780	0.0001003	0.00607	0.1	295.31	164.95	1.79	GATS	NM_178831.4
822	0.00012	0.00688	0.1	437.9	244.98	1.79	LOC100133298	XM_001719906.1
894	0.000154	0.00813	0.1	2340.47	1305.52	1.79	RAB40C	NM_021168.2
1004	0.0001944	0.00914	0.1	10969.6	6127.36	1.79	MARCKS	NM_002356.4
1034	0.0002155	0.00984	0.1	2931.73	1638.19	1.79	PMS2L4	NR_022007.1
210	3.1e-06	0.000687	0.1	216.91	121.8	1.78	RTP4	NM_022147.2
366	1.45e-05	0.00187	0.1	287.81	161.62	1.78	C10orf140	NM_207371.3
374	1.64e-05	0.00207	0.1	684.51	383.79	1.78	LETMD1	NM_001024668.1
590	4.77e-05	0.00382	0.1	551.78	310.4	1.78	PPAP2A	NM_176895.1
1200	0.0003412	0.0134	0.1	313.93	176.16	1.78	FAM25C	NM_001137548.1
1476	0.0006496	0.0208	0.1	980.29	551.76	1.78	VGLL4	NM_014667.1
1604	0.0008346	0.0246	0.1	2274.45	1275.65	1.78	ASS1	NM_000050.3
1712	0.000991	0.0273	0.1	1328.79	748.33	1.78	GBP1	NM_002053.1
1775	0.001078	0.0287	0.1	276.26	155.55	1.78	USP18	NM_017414.3
401	1.86e-05	0.00218	0.1	315.82	178.25	1.77	CTSK	NM_000396.2
430	2.22e-05	0.00244	0.1	1030.84	583.78	1.77	BCL11A	NM_022893.2
635	5.67e-05	0.00421	0.1	825.88	466.77	1.77	LOC100129550	NR_024618.1
723	8.07e-05	0.00526	0.1	3154.48	1780.4	1.77	SNHG8	NR_003584.2
853	0.0001326	0.00734	0.1	1219.64	688.13	1.77	C4orf34	NM_174921.1
935	0.0001691	0.00853	0.1	889.35	501.23	1.77	CDKN1B	NM_004064.2
1170	0.0003137	0.0127	0.1	231.95	131.06	1.77	GPR37L1	NM_004767.2
1359	0.0005122	0.0178	0.1	401.69	226.95	1.77	HIST1H2BD	NM_138720.1
1763	0.0010607	0.0284	0.1	9712.64	5492.66	1.77	FTHL2	NR_002200.1
1829	0.0011875	0.0306	0.1	3999.89	2256.39	1.77	SGK	NM_005627.2
241	4.5e-06	0.000881	0.1	618.24	350.32	1.76	SLC22A23	NM_015482.1
262	5.4e-06	0.000973	0.1	553.24	314.49	1.76	OLFML2A	NM_182487.1
747	8.84e-05	0.00558	0.1	320.04	181.68	1.76	UGT2B7	XM_943434.1
994	0.0001916	0.0091	0.1	442.81	251.1	1.76	ALDH3A2	NM_001031806.1
1022	0.0002093	0.00967	0.1	297.21	168.85	1.76	EML1	NM_004434.2
1294	0.0004357	0.0159	0.1	591.88	335.36	1.76	SASH1	NM_015278.3
1344	0.0004934	0.0173	0.1	2496.69	1414.57	1.76	SLC25A28	NM_031212.2
1800	0.0011397	0.0299	0.1	1682.74	958.12	1.76	OPTN	NM_001008213.1
2577	0.0033877	0.062	0.1	9544.94	5426.07	1.76	NFKBIA	NM_020529.1
2825	0.0044206	0.0739	0.1	1687.5	957.15	1.76	ANKRD9	NM_152326.2
396	1.81e-05	0.00216	0.1	375.53	215.06	1.75	KIAA1370	NM_019600.1
546	3.82e-05	0.0033	0.1	3306.49	1890.31	1.75	CIRBP	NM_001280.1
625	5.46e-05	0.00412	0.1	224.89	128.25	1.75	HPGD	NM_000860.3
1321	0.000464	0.0166	0.1	371.29	212.72	1.75	LOC440585	XM_942137.1
1401	0.0005564	0.0187	0.1	343.58	196.01	1.75	FTHL8	NR_002203.1
1575	0.0007854	0.0235	0.1	372.47	212.28	1.75	OPN3	NM_014322.2
1817	0.0011647	0.0302	0.1	576.23	330.15	1.75	RNU1-3	NR_004408.1
2316	0.0024476	0.0499	0.1	395.02	225.68	1.75	PLCG2	NM_002661.1
191	2.4e-06	0.00059	0.1	220.97	127.3	1.74	APOLD1	NM_030817.1
352	1.27e-05	0.0017	0.1	804.57	463.57	1.74	MATN2	NM_030583.2
881	0.0001473	0.00789	0.1	326.94	187.55	1.74	UST	NM_005715.1
938	0.0001699	0.00855	0.1	538.7	308.98	1.74	MTUS1	NM_001001924.1
1196	0.0003369	0.0133	0.1	2199.43	1261.09	1.74	RIOK3	NM_003831.2
1534	0.0007251	0.0223	0.1	897.75	516.32	1.74	FBXO8	NM_012180.2
202	2.8e-06	0.000648	0.1	452.35	261.42	1.73	SESN1	NM_014454.1
243	4.6e-06	0.00089	0.1	397.23	230.03	1.73	HIST1H2AC	NM_003512.3
273	5.9e-06	0.00102	0.1	224.72	129.99	1.73	HSPB3	NM_006308.1
418	2.05e-05	0.00231	0.1	413.6	239.62	1.73	ASAP3	NM_017707.2
874	0.0001442	0.00779	0.1	277.45	160.09	1.73	AMOT	NM_133265.2
1046	0.0002268	0.0102	0.1	1235.12	711.98	1.73	C9orf23	NM_148178.1
1136	0.0002857	0.0119	0.1	1906.93	1101.65	1.73	NMU	NM_006681.1
1450	0.0006201	0.0202	0.1	533.61	309.11	1.73	TRAFD1	NM_006700.1
1669	0.0009092	0.0257	0.1	556.06	321.26	1.73	LYST	NM_000081.2
1969	0.0014992	0.0359	0.1	478.47	276.27	1.73	CNNM3	NM_017623.3
2237	0.0022157	0.0467	0.1	494.92	285.27	1.73	NMI	NM_004688.1
2247	0.0022373	0.047	0.1	1466.33	846.54	1.73	HTATIP2	NM_006410.3
465	2.47e-05	0.00251	0.1	635.47	369.05	1.72	LYPD6B	NM_177964.3
516	3.3e-05	0.00302	0.1	567.62	329.58	1.72	ALDH6A1	NM_005589.2
630	5.62e-05	0.0042	0.1	204	118.72	1.72	TCP11L2	NM_152772.1
652	6.09e-05	0.00441	0.1	611.98	355.22	1.72	LOC647987	XM_937044.1
1051	0.000229	0.0103	0.1	777.25	452.28	1.72	LOC730324	XM_001722095.1
1141	0.0002876	0.0119	0.1	891.25	518.19	1.72	TBC1D15	NM_022771.3
1371	0.0005269	0.0181	0.1	472.28	273.93	1.72	GOLPH3L	NM_018178.3
1376	0.000531	0.0182	0.1	501.23	290.6	1.72	DST	NM_001723.3
1594	0.000811	0.024	0.1	1059.8	614.62	1.72	CCDC24	NM_152499.1
2071	0.0017623	0.0401	0.1	2062.06	1199.3	1.72	YIPF3	NM_015388.2
2220	0.0021521	0.0458	0.1	2797.79	1624.01	1.72	STAT1	NM_007315.2
192	2.4e-06	0.00059	0.1	223.54	130.7	1.71	ID2	NM_002166.4
1266	0.0004114	0.0153	0.1	1001.45	585.45	1.71	C6orf130	NM_145063.2
1549	0.0007466	0.0227	0.1	263.09	153.74	1.71	FBLN2	NM_001998.2
1573	0.0007824	0.0235	0.1	2427.41	1420.64	1.71	RXRA	NM_002957.3
1891	0.001329	0.0332	0.1	1363.1	798.75	1.71	PHF3	NM_015153.1
2170	0.0019562	0.0425	0.1	1836.1	1074.04	1.71	PRDM1	NM_001198.2
2201	0.0020858	0.0447	0.1	418.06	244.15	1.71		Hs.561735
2868	0.0045934	0.0756	0.1	4531.82	2654.71	1.71	SLC38A2	NM_018976.3
147	1.6e-06	0.000503	0.1	250.26	147.28	1.7	PLEKHG6	NM_018173.1
482	2.75e-05	0.00268	0.1	242.93	142.61	1.7	DNER	NM_139072.2
520	3.38e-05	0.00306	0.1	700.17	411.99	1.7	C10orf32	NM_144591.1
584	4.66e-05	0.00377	0.1	575.66	337.79	1.7	PRKAB2	NM_005399.3
815	0.000116	0.00672	0.1	1793.15	1051.73	1.7	LGALS3	NM_002306.1
1446	0.0006112	0.02	0.1	528.05	310.09	1.7	C10orf26	NM_017787.3
1910	0.001359	0.0336	0.1	635.86	374.24	1.7	IL28RA	NM_170743.2
2462	0.0029558	0.0567	0.1	1310.59	770.33	1.7	SMARCA2	NM_139045.2
492	2.85e-05	0.00273	0.1	1677.15	993.2	1.69	RIPK2	NM_003821.4
581	4.66e-05	0.00377	0.1	292.63	173.29	1.69	RCBTB2	NM_001268.2
582	4.66e-05	0.00377	0.1	256.11	151.36	1.69	COL5A2	NM_000393.2
655	6.19e-05	0.00446	0.1	444.08	263.14	1.69	PIM3	NM_001001852.2
864	0.0001383	0.00756	0.1	3772.06	2236.02	1.69	NFIB	NM_005596.1
1067	0.0002403	0.0106	0.1	499.51	295	1.69	LOC648585	XM_940684.1
1224	0.0003648	0.0141	0.1	862.67	510.4	1.69	RNF103	NM_005667.2
1413	0.0005674	0.019	0.1	887.36	525.28	1.69	ASPRV1	NM_152792.1
1458	0.0006261	0.0203	0.1	973.87	575.76	1.69	FTHL16	XR_016025.2
1583	0.0007942	0.0237	0.1	1504.16	887.42	1.69	SYF2	NM_207170.1
1597	0.0008211	0.0243	0.1	236.29	140.05	1.69	RNASE4	NM_194430.1
1652	0.0008889	0.0254	0.1	2750.67	1628.64	1.69	DNAJB2	NM_006736.5
1702	0.000968	0.0268	0.1	440.23	261.03	1.69	GSTZ1	NM_145871.1
1785	0.0011058	0.0292	0.1	1801.19	1063.9	1.69	ZC3HAV1	NM_020119.3
195	2.6e-06	0.000626	0.1	5656.6	3366.8	1.68	PDLIM1	NM_020992.2
292	7.5e-06	0.00121	0.1	278.46	165.3	1.68	NTN4	NM_021229.3
308	9.1e-06	0.00139	0.1	867.27	517.21	1.68	TMEM97	NM_174887.2
521	3.38e-05	0.00306	0.1	233.05	138.78	1.68	TNFAIP6	NM_007115.2
687	7.11e-05	0.00488	0.1	443.36	264.06	1.68	PLA2G10	NM_003561.1
801	0.0001096	0.00645	0.1	530.36	316.31	1.68	CLUAP1	NM_015041.1
837	0.0001255	0.00708	0.1	331.14	197.45	1.68	RGL1	NM_015149.2
927	0.0001648	0.00839	0.1	833.01	495.45	1.68	BEXL1	XM_936467.1
993	0.0001914	0.0091	0.1	1532.03	913.94	1.68	NR2F2	NM_021005.2
1507	0.0006956	0.0218	0.1	1987.49	1182.67	1.68	SLC25A23	NM_024103.2
1606	0.0008388	0.0247	0.1	2432.02	1448.61	1.68	PRCP	NM_199418.1
1862	0.0012601	0.0319	0.1	816.71	486.5	1.68	ALDH2	NM_000690.2
1953	0.0014669	0.0355	0.1	1767.55	1051.59	1.68	MTSS1	NM_014751.2
2193	0.0020556	0.0442	0.1	533.2	318.3	1.68	C4orf33	NM_173487.1
260	5.3e-06	0.000962	0.1	5715.22	3428.49	1.67	GADD45A	NM_001924.2
285	7e-06	0.00114	0.1	417.61	249.41	1.67	NCRNA00085	NR_024330.1
384	1.7e-05	0.00208	0.1	839.81	504.06	1.67	SLU7	NM_006425.3
446	2.36e-05	0.00248	0.1	254.74	152.62	1.67	MX2	NM_002463.1
614	5.22e-05	0.00401	0.1	426.01	255.63	1.67	ICK	NM_014920.2
876	0.0001449	0.00781	0.1	224.09	134.51	1.67	PAPLN	NM_173462.2
1295	0.0004376	0.0159	0.1	608.11	363.07	1.67	TP53AP1	NM_007233.1
1746	0.001032	0.0279	0.1	958.27	572.72	1.67		Hs.25318
2727	0.0040502	0.0701	0.1	2902.18	1733.03	1.67	CHMP5	NM_016410.2
403	1.87e-05	0.00218	0.1	411.85	248.43	1.66	SPATA7	NM_018418.1
451	2.38e-05	0.00248	0.1	6685.62	4033.97	1.66	IFI27	NM_005532.3
568	4.36e-05	0.00362	0.1	254.64	153.44	1.66	SNORD3C	NR_006881.1
765	9.38e-05	0.00579	0.1	384.43	230.91	1.66	PIK3C2B	NM_002646.2
775	9.82e-05	0.00598	0.1	259.76	156.34	1.66	VAMP1	NM_016830.2
827	0.0001225	0.00699	0.1	776.54	468.28	1.66	C7orf55	NM_197964.3
1269	0.0004151	0.0154	0.1	910.63	547.97	1.66	BRD8	NM_183359.1
1315	0.0004598	0.0165	0.1	1033.65	622.2	1.66	LOC728661	NM_001110781.1
1325	0.0004674	0.0166	0.1	685.77	412.95	1.66	RNU1-5	NR_004400.1
1393	0.0005494	0.0186	0.1	263.64	158.68	1.66	FLJ35934	NM_207453.1
1527	0.0007207	0.0223	0.1	618	371.94	1.66	GSTA4	NM_001512.2
1580	0.000789	0.0236	0.1	1324.66	797.44	1.66	ABI1	NM_001012751.1
1675	0.0009223	0.026	0.1	323.49	195.06	1.66	WFDC2	NM_006103.3
1965	0.0014928	0.0359	0.1	331.2	199.95	1.66	C1RL	NM_016546.1
2056	0.0017225	0.0395	0.1	268.37	161.26	1.66	MEGF9	NM_001080497.1
2573	0.0033822	0.062	0.1	723.01	435.94	1.66	MID1	NM_000381.1
2863	0.0045637	0.0752	0.1	523.38	314.76	1.66	GRB7	NM_001030002.1
506	3.15e-05	0.00293	0.1	1302.37	788.51	1.65	CSNK2A2	NM_001896.2
549	3.85e-05	0.00331	0.1	486.04	294.85	1.65	DDX60	NM_017631.3
604	5.02e-05	0.00392	0.1	311.24	188.94	1.65	CYYR1	NM_052954.2
610	5.13e-05	0.00396	0.1	455.59	276.37	1.65	CLUAP1	NM_015041.1
714	7.88e-05	0.0052	0.1	749.3	455.23	1.65	CRBN	NM_016302.2
895	0.0001547	0.00815	0.1	602.87	364.63	1.65	RAPGEFL1	NM_016339.1
1007	0.0001976	0.00926	0.1	3965.25	2397.76	1.65	SPATS2L	NM_015535.1
1053	0.0002306	0.0103	0.1	492.74	299.03	1.65	UBR5	NM_015902.4
1071	0.0002413	0.0106	0.1	394.01	239.14	1.65	CCDC102A	NM_033212.2
1072	0.0002414	0.0106	0.1	399.83	242.52	1.65		Hs.279842
1088	0.0002473	0.0107	0.1	265.2	160.98	1.65	ARRDC2	NM_015683.1
1221	0.0003549	0.0137	0.1	840.01	509.92	1.65	IFI27L1	NM_145249.2
1437	0.0005996	0.0197	0.1	1232.68	747.57	1.65	FRYL	XM_945282.1
1578	0.0007876	0.0236	0.1	391.5	237.73	1.65	TMEM136	NM_174926.1
1596	0.0008211	0.0243	0.1	275.98	167.68	1.65	DST	NM_183380.1
1666	0.0009062	0.0257	0.1	406.2	245.45	1.65	GPX8	NM_001008397.2
1674	0.0009205	0.026	0.1	253.92	153.69	1.65	B3GALT4	NM_003782.3
1835	0.0012127	0.0312	0.1	433.26	262.14	1.65	TMEM91	NM_001042595.1
2212	0.0021321	0.0455	0.1	729.38	442.12	1.65	MT1F	NM_005949.1
512	3.25e-05	0.003	0.1	365.23	222.03	1.64	C21orf91	NM_017447.2
536	3.6e-05	0.00317	0.1	250.53	152.46	1.64	PDGFRL	NM_006207.1
792	0.0001073	0.00639	0.1	282.12	171.51	1.64	LOC100129907	XM_001720756.1
1096	0.0002509	0.0108	0.1	5713.98	3486.65	1.64	MAT2B	NM_013283.3
1253	0.0003999	0.0151	0.1	695.82	424.13	1.64	MGC18216	XM_927732.1
1388	0.000544	0.0185	0.1	1192.54	728.47	1.64	XPC	NM_004628.3
1484	0.0006574	0.0209	0.1	1803.4	1100.25	1.64	NFKBIZ	NM_001005474.1
1587	0.0008007	0.0238	0.1	880.52	535.72	1.64	LYRM5	NM_001001660.1
1788	0.0011137	0.0294	0.1	4621.55	2819.62	1.64	LAMA5	NM_005560.3
1797	0.0011336	0.0298	0.1	662.72	404.9	1.64	N4BP1	NM_153029.3
1822	0.0011709	0.0303	0.1	1403.28	856.84	1.64	DNASE2	NM_001375.2
1933	0.0014305	0.0349	0.1	568.57	347.23	1.64	CCL5	NM_002985.2
1942	0.0014515	0.0353	0.1	862.28	525.91	1.64	ASPSCR1	NM_024083.2
2054	0.0017201	0.0395	0.1	854.4	522.01	1.64	ZFP90	NM_133458.1
2178	0.0019866	0.0431	0.1	719.17	437.85	1.64	MMP28	NM_001032278.1
2389	0.0026979	0.0533	0.1	2619.49	1595.32	1.64	CCNG1	NM_199246.1
2590	0.0034414	0.0627	0.1	2468.85	1505.7	1.64	CHMP5	NM_016410.2
247	4.8e-06	0.00091	0.1	196.3	120.74	1.63	DCN	NM_133505.2
738	8.49e-05	0.00543	0.1	609.31	373.78	1.63	C2orf64	NM_001008215.1
739	8.51e-05	0.00544	0.1	517.81	318.05	1.63	HES2	NM_019089.3
760	9.13e-05	0.00567	0.1	1545.36	948.12	1.63	IGBP1	NM_001551.2
828	0.0001226	0.00699	0.1	288.98	176.84	1.63	ITGB8	NM_002214.1
886	0.0001509	0.00803	0.1	225.13	138.07	1.63	LOC651309	XM_942586.1
1104	0.0002547	0.0109	0.1	1868.17	1148.37	1.63	AMMECR1	NM_001025580.1
1404	0.0005629	0.0189	0.1	1637.41	1005.39	1.63	SOCS2	NM_003877.3
1531	0.0007224	0.0223	0.1	371.14	227.43	1.63	CYP26B1	NM_019885.2
1663	0.0009027	0.0256	0.1	456.7	279.68	1.63	XRN1	NM_019001.2
1847	0.0012303	0.0314	0.1	1172.49	718.28	1.63	KCNK1	NM_002245.2
1972	0.0015085	0.0361	0.1	245.48	150.43	1.63	OAS2	NM_001032731.1
2066	0.0017516	0.04	0.1	3332.83	2043.95	1.63	HCFC1R1	NM_001002017.1
2174	0.001971	0.0428	0.1	3447.14	2119.62	1.63	MGEA5	NM_012215.1
2321	0.0024637	0.0501	0.1	18008.2	11032.6	1.63	FTHL12	NR_002205.1
2394	0.0027148	0.0535	0.1	252.23	154.72	1.63	PLEKHF2	NM_024613.2
2601	0.0034722	0.063	0.1	521.56	320.11	1.63	SIX5	NM_175875.3
2686	0.0038383	0.0674	0.1	2461.32	1512.65	1.63	STOM	NM_004099.4
2898	0.0047712	0.0777	0.1	956.54	586.62	1.63	WEE1	NM_003390.2
456	2.41e-05	0.00249	0.1	326.38	201	1.62	ANG	NM_194430.1
464	2.47e-05	0.00251	0.1	5691.49	3504.41	1.62	CISD1	NM_018464.2
728	8.16e-05	0.00529	0.1	242.84	149.61	1.62	CBX7	NM_175709.2
744	8.67e-05	0.0055	0.1	3150.83	1947.22	1.62	MGST2	NM_002413.3
855	0.0001341	0.0074	0.1	787.57	485.11	1.62	LOC643161	XM_926530.1
1147	0.0002929	0.0121	0.1	2429.82	1499.09	1.62	SGK1	NM_005627.3
1355	0.0005083	0.0177	0.1	3775.51	2323.59	1.62	MKRN1	NM_013446.2
1769	0.0010668	0.0285	0.1	321.25	198.41	1.62	HIST3H2A	NM_033445.2
1913	0.0013642	0.0337	0.1	1065.57	658.65	1.62	FAM167A	NM_053279.2
319	1.03e-05	0.00151	0.1	3349.02	2076.6	1.61	CCNDBP1	NM_037370.1
408	1.91e-05	0.0022	0.1	3271.27	2033.66	1.61	HOPX	NM_139212.2
617	5.28e-05	0.00403	0.1	630.9	391.34	1.61	UBE2H	NM_003344.2
636	5.7e-05	0.00423	0.1	182.66	113.33	1.61	SLC40A1	NM_014585.3
701	7.6e-05	0.00511	0.1	950.3	590.93	1.61	PRKCH	NM_006255.3
897	0.0001549	0.00815	0.1	219.23	136.12	1.61		Hs.107801
928	0.000166	0.00843	0.1	2696.41	1670.64	1.61	SGK1	NM_005627.3
1078	0.000245	0.0107	0.1	979.65	609.21	1.61	FANCE	NM_021922.2
1710	0.000984	0.0272	0.1	351.65	218.79	1.61	FAM25A	XM_001723781.1
2242	0.0022216	0.0468	0.1	929.33	578.29	1.61	LOC388564	XM_938054.1
2256	0.0022565	0.0472	0.1	1713	1062.01	1.61	ELF4	NM_001421.1
2564	0.0033445	0.0616	0.1	2927.36	1818.39	1.61	BCL2L13	NM_015367.2
2566	0.0033526	0.0617	0.1	826.22	513.94	1.61	C16orf48	NM_032140.1
2876	0.0046344	0.0761	0.1	1711.4	1062.64	1.61	C1orf85	NM_144580.1
2907	0.0048123	0.0781	0.1	903.64	560.34	1.61	FRAT2	NM_012083.2
393	1.77e-05	0.00212	0.1	1885.93	1175.44	1.6	RPAIN	NM_001033002.1
505	3.13e-05	0.00293	0.1	687.25	430.22	1.6	RHPN2	NM_033103.3
859	0.0001364	0.00749	0.1	336.45	210.49	1.6	DHX58	NM_024119.1
933	0.0001674	0.00847	0.1	5601.81	3506.74	1.6	AVPI1	NM_021732.1
947	0.000172	0.00857	0.1	725.43	454.16	1.6	C10orf57	NM_025125.2
957	0.0001755	0.00866	0.1	214.17	134.17	1.6	SCARNA8	NR_003009.1
1084	0.0002466	0.0107	0.1	428.01	267.13	1.6	PALMD	NM_017734.4
1100	0.000253	0.0109	0.1	330.82	207.04	1.6	ASB3	NM_145863.1
1102	0.0002537	0.0109	0.1	378.13	236.63	1.6	C5orf46	NM_206966.1
1194	0.0003343	0.0132	0.1	205.34	128.57	1.6	FAM134B	NM_019000.2
1452	0.0006211	0.0202	0.1	352.12	219.71	1.6	BEX2	NM_032621.2
1640	0.000877	0.0252	0.1	431.59	269.93	1.6	RPS6KA5	NM_004755.2
1683	0.0009352	0.0262	0.1	487.22	304.31	1.6	OLR1	NM_002543.2
1741	0.0010243	0.0278	0.1	426.81	266.65	1.6	HMGCL	NM_000191.2
1742	0.0010247	0.0278	0.1	3557.47	2227.66	1.6	IRF9	NM_006084.3
1912	0.0013633	0.0337	0.1	238.07	149.01	1.6	IL13RA2	NM_000640.2
2005	0.001582	0.0372	0.1	739.05	461.21	1.6	PILRB	NM_175047.2
2052	0.0017112	0.0394	0.1	675.53	423.02	1.6	UBR2	NM_015255.1
2305	0.0024181	0.0495	0.1	653.82	408	1.6	RBM4B	NM_031492.2
2809	0.0043804	0.0736	0.1	207.07	129.68	1.6	METTL7A	NM_014033.2
510	3.19e-05	0.00295	0.1	4329.86	2723.27	1.59	UBE2L6	NM_004223.3
679	6.96e-05	0.00482	0.1	1027.03	645.6	1.59	LARP6	NM_197958.1
882	0.0001475	0.00789	0.1	610.1	383.33	1.59	WDSUB1	NM_152528.1
904	0.0001579	0.00824	0.1	417.66	262.68	1.59	CDC25C	NM_001790.2
1048	0.0002279	0.0103	0.1	544.29	343.18	1.59	TP53AIP1	NM_022112.1
1077	0.0002449	0.0107	0.1	283.7	178.81	1.59	LOC643911	XR_042101.1
1327	0.0004699	0.0167	0.1	602.68	378.78	1.59	ANKRA2	NM_023039.2
1464	0.0006304	0.0203	0.1	592.21	372.49	1.59	HIST2H2AA3	NM_003516.2
1483	0.0006567	0.0209	0.1	1555.94	978.73	1.59	CRB3	NM_139161.2
1564	0.0007703	0.0232	0.1	1821.89	1144.65	1.59	CLIC3	NM_004669.2
1611	0.0008464	0.0248	0.1	4961.48	3123.13	1.59	CISD1	NM_018464.2
1691	0.0009489	0.0265	0.1	197.59	123.95	1.59	RASAL2	NM_004841.2
1736	0.0010138	0.0276	0.1	648.36	408.85	1.59	RNU1A3	NR_004430.1
2152	0.001931	0.0423	0.1	2414.69	1516.83	1.59	ASS1	NM_054012.3
2190	0.0020325	0.0438	0.1	706.7	444.43	1.59	TOM1	NM_005488.1
2226	0.0021614	0.0458	0.1	918.76	578.92	1.59	RHBDL2	NM_017821.3
2254	0.0022508	0.0471	0.1	312.96	197.21	1.59	ABCB6	NM_005689.1
2396	0.002722	0.0536	0.1	3414.37	2153.04	1.59	DSC2	NM_004949.2
2440	0.0028743	0.0556	0.1	3235.89	2034.02	1.59	GADD45A	NM_001924.2
2656	0.0037173	0.0661	0.1	1275.64	803.22	1.59	TRAK1	NM_014965.2
2894	0.0047444	0.0774	0.1	449.43	282.1	1.59	ST6GALNAC5	NM_030965.1
348	1.24e-05	0.00168	0.1	402.86	254.58	1.58	MANBA	NM_005908.2
414	2e-05	0.00228	0.1	846.91	536.61	1.58	WIPI1	NM_017983.3
415	2.01e-05	0.00229	0.1	1814.73	1148.38	1.58	C1orf116	NM_023938.4
476	2.67e-05	0.00264	0.1	2197.74	1388.5	1.58	LAP3	NM_015907.2
647	5.94e-05	0.00433	0.1	1317.01	834.89	1.58	PSCD1	NM_017456.1
777	9.91e-05	0.00602	0.1	262.6	166.29	1.58	C9orf150	NM_203403.1
1211	0.0003486	0.0136	0.1	662.85	419.11	1.58	TDRD7	NM_014290.1
1246	0.0003925	0.0149	0.1	575.88	363.81	1.58	VANGL2	NM_020335.1
1278	0.0004223	0.0156	0.1	896.55	566.94	1.58	PSMB8	NM_004159.4
1629	0.0008656	0.0251	0.1	339.86	215.61	1.58	EDC3	NM_025083.2
1641	0.000877	0.0252	0.1	3274.74	2078.06	1.58	LOC648390	XR_037845.1
1733	0.0010115	0.0275	0.1	742.85	471.47	1.58	BBOX1	NM_003986.1
2101	0.0018122	0.0407	0.1	517.88	327.72	1.58	CIR1	NM_004882.3
2102	0.0018139	0.0407	0.1	495.12	312.92	1.58	SASH1	NM_015278.3
2208	0.0021231	0.0454	0.1	1052.29	666.55	1.58	OXR1	NM_181354.3
2260	0.0022668	0.0473	0.1	1065.75	674.38	1.58	LOC653344	XM_933085.1
2358	0.0026001	0.052	0.1	509.66	323.56	1.58	LOC653071	XM_930721.1
2931	0.0049261	0.0793	0.1	1297.7	821.1	1.58	RALGDS	NM_006266.2
425	2.15e-05	0.00238	0.1	199.83	126.88	1.57	LINCR	NM_001080535.1
688	7.18e-05	0.00493	0.1	250.17	159.31	1.57	PPP4R4	NM_020958.2
925	0.0001642	0.00837	0.1	383.32	243.94	1.57	PCMTD2	NM_018257.1
1503	0.0006923	0.0217	0.1	510.16	324.09	1.57	RNU1G2	NR_004426.1
1542	0.0007395	0.0226	0.1	664.51	424.05	1.57	C11orf75	NM_020179.1
1720	0.0010002	0.0274	0.1	573.85	365.92	1.57	MLF1IP	NM_024629.2
1812	0.0011602	0.0302	0.1	1444.04	917.64	1.57	LOC730323	XM_001722097.1
2109	0.0018236	0.0408	0.1	4227.01	2691.85	1.57	PTTG3P	NR_002734.1
2127	0.0018689	0.0415	0.1	398.8	253.39	1.57	RAPGEF5	NM_012294.3
612	5.15e-05	0.00397	0.1	373.84	240.13	1.56	CXXC5	NM_016463.5
690	7.25e-05	0.00495	0.1	292.58	187.4	1.56	SLC25A42	NM_178526.1
788	0.0001061	0.00634	0.1	7694.09	4945.55	1.56	GLTSCR2	NM_015710.3
916	0.0001612	0.0083	0.1	229.64	146.77	1.56	LOC648149	XM_939208.1
942	0.0001711	0.00856	0.1	324.55	207.44	1.56	TRIM5	NM_033093.1
985	0.0001879	0.009	0.1	460.45	294.52	1.56	SPSB1	NM_025106.2
1588	0.0008028	0.0239	0.1	1375.2	878.84	1.56	EEF1A1	NM_001402.5
1756	0.0010499	0.0282	0.1	1902.13	1219.94	1.56	IRF6	NM_006147.2
1778	0.0010841	0.0288	0.1	274.11	175.92	1.56	ABCG1	NM_207629.1
1867	0.0012652	0.032	0.1	210.29	134.62	1.56	CHODL	NM_024944.2
1946	0.0014541	0.0353	0.1	883.94	566.74	1.56	ZBTB22	NM_005453.3
2359	0.0026015	0.0521	0.1	268.36	171.88	1.56	KLF9	NM_001206.2
2508	0.0031054	0.0584	0.1	1465.64	940.93	1.56	RUNX1	NM_001754.3
2559	0.003335	0.0615	0.1	1795.05	1153.66	1.56	SNHG7	NR_003672.2
2617	0.0035286	0.0636	0.1	507.32	324.93	1.56	LOC388344	XM_371023.4
2770	0.0041977	0.0715	0.1	2307.54	1475.85	1.56	TACC1	NM_006283.1
467	2.5e-05	0.00253	0.1	185.17	119.55	1.55	OAS1	NM_016816.2
574	4.44e-05	0.00365	0.1	187.77	121.5	1.55	ABI3BP	NM_015429.2
579	4.62e-05	0.00376	0.1	983.88	634.17	1.55	SPC24	NM_182513.1
622	5.36e-05	0.00407	0.1	183.25	118.39	1.55	IFIT1	NM_001548.2
1176	0.0003196	0.0128	0.1	272.64	175.93	1.55	NOXO1	NM_172167.1
1311	0.0004544	0.0163	0.1	555.49	358.17	1.55	C10orf32	NM_144591.1
1692	0.0009501	0.0265	0.1	294.19	189.41	1.55	JMJD1A	NM_018433.3
1848	0.0012344	0.0315	0.1	582.24	376.54	1.55	PPP4R4	NM_058237.1
2195	0.0020571	0.0442	0.1	427.65	276.66	1.55	WDR23	NM_025230.3
2259	0.0022651	0.0473	0.1	1006.08	649.23	1.55	C11orf67	NM_024684.2
2428	0.0028305	0.055	0.1	396.81	255.98	1.55	TCEAL1	NM_001006639.1
2474	0.003	0.0572	0.1	418.15	269.71	1.55	PATE2	NM_212555.1
2589	0.0034373	0.0627	0.1	542.01	349.74	1.55	LOC645553	XM_945010.1
2740	0.0040858	0.0704	0.1	625.7	403.96	1.55	ZC3H12C	NM_033390.1
420	2.08e-05	0.00234	0.1	228.73	148.25	1.54	ZP3	NM_007155.4
547	3.84e-05	0.00331	0.1	856.6	557.91	1.54	C16orf75	NM_152308.1
713	7.87e-05	0.0052	0.1	6319.7	4101.28	1.54	TMEM59	NM_004872.3
1023	0.0002111	0.00974	0.1	377.39	244.93	1.54	GPR177	NM_024911.4
1027	0.0002134	0.00981	0.1	274.87	178.56	1.54	RORA	NM_002943.2
1120	0.0002692	0.0113	0.1	1276.5	830.55	1.54	GALT	NM_000155.2
1156	0.0003028	0.0124	0.1	663.36	431.2	1.54	OIP5	NM_007280.1
1342	0.0004916	0.0173	0.1	1177.78	766.89	1.54	LOC100129685	XM_001723814.1
1496	0.0006852	0.0216	0.1	296.55	192.19	1.54	5-Sep	NM_000407.3
1518	0.0007041	0.0219	0.1	228.75	148.18	1.54	C1orf203	NR_024125.1
1678	0.0009285	0.0261	0.1	817.16	530.07	1.54	RAD51C	NM_058216.1
2028	0.0016389	0.0381	0.1	1955.48	1269.59	1.54	HMGB2	NM_002129.2
2172	0.0019631	0.0426	0.1	908.77	588.3	1.54	LOC644937	XM_941010.3
2207	0.0021175	0.0453	0.1	3818.52	2484.3	1.54	CAMLG	NM_001745.2
2473	0.0029974	0.0572	0.1	3697.31	2402.94	1.54	NBL1	NM_182744.1
2855	0.004531	0.0749	0.1	394.1	255.29	1.54	ANKRD12	NM_015208.2
2861	0.0045506	0.0751	0.1	1453.13	943.36	1.54	RAB2B	NM_032846.2
338	1.16e-05	0.00161	0.1	2057.79	1345.83	1.53	TPST1	NM_003596.2
523	3.42e-05	0.00308	0.1	2241.61	1463.96	1.53	C20orf111	NM_016470.6
634	5.67e-05	0.00421	0.1	270.77	176.82	1.53	EFCAB7	NM_032437.1
730	8.27e-05	0.00535	0.1	255.18	166.75	1.53	SPOCK1	NM_004598.2
763	9.25e-05	0.00572	0.1	222.72	145.73	1.53	SLC9A9	NM_173653.1
861	0.0001378	0.00755	0.1	3067.82	2007.97	1.53	SVIL	NM_003174.2
1008	0.0001987	0.00929	0.1	796.89	519.68	1.53	LOC646463	XM_929387.1
1234	0.0003818	0.0146	0.1	235.5	153.97	1.53	RNF152	NM_173557.2
1375	0.0005304	0.0182	0.1	446.17	290.76	1.53	D2HGDH	NM_152783.3
1406	0.0005635	0.0189	0.1	524.61	342.4	1.53	PSMB9	NM_002800.4
1520	0.0007047	0.0219	0.1	388.45	253.28	1.53	LZTFL1	NM_020347.2
1546	0.0007423	0.0227	0.1	1163.78	759.67	1.53	LOC647307	XR_039752.1
1568	0.0007744	0.0233	0.1	2023.25	1318.81	1.53	PDCD4	NM_145341.2
1648	0.0008845	0.0253	0.1	777.62	508.74	1.53	LYPLAL1	NM_138794.1
1754	0.0010475	0.0282	0.1	1750.5	1147.63	1.53	CDC42EP5	NM_145057.2
1771	0.0010704	0.0285	0.1	676.23	442.8	1.53	TIA1	NM_022173.1
1892	0.0013292	0.0332	0.1	860.91	561.74	1.53	LOC648585	XM_944738.1
2018	0.0016065	0.0376	0.1	2488.74	1628.27	1.53	C5orf15	NM_020199.1
2087	0.001791	0.0405	0.1	576.03	377.28	1.53	NUDT18	NM_024815.2
2430	0.0028389	0.0551	0.1	818.2	535.48	1.53	MIR205	NR_029622.1
478	2.68e-05	0.00264	0.1	186.41	122.59	1.52		Hs.133261
555	3.93e-05	0.00334	0.1	290.69	190.71	1.52	TMEM107	NM_032354.2
598	4.89e-05	0.00386	0.1	363.77	239.63	1.52	RN7SK	NR_001445.1
708	7.66e-05	0.00511	0.1	973.14	641.06	1.52	GPR177	NM_001002292.1
816	0.0001161	0.00672	0.1	266.47	174.91	1.52	LOC100134361	XM_001726827.1
905	0.000158	0.00824	0.1	217.72	142.98	1.52	NEFM	NM_005382.1
1006	0.000197	0.00924	0.1	286.89	188.93	1.52	BIK	NM_001197.3
1043	0.0002223	0.0101	0.1	485.28	318.85	1.52	ZNF18	NM_144680.2
1180	0.0003227	0.0129	0.1	1906.84	1252.31	1.52	ZP3	NM_007155.4
1212	0.0003488	0.0136	0.1	185	121.41	1.52	SCARNA14	NR_004388.1
1238	0.0003839	0.0146	0.1	487.45	320.25	1.52	TLE4	NM_007005.3
1451	0.0006207	0.0202	0.1	1989.7	1308.67	1.52	CLDND1	NM_019895.1
1514	0.0007022	0.0219	0.1	411.22	270.21	1.52		Hs.568741
2048	0.0016952	0.0391	0.1	781.23	514.92	1.52	RIPK4	NM_020639.2
2067	0.0017541	0.0401	0.1	299.17	196.49	1.52	C19orf25	NM_152482.1
2328	0.0024983	0.0507	0.1	3177.57	2088.78	1.52	FAM57A	NM_024792.1
2632	0.0035996	0.0645	0.1	753.24	494.9	1.52	CCDC34	NM_030771.1
557	4.01e-05	0.0034	0.1	296.55	196.54	1.51	RNASE4	NM_194430.1
648	5.96e-05	0.00434	0.1	172.84	114.74	1.51	LMO1	NM_002315.1
737	8.44e-05	0.00541	0.1	479.07	318.06	1.51	MTSS1	NM_014751.2
868	0.0001399	0.00761	0.1	234.68	155.48	1.51	LOC344887	XR_038616.1
941	0.0001705	0.00855	0.1	9476.37	6270.45	1.51	IFI6	NM_002038.2
1142	0.000288	0.0119	0.1	348.44	231.47	1.51	ALPK1	NM_025144.2
1172	0.0003147	0.0127	0.1	1226.03	810.31	1.51	TSC22D1	NM_006022.2
1207	0.0003441	0.0134	0.1	469.1	311.22	1.51	RPL28	NM_000991.3
1222	0.0003568	0.0138	0.1	419.43	278.48	1.51	LOC100130506	XM_001724500.1
1264	0.0004105	0.0153	0.1	887.87	589.72	1.51	CLASP1	NM_015282.1
1304	0.0004454	0.0161	0.1	339.89	225.44	1.51	REC8	NM_005132.1
1400	0.0005563	0.0187	0.1	921.23	611.29	1.51	TANK	NM_004180.2
1470	0.0006372	0.0205	0.1	532.09	353.37	1.51	LOC340274	XR_017256.2
1584	0.0007948	0.0237	0.1	616.49	408.93	1.51	SP1	NM_138473.2
1765	0.0010624	0.0284	0.1	373.43	247.14	1.51	LOC440280	XM_496071.2
1831	0.0011914	0.0307	0.1	671.94	444.21	1.51	EXOC4	NM_021807.2
2012	0.0015984	0.0375	0.1	2535.76	1681.47	1.51	CTDSPL	NM_005808.2
2386	0.0026919	0.0533	0.1	533.11	353.22	1.51	GLRX	NM_002064.1
2531	0.0031912	0.0595	0.1	985.72	652.26	1.51	ZNF277	NM_021994.1
2757	0.0041501	0.071	0.1	1604.2	1062.76	1.51	PPCS	NM_001077447.1
437	2.27e-05	0.00245	0.1	218.6	146.2	1.5	ADHFE1	NM_144650.1
443	2.31e-05	0.00246	0.1	271.7	181.28	1.5	CALCOCO1	NM_020898.1
535	3.6e-05	0.00317	0.1	1260.55	843.09	1.5	PCK2	NM_004563.2
608	5.09e-05	0.00395	0.1	5982.55	3980.14	1.5	PTTG1	NM_004219.2
678	6.91e-05	0.00481	0.1	249.48	165.83	1.5		Hs.13291
729	8.21e-05	0.00532	0.1	194.94	130.32	1.5	SPON2	NM_012445.1
762	9.22e-05	0.00571	0.1	400.86	266.51	1.5	ACYP2	NM_138448.2
898	0.0001554	0.00817	0.1	244.95	163.08	1.5	RARRES3	NM_004585.2
922	0.0001633	0.00836	0.1	1117.67	746.96	1.5	DLL1	NM_005618.2
1062	0.0002369	0.0105	0.1	204.4	136.72	1.5	RBM43	NM_198557.2
1152	0.0002994	0.0123	0.1	263.17	175.69	1.5	DDX60L	NM_001012967.1
1261	0.0004076	0.0153	0.1	452.54	302.06	1.5	RSPH3	NM_031924.3
1415	0.0005697	0.019	0.1	617.19	411.03	1.5	PMS2L5	NM_174930.2
1453	0.0006219	0.0202	0.1	193.79	129.59	1.5	MTUS1	NM_020749.3
1515	0.000703	0.0219	0.1	514.2	342.19	1.5	XG	NM_175569.1
1517	0.000704	0.0219	0.1	420.27	280.69	1.5	UBL3	NM_007106.2
1554	0.0007504	0.0228	0.1	290.74	193.45	1.5	CDRT4	NM_173622.2
1677	0.000928	0.0261	0.1	2247.91	1501.27	1.5	NT5C2	NM_012229.2
1705	0.000975	0.027	0.1	942.15	627.31	1.5	HAUS4	NM_017815.1
2015	0.0016049	0.0376	0.1	394.21	262.29	1.5	FAM149B1	NM_173348.1
2145	0.0019142	0.0421	0.1	615.17	411.47	1.5	GSTM1	NM_000561.2
2177	0.0019797	0.0429	0.1	2235.57	1492.79	1.5	SYF2	NM_015484.4
2347	0.0025747	0.0518	0.1	395.43	263.03	1.5	DDB2	NM_000107.1
2436	0.0028594	0.0554	0.1	4686.47	3128.62	1.5	GTF2F2	NM_004128.1
2729	0.0040618	0.0702	0.1	386.21	257.91	1.5	PPOX	NM_000309.2
2919	0.0048733	0.0788	0.1	654.24	436.2	1.5	HSPA12A	NM_025015.2
460	2.43e-05	0.00249	0.1	203.72	136.71	1.49	DYNLRB2	NM_130897.1
631	5.62e-05	0.0042	0.1	177.1	118.91	1.49	ARL14	NM_025047.1
977	0.0001823	0.0088	0.1	427.52	287.84	1.49	C1orf25	NM_030934.3
1162	0.0003076	0.0125	0.1	849.88	569.25	1.49	NUB1	NM_016118.3
1251	0.0003962	0.0149	0.1	255.93	171.96	1.49	C12orf76	NM_207435.1
1567	0.0007736	0.0233	0.1	933.48	625.36	1.49	SERINC1	NM_020755.2
1646	0.000883	0.0253	0.1	310.27	207.71	1.49	MYLK	NM_005965.3
1667	0.0009065	0.0257	0.1	572.57	384.95	1.49	SCARA3	NM_016240.2
1823	0.001171	0.0303	0.1	330.61	222.17	1.49	GTF2IRD2B	NM_001003795.1
1825	0.0011761	0.0304	0.1	307.21	206.22	1.49	ABCG1	NM_004915.3
1887	0.0013158	0.0329	0.1	305.72	205.2	1.49	ABCC5	NM_001023587.1
1938	0.0014436	0.0352	0.1	355.27	238.63	1.49	ELP4	NM_019040.2
1961	0.0014831	0.0357	0.1	343.74	230.52	1.49	FZD2	NM_001466.2
2029	0.001639	0.0381	0.1	212.39	142.73	1.49	TRIM78P	NM_033092.1
2094	0.0017987	0.0405	0.1	1310.52	876.89	1.49	RAB3IP	NM_175624.1
2520	0.0031471	0.0589	0.1	477.21	320.44	1.49	KAT2B	NM_003884.4
2833	0.0044496	0.0741	0.1	1282.87	861.05	1.49	DAAM1	NM_014992.1
2877	0.0046364	0.0761	0.1	319.64	214.44	1.49	LOC100129195	XM_001722758.1
613	5.2e-05	0.004	0.1	186.38	125.66	1.48	LOC284837	NM_194310.1
825	0.0001208	0.00691	0.1	296.46	200.94	1.48	TRAPPC6A	NM_024108.1
1195	0.0003362	0.0133	0.1	293.99	198.85	1.48	C7orf55	NM_197964.1
1265	0.0004111	0.0153	0.1	889.25	600.39	1.48	TRAM2	NM_012288.3
1273	0.0004166	0.0154	0.1	241.01	162.34	1.48	LOC554223	XR_001113.1
1285	0.0004265	0.0157	0.1	248.1	167.65	1.48	RAB30	NM_014488.3
1286	0.0004272	0.0157	0.1	1790.27	1206.43	1.48	DIRC2	NM_032839.1
1296	0.0004379	0.0159	0.1	510.17	344.59	1.48	SOCS2	NM_003877.3
1333	0.0004754	0.0168	0.1	923.71	623.04	1.48	SLC24A6	NM_024959.2
1489	0.000666	0.0211	0.1	4167.68	2817.95	1.48	ZNHIT3	NM_004773.2
1530	0.0007215	0.0223	0.1	1344.91	906.63	1.48	TMEM99	NM_145274.1
1668	0.0009077	0.0257	0.1	739.04	497.75	1.48	ATP9A	NM_006045.1
1672	0.000916	0.0259	0.1	2938.14	1982.07	1.48	LRRFIP2	NM_017724.1
1784	0.0011009	0.0291	0.1	568.93	383.27	1.48	SIK1	NM_173354.2
1790	0.0011151	0.0294	0.1	385.04	260.13	1.48	LOC647042	XM_933066.1
1808	0.0011538	0.0301	0.1	380.18	256.07	1.48	TMEM187	NM_003492.2
1896	0.001335	0.0332	0.1	459.39	309.36	1.48	GOLGB1	NM_004487.1
2099	0.0018041	0.0406	0.1	566.64	382.1	1.48	LOC728457	XR_037027.1
2448	0.0028954	0.0558	0.1	204.65	137.95	1.48		Hs.20255
2497	0.0030581	0.0578	0.1	224.53	151.55	1.48		Hs.210390
2635	0.0036054	0.0646	0.1	548.22	369.49	1.48	RNF141	NM_016422.3
2790	0.0043105	0.0729	0.1	887.02	600.43	1.48	C20orf108	NM_080821.1
2847	0.0045019	0.0746	0.1	1370.43	925.25	1.48	HMMR	NM_012485.1
2852	0.0045131	0.0747	0.1	2263.55	1534.08	1.48	NFIX	NM_002501.2
2940	0.0049809	0.08	0.1	9160.78	6194.03	1.48	SLC2A1	NM_006516.1
2946	0.0049971	0.0801	0.1	194.63	131.28	1.48	ZNF488	NM_153034.2
449	2.37e-05	0.00248	0.1	904.57	617.21	1.47	SP110	NM_004510.2
689	7.25e-05	0.00495	0.1	547.07	372.23	1.47	CYTSB	NM_001033555.1
717	7.98e-05	0.00525	0.1	212.54	144.32	1.47	NEDD9	NM_006403.2
880	0.0001471	0.00789	0.1	154.44	105.17	1.47	CXCL9	NM_002416.1
911	0.0001595	0.00826	0.1	190.72	129.71	1.47	SERPINF1	NM_002615.4
932	0.0001672	0.00847	0.1	850.98	579.96	1.47	C9orf5	NM_032012.1
972	0.0001798	0.00873	0.1	755.84	513.14	1.47	C11orf74	NM_138787.2
1061	0.0002366	0.0105	0.1	698.01	473.29	1.47	MCCC1	NM_020166.2
1249	0.0003957	0.0149	0.1	1788.27	1216.74	1.47	KIF22	NM_007317.1
1676	0.0009276	0.0261	0.1	2453.99	1672.74	1.47	TSC22D1	NM_183422.1
1818	0.0011654	0.0302	0.1	2257.21	1531.75	1.47	KLHDC3	NM_057161.2
1981	0.0015269	0.0364	0.1	1704.2	1157.01	1.47	PHF11	NM_001040443.1
2008	0.0015891	0.0374	0.1	3489.32	2373.71	1.47	DTX2	NM_020892.1
2077	0.0017663	0.0401	0.1	352.99	239.83	1.47	RNU1F1	NR_004402.1
2147	0.0019174	0.0421	0.1	753.15	514.08	1.47	PELI1	NM_020651.2
2189	0.0020315	0.0438	0.1	407.38	277.6	1.47	PLXDC2	NM_032812.7
2664	0.0037577	0.0666	0.1	4224.82	2864.32	1.47	IMPA2	NM_014214.1
2892	0.0047422	0.0774	0.1	1517.16	1031.77	1.47	ZBED5	NM_021211.2
422	2.13e-05	0.00238	0.1	270.39	184.73	1.46	PPAP2A	NM_003711.2
926	0.0001642	0.00837	0.1	3875.06	2649.46	1.46	CDK7	NM_001799.2
1060	0.000236	0.0105	0.1	2041.77	1397.33	1.46	ATP6V1H	NM_213619.1
1087	0.000247	0.0107	0.1	2072.99	1424.58	1.46	ALS2CR4	NM_152388.1
1190	0.0003324	0.0132	0.1	892.21	613.01	1.46	C8orf13	NM_053279.1
1339	0.0004872	0.0172	0.1	211.86	144.99	1.46	LOC339352	XR_019601.2
1687	0.0009414	0.0263	0.1	188.12	129.23	1.46	YTHDC1	NM_133370.1
1762	0.0010602	0.0284	0.1	3512.43	2405.86	1.46	HIGD2A	NM_138820.2
1843	0.0012278	0.0314	0.1	430.64	294.39	1.46	TFIP11	NM_001008697.1
1920	0.0013741	0.0338	0.1	327.86	225.11	1.46	CDC25C	NM_001790.3
2318	0.002455	0.05	0.1	975.31	665.93	1.46	RBM47	NM_001098634.1
2356	0.0025933	0.052	0.1	242.6	166.59	1.46	TCEA3	NM_003196.1
2539	0.0032276	0.06	0.1	322.17	220.15	1.46	KCTD11	NM_001002914.1
2681	0.0038315	0.0674	0.1	9510.64	6518.69	1.46	WBP2	NM_012478.2
2708	0.003973	0.0692	0.1	3962.94	2719.02	1.46	SPTLC1	NM_178324.1
2717	0.0040055	0.0696	0.1	231.14	158.3	1.46	CPEB3	NM_014912.3
2818	0.0044051	0.0738	0.1	1851.75	1266.45	1.46	DTWD2	NM_173666.1
805	0.0001102	0.00646	0.1	1917.76	1326.72	1.45	ZBED1	NM_004729.3
806	0.0001106	0.00648	0.1	258.9	178.9	1.45	LOC253039	NR_024408.1
843	0.000129	0.00722	0.1	206.68	142.89	1.45	PPP2R2B	NM_181676.1
920	0.0001629	0.00835	0.1	194.28	133.98	1.45	RPL3L	NM_005061.2
1139	0.0002869	0.0119	0.1	829.59	570.82	1.45	PLSCR1	NM_021105.1
1395	0.0005516	0.0187	0.1	269.04	185.11	1.45	ZNF688	NM_145271.3
1396	0.0005523	0.0187	0.1	384.8	265.46	1.45	RWDD2A	NM_033411.2
1435	0.0005961	0.0196	0.1	651.13	448.21	1.45	AADACL1	NM_020792.3
1589	0.0008032	0.0239	0.1	3334.91	2293.74	1.45	PAIP2	NM_001033112.1
1851	0.0012439	0.0317	0.1	215.11	148.12	1.45	MGC42367	NM_207362.1
2121	0.0018513	0.0412	0.1	268.86	185.22	1.45	DKFZP586I1420	NR_002186.1
2182	0.0020095	0.0435	0.1	985.44	677.71	1.45	PSG4	NM_002780.3
2335	0.0025214	0.051	0.1	372.02	256.51	1.45	PTGES	NM_004878.3
2355	0.0025902	0.0519	0.1	625.65	430.05	1.45	LOC390578	XR_016734.2
2360	0.0026095	0.0522	0.1	1696.96	1174.33	1.45	ZNF428	NM_182498.2
2602	0.0034736	0.063	0.1	219.4	151.51	1.45	CUL4B	NM_003588.2
681	6.98e-05	0.00482	0.1	20564.9	14258.6	1.44	SQSTM1	NM_003900.3
799	0.0001094	0.00645	0.1	197.17	137.35	1.44	MXD3	NM_031300.2
989	0.000189	0.00902	0.1	242.92	169.23	1.44	TBC1D8	NM_007063.2
1049	0.0002282	0.0103	0.1	350.78	244.28	1.44	GPR126	NM_001032394.1
1119	0.0002689	0.0113	0.1	1122.01	778.3	1.44	PIGC	NM_153747.1
1298	0.0004391	0.016	0.1	760.8	527.37	1.44	FLRT2	NM_013231.4
1313	0.0004546	0.0163	0.1	653.74	453.54	1.44	S100P	NM_005980.2
1351	0.0005031	0.0176	0.1	959.22	664.75	1.44	SP110	NM_004510.2
1454	0.0006228	0.0202	0.1	231.74	160.71	1.44	SESN3	NM_144665.2
1845	0.0012284	0.0314	0.1	185.85	128.9	1.44	NPAS1	NM_002517.2
2110	0.0018289	0.0409	0.1	1294.03	899.12	1.44	C8orf40	NM_138436.2
2227	0.0021644	0.0459	0.1	328.48	228.68	1.44	TOR1AIP2	NM_145034.1
2266	0.0022798	0.0475	0.1	309.61	214.51	1.44	LOC554203	XR_001081.1
2376	0.0026617	0.0529	0.1	735.43	511.74	1.44	HOXA5	NM_019102.2
2435	0.0028589	0.0554	0.1	4412.32	3062.54	1.44	CLIC4	NM_013943.1
2445	0.0028906	0.0558	0.1	3177.36	2200.49	1.44	LRRC37B2	NR_015341.1
2464	0.0029699	0.0569	0.1	1538.14	1067.77	1.44	LMO4	NM_006769.2
2534	0.0032008	0.0596	0.1	302.12	209.86	1.44	HSPC157	NR_023918.1
2881	0.0046781	0.0766	0.1	1116.24	774.04	1.44	SFRS18	NM_032870.2
2921	0.0048802	0.0789	0.1	226	157.11	1.44	CEP68	NM_015147.1
794	0.0001075	0.00639	0.1	369.57	257.92	1.43	LYPD6B	NM_177964.3
936	0.0001693	0.00853	0.1	207.22	144.88	1.43	IL15	NM_172174.1
1005	0.0001968	0.00924	0.1	301.03	210.51	1.43	ERBB3	NM_001005915.1
1012	0.0002006	0.00935	0.1	301.76	211.56	1.43	LOC643150	XM_926523.1
1039	0.0002215	0.01	0.1	233.11	163.37	1.43	LOC648370	XM_937423.1
1129	0.0002817	0.0118	0.1	1587.87	1113.98	1.43	CCDC23	NM_199342.1
1241	0.000388	0.0148	0.1	225.13	157.92	1.43	HINT3	NM_138571.4
1297	0.0004388	0.016	0.1	2044.92	1431.48	1.43	COQ5	NM_032314.2
1386	0.0005424	0.0185	0.1	3842.6	2695	1.43	SLC3A2	NM_001012661.1
1389	0.0005444	0.0185	0.1	243.25	169.62	1.43	PMS2L1	XM_945620.1
1425	0.0005848	0.0194	0.1	5206.01	3639.18	1.43	IGFBP7	NM_001553.1
1535	0.0007256	0.0223	0.1	194.18	136.18	1.43		Hs.406106
1636	0.0008708	0.0251	0.1	784.15	548.82	1.43	SUMF1	NM_182760.2
1690	0.0009486	0.0265	0.1	426.03	297.71	1.43	HLA-G	NM_002127.3
1772	0.0010741	0.0286	0.1	249.41	174.92	1.43	MAPK10	NM_138980.1
1780	0.0010873	0.0288	0.1	249.57	174.46	1.43	LSS	NM_001001438.1
1806	0.0011493	0.03	0.1	480.73	335.3	1.43	SNX13	NM_015132.2
1931	0.0014198	0.0347	0.1	465.08	326.03	1.43	LOC401152	NM_001001701.1
1939	0.0014487	0.0353	0.1	1067.97	749.13	1.43	PAK2	NM_002577.3
1960	0.001483	0.0357	0.1	292.04	203.76	1.43	CCL5	NM_002985.2
1990	0.0015522	0.0368	0.1	429.73	299.77	1.43	GRTP1	NM_024719.2
2155	0.0019339	0.0423	0.1	2537.17	1772.02	1.43	C22orf13	NM_031444.2
2280	0.0023309	0.0483	0.1	232.26	162.32	1.43	TFDP2	NM_006286.1
2307	0.0024212	0.0495	0.1	776.61	541.21	1.43	MAP4K5	NM_006575.3
2364	0.0026167	0.0522	0.1	252.18	176.7	1.43	LOC644173	XR_039995.1
2399	0.0027292	0.0537	0.1	279.3	195.57	1.43	GATA3	NM_002051.2
2414	0.0027911	0.0546	0.1	1634.43	1140.27	1.43	LOC100133516	XM_001714505.1
2418	0.0028061	0.0548	0.1	1648.56	1152.91	1.43	RBM23	NM_018107.3
2553	0.0032888	0.0608	0.1	2211.38	1548.53	1.43	RFX5	NM_000449.3
2666	0.0037703	0.0667	0.1	361.54	252.98	1.43	LOC644852	XM_934218.1
2738	0.0040805	0.0703	0.1	2317.07	1618.44	1.43	PTGR1	NM_012212.2
2789	0.0043096	0.0729	0.1	1205.91	845.94	1.43	PRPSAP2	NM_002767.2
2822	0.0044121	0.0738	0.1	238.6	166.72	1.43	BCL11A	NM_138553.1
548	3.85e-05	0.00331	0.1	203.78	143.19	1.42	UGT2B7	NM_001074.1
983	0.000185	0.00888	0.1	299.68	210.85	1.42	ELL3	NM_025165.2
1009	0.0001987	0.00929	0.1	221.44	155.84	1.42	ACOT4	NM_152331.2
1017	0.000205	0.00951	0.1	1485.49	1044.11	1.42	SNCA	NM_007308.1
1198	0.0003374	0.0133	0.1	2690.86	1901.17	1.42	CSTA	NM_005213.3
1323	0.000465	0.0166	0.1	2129.32	1503.87	1.42	IFI16	NM_005531.1
1354	0.0005072	0.0177	0.1	214.01	150.46	1.42	RNASE4	NM_194430.1
1399	0.0005553	0.0187	0.1	4314.84	3032.25	1.42	HTRA1	NM_002775.3
1472	0.0006398	0.0205	0.1	563.51	397.07	1.42	PDE6D	NM_002601.2
1547	0.0007449	0.0227	0.1	647.06	454.91	1.42	STXBP3	NM_007269.1
1555	0.0007507	0.0228	0.1	552	388.54	1.42	KIAA0247	NM_014734.2
1619	0.000859	0.025	0.1	426.97	301.3	1.42	ANKRA2	NM_023039.2
1802	0.0011428	0.0299	0.1	224.22	157.74	1.42	LOC730427	XR_015118.2
1925	0.0013971	0.0343	0.1	527.53	372.07	1.42	C21orf7	NM_020152.2
2013	0.0016005	0.0375	0.1	193.38	136.45	1.42	NAV2	NM_145117.3
2033	0.0016508	0.0383	0.1	300.71	211.51	1.42	SP100	NM_001080391.1
2123	0.0018609	0.0414	0.1	940.46	663.39	1.42	SAT2	NM_133491.2
2192	0.0020434	0.044	0.1	2947.53	2077.56	1.42	YTHDC1	NM_001031732.1
2221	0.0021531	0.0458	0.1	526.78	371.09	1.42	DHDH	NM_014475.2
2343	0.0025564	0.0515	0.1	253.88	178.46	1.42	FMO4	NM_002022.1
2480	0.003014	0.0574	0.1	596.92	420.51	1.42	MGC39900	XM_936687.1
2505	0.0030862	0.0581	0.1	463.71	326.96	1.42	ZSCAN18	NM_023926.3
2523	0.0031573	0.0591	0.1	383.29	269.23	1.42	MEIS2	NM_020149.2
2749	0.0041343	0.0709	0.1	237.65	167.84	1.42		Hs.176498
2750	0.0041347	0.0709	0.1	573.74	403.58	1.42	VAMP4	NM_003762.2
2806	0.0043669	0.0735	0.1	247.78	174.03	1.42	MAP2K5	NM_002757.2
2882	0.0046837	0.0767	0.1	374.42	263.25	1.42	C7orf68	NM_013332.1
2899	0.0047762	0.0778	0.1	1862.7	1310.69	1.42	GPR137	NM_020155.2
2915	0.0048549	0.0786	0.1	3762.05	2652.53	1.42	TGFBI	NM_000358.1
692	7.28e-05	0.00496	0.1	1012.9	720.47	1.41	SCPEP1	NM_021626.1
910	0.0001591	0.00825	0.1	186.71	132.42	1.41	MOXD1	NM_001031699.1
1031	0.0002144	0.00981	0.1	187.37	132.78	1.41	BTN3A3	NM_197974.1
1186	0.0003295	0.0131	0.1	169.79	120.4	1.41	EFCBP1	NM_022351.2
1316	0.0004615	0.0166	0.1	324.23	229.44	1.41	HINT3	NM_138571.3
1469	0.0006362	0.0204	0.1	236.96	167.54	1.41	GRB7	NM_005310.2
1601	0.000829	0.0244	0.1	680.71	481.54	1.41	HSCB	NM_172002.3
1620	0.0008604	0.025	0.1	211.09	149.93	1.41	CYP4B1	NM_000779.2
1807	0.0011533	0.0301	0.1	178.64	127.12	1.41	FOXE1	NM_004473.3
1897	0.0013356	0.0332	0.1	802.13	570.36	1.41	LOC100127975	XR_038064.1
1949	0.0014591	0.0353	0.1	301.67	214.29	1.41	OXTR	NM_000916.3
1985	0.0015362	0.0365	0.1	3810.93	2705.77	1.41	IGSF3	NM_001542.2
1995	0.0015632	0.037	0.1	674.32	478.26	1.41	PKD2	NM_000297.2
2111	0.0018315	0.0409	0.1	357.28	252.93	1.41	TTC39B	NM_152574.1
2140	0.0018958	0.0418	0.1	693.88	492.46	1.41	UBE2L6	NM_004223.3
2298	0.0023863	0.049	0.1	261.54	185.72	1.41	GCNT2	NM_001491.2
2336	0.0025221	0.051	0.1	230.78	163.45	1.41	C3orf34	NM_032898.2
2510	0.0031108	0.0585	0.1	472.16	335.56	1.41	SSBP2	NM_012446.2
2535	0.0032062	0.0597	0.1	3295.71	2330.45	1.41	MMADHC	NM_015702.2
2668	0.0037874	0.067	0.1	4032	2858.97	1.41	ATP1B3	NM_001679.2
2837	0.0044551	0.0741	0.1	9743.05	6907.1	1.41	BASP1	NM_006317.3
759	9.09e-05	0.00565	0.1	454.93	323.82	1.4	TMEM19	NM_018279.3
804	0.00011	0.00646	0.1	3819.99	2727.88	1.4	PTTG1	NM_004219.2
1143	0.000289	0.0119	0.1	238.83	170.23	1.4	CEP110	NM_007018.3
1165	0.0003115	0.0126	0.1	176.63	125.75	1.4	MAF	NM_001031804.1
1199	0.0003407	0.0134	0.1	205.59	146.59	1.4		Hs.282800
1204	0.0003432	0.0134	0.1	540.12	384.63	1.4	GOPC	NM_020399.2
1324	0.0004663	0.0166	0.1	202.09	144.13	1.4	PLSCR4	NM_020353.1
1350	0.0005016	0.0175	0.1	374.32	268.08	1.4	SMYD4	NM_052928.1
1384	0.0005406	0.0184	0.1	404.43	289.26	1.4	TBL1X	NM_005647.2
1403	0.0005627	0.0189	0.1	1520.73	1087.76	1.4	MSRB2	NM_012228.2
1417	0.0005721	0.0191	0.1	2042.36	1459.03	1.4	DNAJB6	NM_058246.3
1474	0.0006454	0.0207	0.1	671.25	479.2	1.4	LOC442270	XR_017483.2
1479	0.000652	0.0208	0.1	217.93	155.71	1.4	FLJ45337	NM_207465.1
1592	0.0008074	0.0239	0.1	203.73	145.58	1.4	CDKL3	NM_016508.2
1713	0.0009918	0.0273	0.1	2592.15	1845.77	1.4	NUSAP1	NM_016359.2
1832	0.0011951	0.0308	0.1	306.1	218.81	1.4	FBXL20	NM_032875.1
1838	0.0012204	0.0313	0.1	246.69	176.23	1.4	TEF	NM_003216.2
1898	0.0013358	0.0332	0.1	245.86	175.07	1.4	LOC100133506	XM_001724168.1
1916	0.0013683	0.0337	0.1	502.11	359.29	1.4	LOC390735	XM_001723015.1
1973	0.0015111	0.0361	0.1	505.63	360.4	1.4	CBARA1	NM_006077.1
2081	0.0017782	0.0403	0.1	250.71	179.21	1.4	CEP70	NM_024491.2
2146	0.0019172	0.0421	0.1	180.46	128.82	1.4	SUSD1	NM_022486.3
2184	0.0020147	0.0435	0.1	376.04	268	1.4	KIAA0892	NM_015329.2
2214	0.0021398	0.0456	0.1	267.45	191.36	1.4		Hs.415576
2283	0.0023363	0.0483	0.1	607.71	432.71	1.4	CLIC4	XM_938776.1
2306	0.0024209	0.0495	0.1	218.12	155.6	1.4		Hs.560343
2319	0.0024558	0.05	0.1	361.69	258.42	1.4	CABYR	NM_153768.1
2367	0.0026318	0.0525	0.1	669.66	477.16	1.4	GSTT1	NM_000853.1
2465	0.0029754	0.0569	0.1	460.98	328.21	1.4	RCOR3	NM_018254.2
2623	0.0035597	0.0641	0.1	7772.5	5562.44	1.4	GPX4	NM_002085.2
2709	0.0039735	0.0692	0.1	358.32	256.28	1.4	C1orf53	NM_001024594.1
2736	0.0040725	0.0702	0.1	384.67	274.33	1.4	PIGV	NM_017837.2
2776	0.00423	0.0719	0.1	2915.39	2085.09	1.4	HSD17B7	NM_016371.2
2798	0.0043336	0.0731	0.1	327.51	234.03	1.4	ODZ4	NM_001098816.2
817	0.0001165	0.00673	0.1	1394.26	1006.55	1.39	C4orf14	NM_032313.2
1113	0.000264	0.0112	0.1	167.87	120.45	1.39	SERPINB10	NM_005024.1
1125	0.0002744	0.0115	0.1	862.48	619.97	1.39	RAD51C	NM_002876.2
1185	0.0003294	0.0131	0.1	555.83	400.29	1.39	RERE	NM_012102.2
1416	0.0005721	0.0191	0.1	415.83	299.6	1.39	BEX4	NM_001080425.1
1544	0.0007415	0.0227	0.1	171.59	123.71	1.39	ECM2	NM_001393.2
1570	0.0007769	0.0233	0.1	569.1	410.81	1.39	GBE1	NM_000158.1
1649	0.0008853	0.0253	0.1	231.97	167.05	1.39	RFX2	NM_000635.2
1688	0.0009467	0.0265	0.1	213.17	153.67	1.39		Hs.444785
1794	0.0011246	0.0296	0.1	202.78	145.45	1.39		Hs.559124
1833	0.0012072	0.0311	0.1	1487.16	1072.09	1.39	MTCP1	NM_001018025.2
1921	0.0013752	0.0338	0.1	345.97	248.94	1.39	CYTH2	NM_017457.4
1967	0.0014965	0.0359	0.1	244.43	175.89	1.39	LMO2	NM_005574.2
2023	0.0016243	0.0379	0.1	2482.94	1783.01	1.39	PPCS	NM_024664.1
2043	0.0016795	0.0388	0.1	213.96	154.4	1.39	PEX11G	NM_080662.2
2045	0.0016837	0.0389	0.1	969.31	695.93	1.39	SLC3A2	NM_001012661.1
2135	0.0018882	0.0417	0.1	1305.78	941.68	1.39	LOC341315	XR_017616.1
2175	0.0019712	0.0428	0.1	428.56	308.62	1.39	CRADD	NM_003805.3
2246	0.0022317	0.0469	0.1	239.43	172.13	1.39	LBA1	XM_940627.1
2300	0.0023909	0.0491	0.1	4331.07	3113.54	1.39	LOC440595	XR_038356.1
2415	0.0027964	0.0547	0.1	1000.1	718.84	1.39	C14orf179	NM_052873.1
2427	0.0028263	0.055	0.1	367.84	264.66	1.39	MAP1LC3A	NM_181509.1
2496	0.003058	0.0578	0.1	203.12	145.69	1.39	WNT10B	NM_003394.2
2569	0.0033703	0.0619	0.1	428.47	308.14	1.39	PIGX	NM_017861.1
2588	0.0034339	0.0626	0.1	340.05	244.81	1.39	LOC339804	XM_941655.1
2603	0.0034769	0.063	0.1	321.59	230.96	1.39	PLEKHA9	NM_015899.1
2647	0.0036815	0.0656	0.1	2813.82	2018.7	1.39	ITGAV	NM_002210.2
2650	0.0036963	0.0658	0.1	414.84	298.13	1.39	ZNF557	NM_001044387.1
2652	0.003698	0.0658	0.1	2617.34	1882.82	1.39	GPX2	NM_002083.2
2665	0.0037702	0.0667	0.1	275.21	198.26	1.39	XAF1	NM_199139.1
2714	0.0040021	0.0696	0.1	211.82	152.45	1.39		Hs.534680
2901	0.0047869	0.0779	0.1	303	217.48	1.39	MRE11A	NM_005591.3
2916	0.0048618	0.0787	0.1	226.76	163.63	1.39	CEP57	NM_014679.3
624	5.39e-05	0.00408	0.1	549.41	399.36	1.38	ATXN3	NM_030660.2
718	8.02e-05	0.00526	0.1	161.44	116.75	1.38	SOX6	NM_017508.1
812	0.000113	0.00657	0.1	193.88	140.87	1.38	COL1A1	NM_000088.2
1037	0.000219	0.00997	0.1	148.48	107.93	1.38	STON1	NM_006873.2
1260	0.000407	0.0152	0.1	177.02	128.58	1.38	LOC100131970	XR_038401.1
1331	0.0004733	0.0168	0.1	256.56	185.37	1.38	CNOT8	NM_004779.4
1397	0.0005549	0.0187	0.1	213.55	154.43	1.38	FAM59A	NM_022751.1
1550	0.0007469	0.0227	0.1	4689.39	3405.86	1.38	NGFRAP1	NM_206917.1
1562	0.0007641	0.0231	0.1	342.51	247.59	1.38	PML	XM_942288.1
1671	0.0009159	0.0259	0.1	10882.1	7882.3	1.38	UBB	NM_018955.2
1682	0.0009346	0.0262	0.1	286.2	207.99	1.38	SCYL3	NM_020423.4
1697	0.0009579	0.0266	0.1	3116.29	2252.17	1.38	KIAA0101	NM_014736.4
1701	0.0009659	0.0268	0.1	220.77	160.04	1.38	PRRT3	NM_207351.2
1738	0.0010215	0.0277	0.1	1067.29	773.63	1.38	ZBED5	NM_021211.2
1792	0.0011209	0.0295	0.1	214.93	155.4	1.38	ERMAP	NM_001017922.1
1809	0.0011553	0.0301	0.1	611.99	442.67	1.38	GTF2IRD2B	NM_173537.2
1839	0.0012215	0.0313	0.1	483.87	351.29	1.38	LOC642299	XM_930677.1
1860	0.0012551	0.0318	0.1	1180.82	852.83	1.38	WTAP	NM_004906.3
1928	0.0014112	0.0345	0.1	178.73	129.27	1.38	ABLIM2	NM_032432.2
1966	0.001496	0.0359	0.1	194.42	140.54	1.38	RFC3	NM_181558.1
2014	0.0016042	0.0376	0.1	1167.74	848.31	1.38	ZNF223	NM_013361.2
2171	0.0019563	0.0425	0.1	192.61	139.31	1.38	FGD2	NM_173558.2
2302	0.0024009	0.0492	0.1	2399.89	1740.44	1.38	TPRG1L	NM_182752.3
2397	0.0027238	0.0536	0.1	2059.17	1493.79	1.38	TCEAL3	NM_001006933.1
2442	0.0028808	0.0557	0.1	269.36	195.33	1.38	THBS3	NM_007112.3
2446	0.0028919	0.0558	0.1	225.15	163.37	1.38	AGR2	NM_006408.3
2651	0.0036974	0.0658	0.1	284.19	206.09	1.38	CRTAP	NM_006371.3
2701	0.0039101	0.0683	0.1	1235.46	896.11	1.38	LOC441154	XR_018125.1
2718	0.004013	0.0697	0.1	962.42	698.82	1.38	LOC729816	XR_042352.1
2733	0.00407	0.0702	0.1	512.51	371.98	1.38	MVK	NM_000431.1
2839	0.0044593	0.0741	0.1	179.48	130.17	1.38	DNAJB4	NM_007034.3
749	8.87e-05	0.00559	0.1	269.36	197.23	1.37	EFS	NM_005864.2
791	0.0001066	0.00636	0.1	1387.26	1014.4	1.37	MAP1LC3B	NM_022818.3
1082	0.0002463	0.0107	0.1	326.07	238.38	1.37	C15orf48	NM_032413.2
1111	0.0002617	0.0111	0.1	215.34	156.62	1.37	TSHZ2	NM_173485.2
1114	0.000264	0.0112	0.1	253.67	185.15	1.37	TTC32	NM_001008237.1
1466	0.0006328	0.0204	0.1	1154.31	843.35	1.37	FXR1	NM_005087.2
1543	0.0007409	0.0227	0.1	381.08	278.03	1.37	LOC644760	XM_932354.1
1557	0.0007543	0.0229	0.1	319.88	234.31	1.37	C11orf54	NM_014039.2
1600	0.0008238	0.0243	0.1	6975.57	5088.9	1.37	ATP6V1E1	NM_001039367.1
1645	0.0008795	0.0252	0.1	213.13	156.03	1.37	ZDHHC1	NM_013304.1
1653	0.0008924	0.0255	0.1	211.28	154.24	1.37	RNF39	NM_170770.1
1747	0.0010357	0.028	0.1	1663.63	1214.97	1.37	PTGR1	NM_012212.2
1760	0.0010564	0.0283	0.1	2789.92	2041.56	1.37	LMO4	NM_006769.2
2021	0.0016209	0.0378	0.1	179.78	130.79	1.37	BCL11A	NM_138559.1
2107	0.0018193	0.0408	0.1	491.53	358.91	1.37	HIST2H2AC	NM_003517.2
2116	0.0018378	0.041	0.1	1149.79	836.83	1.37	NUDT14	NM_177533.2
2134	0.0018862	0.0417	0.1	2216.69	1623.88	1.37	CLCC1	NM_013296.3
2151	0.0019287	0.0423	0.1	441.2	322.86	1.37	GSTM2	NM_000848.2
2159	0.0019401	0.0424	0.1	228.77	167.1	1.37	CAPN3	NM_000070.2
2422	0.0028138	0.0548	0.1	204.14	149.19	1.37	LOC255326	XM_927253.1
2491	0.0030481	0.0577	0.1	373.5	272.56	1.37	SPAG16	NM_001025436.1
2499	0.0030611	0.0578	0.1	1451.51	1060.18	1.37	SPPL2A	NM_032802.2
1228	0.00037	0.0142	0.1	170.62	125.78	1.36	TCP11L2	NM_152772.1
1537	0.0007287	0.0224	0.1	172.74	126.64	1.36	MUC15	NM_145650.2
1813	0.0011604	0.0302	0.1	902.78	663.32	1.36	BNIPL	NM_138278.1
1844	0.0012283	0.0314	0.1	161.2	118.71	1.36	SLC5A3	NM_006933.2
1861	0.0012592	0.0319	0.1	1381.35	1015.39	1.36	PMM1	NM_002676.1
1873	0.0012798	0.0323	0.1	3077.2	2267.3	1.36	RNU6-15	NR_028372.1
2191	0.0020372	0.0439	0.1	339.06	249.34	1.36	IP6K2	NM_016291.2
2284	0.0023392	0.0483	0.1	232.75	171.53	1.36		Hs.126889
2634	0.0036023	0.0646	0.1	358.98	263.2	1.36	ZCCHC6	NM_024617.2
2694	0.0038796	0.0679	0.1	363.19	267.66	1.36	IP6K2	NM_001005909.1
2751	0.0041354	0.0709	0.1	355.57	261.61	1.36	LOC653108	XM_930914.1
2784	0.0042713	0.0724	0.1	925.09	680.4	1.36	FUNDC1	NM_173794.2
2805	0.0043586	0.0733	0.1	242.15	178.56	1.36	PDCD4	NM_145341.2
2870	0.0046139	0.0759	0.1	6701.68	4939.1	1.36	DAPP1	NM_014395.1
2926	0.0049189	0.0793	0.1	922.37	679.87	1.36	NT5C3	NM_016489.11
2929	0.0049252	0.0793	0.1	941.23	693.6	1.36	LOC100130053	XM_001721292.1
733	8.34e-05	0.00537	0.1	329.09	244.04	1.35	SPG3A	NM_181598.2
909	0.0001589	0.00825	0.1	896.04	661.45	1.35	PAN3	NM_175854.5
917	0.0001613	0.0083	0.1	1651.6	1220.99	1.35	PIGP	NM_153681.1
1242	0.0003893	0.0148	0.1	193.48	143.07	1.35	MGC5457	XR_001379.1
1250	0.0003958	0.0149	0.1	258.96	191.62	1.35	USP53	NM_019050.1
1390	0.0005453	0.0185	0.1	896.3	663.37	1.35	ARMCX1	NM_016608.1
1541	0.0007383	0.0226	0.1	175.51	130.27	1.35	LOC338799	NR_002809.1
1560	0.0007623	0.0231	0.1	309.7	230.26	1.35	SCARA3	NM_182826.1
1865	0.0012628	0.032	0.1	498.59	369.52	1.35	LOC100132804	XR_037093.1
1894	0.0013336	0.0332	0.1	220.29	163.48	1.35	IFIT5	NM_012420.1
1908	0.0013554	0.0335	0.1	571.19	423.95	1.35	DCI	NM_001919.2
1924	0.0013855	0.034	0.1	247.27	183.14	1.35	LOC100128425	XM_001715432.1
1937	0.0014427	0.0352	0.1	1582.2	1169.3	1.35	OIP5	NM_007280.1
1958	0.0014801	0.0357	0.1	226.67	167.39	1.35	ZBTB3	NM_024784.2
2098	0.0018031	0.0406	0.1	1171.14	864.61	1.35	N4BP2	NM_018177.2
2105	0.0018174	0.0407	0.1	232.88	172.42	1.35	ACSS1	NM_032501.2
2223	0.0021581	0.0458	0.1	1060.85	787.08	1.35	TACC2	NM_006997.2
2236	0.0022075	0.0466	0.1	261.79	194.28	1.35	MMP28	NM_001032278.1
2262	0.0022707	0.0474	0.1	187.53	139.25	1.35	CAPN3	NM_173087.1
2333	0.0025161	0.0509	0.1	663.13	491.15	1.35	SLC35E3	NM_018656.2
2431	0.0028422	0.0552	0.1	208.82	154.24	1.35	BGN	NM_001711.3
2598	0.0034651	0.063	0.1	457.55	337.83	1.35	UBL7	NM_201265.1
2702	0.0039124	0.0683	0.1	305.83	226.05	1.35	TMEM80	NM_174940.1
2705	0.0039483	0.0689	0.1	659.38	489.8	1.35	NYNRIN	NM_025081.2
2785	0.0042716	0.0724	0.1	1297.17	961.06	1.35	LOC100131718	XR_038705.1
2803	0.0043537	0.0733	0.1	241.94	179.84	1.35	IL22RA1	NM_021258.2
2895	0.0047523	0.0775	0.1	6212.01	4618.18	1.35	RNF7	NM_014245.2
2906	0.0048061	0.0781	0.1	217.24	160.33	1.35	ARL17B	NM_001103154.1
2930	0.0049253	0.0793	0.1	376.39	278.08	1.35	OCEL1	NM_024578.1
1319	0.0004626	0.0166	0.1	380.65	283.7	1.34	TMEM185A	NM_032508.1
1332	0.0004735	0.0168	0.1	194.3	144.99	1.34	LOC100133430	XM_001717411.1
1340	0.0004876	0.0172	0.1	3207.58	2401.56	1.34	CCDC90B	NM_021825.3
1394	0.0005495	0.0186	0.1	203.67	151.97	1.34	NAIF1	NM_197956.3
1456	0.0006239	0.0202	0.1	167.08	124.75	1.34	KCNJ5	NM_000890.3
1545	0.0007423	0.0227	0.1	2212.43	1652.65	1.34	ALCAM	NM_001627.2
1558	0.0007562	0.0229	0.1	11171.4	8311.69	1.34	PERP	NM_022121.2
1571	0.0007769	0.0233	0.1	1346.33	1004.79	1.34	PSMB8	NM_004159.4
1815	0.0011642	0.0302	0.1	295.36	220.27	1.34	TCEA2	NM_003195.4
1837	0.0012179	0.0313	0.1	194.27	144.9	1.34	CBFA2T2	NM_005093.3
1987	0.0015398	0.0366	0.1	246.24	184.22	1.34	BCKDHB	NM_183050.1
2055	0.0017212	0.0395	0.1	574.74	428.57	1.34	PEX13	NM_002618.2
2154	0.0019333	0.0423	0.1	259.58	193.58	1.34	GABRE	NM_004961.3
2325	0.0024875	0.0505	0.1	218.34	162.78	1.34	FAM14B	NM_145249.1
2340	0.0025482	0.0514	0.1	668.04	496.74	1.34	LOC100134868	NR_004846.2
2467	0.0029758	0.0569	0.1	231.5	172.78	1.34		Hs.572538
2486	0.0030355	0.0576	0.1	246.53	183.48	1.34	ACP6	NM_016361.2
2493	0.0030503	0.0578	0.1	793.26	591.73	1.34	LOC402057	NM_001080499.1
2637	0.0036243	0.0649	0.1	496.41	371.04	1.34	BCKDHA	NM_000709.2
2645	0.0036755	0.0656	0.1	1090.44	813.63	1.34	FKBP5	NM_004117.2
2676	0.0038093	0.0672	0.1	2993.92	2242.37	1.34	CCNB2	NM_004701.2
2797	0.0043336	0.0731	0.1	435.03	324.66	1.34	ATM	NM_000051.3
2850	0.0045115	0.0747	0.1	221.4	164.62	1.34	ATL1	NM_181598.3
2875	0.0046319	0.076	0.1	185.11	137.98	1.34	C10orf67	NM_153714.1
2923	0.0048935	0.079	0.1	502.42	373.96	1.34	CCDC77	NM_032358.2
800	0.0001095	0.00645	0.1	2268.96	1709.79	1.33	LAMP2	NM_002294.1
996	0.0001922	0.00911	0.1	166.65	125.15	1.33	TLR3	NM_003265.2
1137	0.0002858	0.0119	0.1	1248.69	939.72	1.33	PARD6G	NM_032510.2
1308	0.0004494	0.0162	0.1	195.84	147.07	1.33	CDKN2A	NM_058197.2
1368	0.0005247	0.0181	0.1	441.97	331.54	1.33	PIGC	NM_153747.1
1462	0.0006291	0.0203	0.1	187.96	141.13	1.33	RUNX2	NM_001024630.1
1485	0.0006578	0.0209	0.1	376.15	283.29	1.33	VRK3	NM_001025778.1
1565	0.0007718	0.0233	0.1	210.59	158.93	1.33	P4HTM	NM_177938.2
1577	0.0007859	0.0235	0.1	195.18	147.03	1.33	C11orf52	NM_080659.1
1608	0.0008447	0.0248	0.1	163.33	122.78	1.33	LOC728811	XM_496697.2
1633	0.0008674	0.0251	0.1	393	296.48	1.33	ZFP64	NM_199427.1
1721	0.0010014	0.0275	0.1	391.21	294.02	1.33	GPRC5C	NM_018653.3
1726	0.0010082	0.0275	0.1	216.13	162.74	1.33		Hs.335413
1752	0.0010464	0.0282	0.1	5345.07	4023.71	1.33	RAB32	NM_006834.2
1793	0.0011237	0.0296	0.1	667.92	502.37	1.33	APPL2	NM_018171.2
1840	0.0012218	0.0313	0.1	172.38	129.75	1.33	LOC642399	XM_376965.3
2253	0.0022494	0.0471	0.1	2981.7	2248.36	1.33	RNF181	NM_016494.3
2293	0.0023679	0.0487	0.1	231.31	173.36	1.33	MST1	NM_020998.2
2317	0.0024483	0.0499	0.1	243.7	183.78	1.33	HLA-DMA	NM_006120.2
2327	0.0024918	0.0505	0.1	236.43	177.98	1.33	HDAC9	NM_014707.1
2388	0.0026969	0.0533	0.1	700.31	524.81	1.33	TMEM70	NM_017866.4
2425	0.0028251	0.055	0.1	371.48	279.31	1.33	MGC72104	NM_207350.1
2528	0.0031847	0.0595	0.1	222.54	167.81	1.33	NR1D2	XM_940036.1
2547	0.0032602	0.0604	0.1	1241.73	931.9	1.33	BSCL2	NM_032667.4
2561	0.0033358	0.0615	0.1	854.14	644.26	1.33	GRHPR	NM_012203.1
2693	0.0038794	0.0679	0.1	555.55	419.18	1.33	GON4L	XM_937953.1
2742	0.0040877	0.0704	0.1	387.85	290.83	1.33	ANKMY2	NM_020319.1
2746	0.0041145	0.0707	0.1	479.55	361.45	1.33	EXOC3	NM_007277.3
2793	0.0043188	0.073	0.1	781.14	587.96	1.33	ACVR1B	NM_004302.3
2796	0.0043323	0.0731	0.1	1178.55	883.08	1.33	LOC100130775	XR_042325.1
2807	0.0043778	0.0736	0.1	6291.26	4735	1.33	LOC100128084	XM_001719793.1
1010	0.0001989	0.00929	0.1	185.16	139.88	1.32	GALM	NM_138801.1
1059	0.0002357	0.0105	0.1	166.93	126.33	1.32	STAT4	NM_003151.2
1410	0.000566	0.0189	0.1	222.81	168.32	1.32	PSG4	NM_002780.3
1463	0.0006293	0.0203	0.1	296.13	223.76	1.32	CLUAP1	NM_015041.1
1488	0.0006637	0.0211	0.1	217.21	164.52	1.32	SCARNA18	NR_003139.1
1524	0.0007101	0.022	0.1	4522.17	3418.01	1.32	BTG3	NM_006806.3
1626	0.0008624	0.025	0.1	200.84	151.68	1.32	LGALS9B	XM_930339.1
1665	0.0009056	0.0257	0.1	172.47	130.43	1.32	TFPI	NM_001032281.1
1686	0.0009409	0.0263	0.1	220.47	167.05	1.32	CTH	NM_153742.3
1700	0.0009642	0.0268	0.1	398.75	302.7	1.32	LOC400657	NM_001008234.1
1798	0.0011374	0.0299	0.1	243.86	185.14	1.32	LOC642393	XM_930777.1
1877	0.0013006	0.0327	0.1	1952.41	1478.98	1.32	PHF11	NM_016119.1
1945	0.0014534	0.0353	0.1	4686.63	3538.83	1.32	CHP	NM_007236.3
2046	0.0016904	0.039	0.1	6764.97	5116.62	1.32	PSME1	NM_006263.2
2138	0.0018953	0.0418	0.1	1297.58	985.74	1.32	KIF20A	NM_005733.1
2164	0.001948	0.0425	0.1	198.27	150.02	1.32		Hs.126768
2181	0.001991	0.0431	0.1	165.86	125.22	1.32	TRPV4	NM_147204.1
2194	0.0020559	0.0442	0.1	181.11	137.64	1.32	KRT24	NM_019016.1
2199	0.0020779	0.0446	0.1	180.93	137.03	1.32	OAS2	NM_016817.2
2217	0.0021453	0.0457	0.1	242.43	183.27	1.32	LOC646476	XR_017230.2
2250	0.0022457	0.0471	0.1	169.87	128.87	1.32	RARRES1	NM_206963.1
2311	0.0024318	0.0497	0.1	348.62	264.99	1.32	LOC441114	XM_496783.2
2314	0.0024417	0.0498	0.1	214.86	162.26	1.32	TMEM107	NM_032354.2
2329	0.0025038	0.0507	0.1	449.43	339.56	1.32	LOC729760	XR_016027.1
2730	0.0040631	0.0702	0.1	582.41	441.06	1.32	SIRT5	NM_012241.2
2838	0.0044584	0.0741	0.1	185.88	140.31	1.32	REL	NM_002908.2
2917	0.0048633	0.0787	0.1	725.9	549.08	1.32	CLPX	NM_006660.3
963	0.000177	0.00868	0.1	1775.42	1350.98	1.31	GSTO2	NM_183239.1
1040	0.0002216	0.01	0.1	420.46	320.04	1.31	RNF44	NM_014901.4
1369	0.0005254	0.0181	0.1	291.59	223.2	1.31	LOC100129890	XM_001719878.1
1370	0.000526	0.0181	0.1	160.35	122.13	1.31	EDN2	NM_001956.2
1553	0.0007499	0.0228	0.1	427.65	326.37	1.31	DSTYK	NM_199462.2
1603	0.000834	0.0246	0.1	453.83	346.88	1.31	RNF135	NM_032322.3
1830	0.0011892	0.0307	0.1	239.83	183.41	1.31	LOC100133999	XM_001716785.1
1852	0.0012452	0.0317	0.1	185.1	140.84	1.31	SYT14	NM_153262.1
2061	0.0017371	0.0398	0.1	1005.3	768.84	1.31	C7orf23	NM_024315.2
2070	0.0017619	0.0401	0.1	627.7	479.36	1.31	RAD51C	NM_058216.1
2117	0.001842	0.0411	0.1	1582.9	1210.55	1.31	MED28	NM_025205.3
2176	0.0019728	0.0428	0.1	370.09	282.06	1.31	WDR45	NM_001029896.1
2202	0.0020875	0.0447	0.1	235.55	180.02	1.31	RSF1	NM_016578.3
2228	0.0021742	0.0461	0.1	276.81	210.61	1.31	BBS1	NM_024649.4
2232	0.002185	0.0462	0.1	3975.08	3028.91	1.31	ALDH7A1	NM_001182.2
2265	0.0022751	0.0474	0.1	415.81	317.07	1.31	FAM83F	NM_138435.1
2297	0.0023799	0.0489	0.1	173.93	133	1.31	C17orf98	NM_001080465.2
2516	0.0031335	0.0588	0.1	222.88	170.73	1.31	DCLRE1C	NM_001033858.1
2552	0.0032834	0.0607	0.1	1073.54	818.5	1.31	TCEAL4	NM_001006936.1
2584	0.0034204	0.0625	0.1	195.2	148.99	1.31	DENND4A	NM_005848.2
2653	0.0037003	0.0658	0.1	441.57	336.35	1.31	MUTED	NM_201280.1
2675	0.0038022	0.0671	0.1	2930.65	2242.74	1.31	MIR1978	NR_031742.1
2683	0.0038347	0.0674	0.1	154.69	117.82	1.31	PDE4B	NM_002600.3
2689	0.0038518	0.0676	0.1	590.31	450.17	1.31	CLIP4	NM_024692.3
2710	0.0039768	0.0692	0.1	7119.14	5429.63	1.31	LOC646688	XR_038043.1
1279	0.0004226	0.0156	0.1	1236.82	951.13	1.3	GMPR2	NM_001002002.1
1728	0.0010094	0.0275	0.1	565.99	436.66	1.3	SERTAD3	NM_203344.1
1796	0.001131	0.0297	0.1	170.96	132.01	1.3		Hs.400256
1816	0.0011646	0.0302	0.1	309.62	238.13	1.3	DKFZP586I1420	NR_002186.1
1820	0.0011657	0.0302	0.1	217.22	167.51	1.3	ATRN	NM_139322.1
1895	0.0013342	0.0332	0.1	3313.47	2542.47	1.3	DEGS1	NM_003676.2
1976	0.0015197	0.0363	0.1	193.01	148.53	1.3	SERINC3	NM_198941.1
2044	0.0016806	0.0388	0.1	2479.35	1905.16	1.3	GNPDA1	NM_005471.3
2168	0.0019525	0.0425	0.1	432.44	333.09	1.3	LOC100130892	XM_001725978.1
2188	0.0020285	0.0438	0.1	232.43	179.46	1.3	NR3C1	NM_001020825.1
2235	0.0022004	0.0465	0.1	305.06	234.54	1.3	CXorf12	NM_003492.1
2251	0.0022464	0.0471	0.1	2529.3	1938.51	1.3	WBP5	NM_001006614.1
2274	0.0023151	0.048	0.1	252.02	193.59	1.3	TOR1AIP2	NM_145034.1
2278	0.0023172	0.048	0.1	282.11	217.08	1.3	DSTYK	NM_015375.2
2290	0.0023572	0.0486	0.1	379.99	292.76	1.3	POF1B	NM_024921.2
2378	0.0026757	0.0531	0.1	2879	2210.49	1.3	WDR54	NM_032118.2
2393	0.0027093	0.0534	0.1	928.56	712.28	1.3	PIGF	NM_173074.1
2408	0.002784	0.0546	0.1	1349.15	1039.04	1.3	LOC100131526	XR_038945.1
2417	0.0028005	0.0547	0.1	413.87	317.74	1.3	GALT	NM_000155.2
2437	0.0028608	0.0554	0.1	235.33	180.56	1.3	OSCP1	NM_206837.1
2466	0.0029757	0.0569	0.1	253.39	194.25	1.3	CRY2	NM_021117.1
2500	0.0030651	0.0579	0.1	183.58	141.69	1.3	C21orf119	NM_032910.2
2616	0.0035273	0.0636	0.1	219.83	169.73	1.3	LOC100128585	XR_039418.1
2787	0.0043007	0.0728	0.1	288.56	222.4	1.3	LOC442597	XM_944534.1
2866	0.0045741	0.0753	0.1	206.69	158.93	1.3	C12orf76	NM_207435.1
1092	0.0002491	0.0108	0.1	149.26	115.59	1.29	CYP39A1	NM_016593.3
1239	0.0003853	0.0147	0.1	805.56	624.11	1.29	WDR68	NM_001003725.1
1263	0.0004087	0.0153	0.1	438.86	338.97	1.29	LOC645715	XR_039454.1
1365	0.0005213	0.018	0.1	166.56	129.3	1.29	SELENBP1	NM_003944.2
1499	0.0006894	0.0217	0.1	3725.06	2877.88	1.29	RAB38	NM_022337.1
1548	0.0007463	0.0227	0.1	160.12	124.44	1.29	ZP3	XM_939654.1
1585	0.0007971	0.0237	0.1	2392.68	1849.98	1.29	CHMP1B	NM_020412.3
1727	0.0010088	0.0275	0.1	170.97	133.02	1.29	LOC646609	XM_929546.1
1863	0.0012614	0.032	0.1	205.56	158.77	1.29	UCA1	NR_015379.2
1914	0.0013657	0.0337	0.1	1562.39	1210.74	1.29	LMBRD1	NM_018368.2
1936	0.0014422	0.0352	0.1	149.03	115.35	1.29	LOC554223	XR_001114.1
2041	0.0016747	0.0387	0.1	216.52	167.72	1.29	DLX5	NM_005221.4
2080	0.0017771	0.0403	0.1	209.57	162.41	1.29	HOXA2	NM_006735.3
2082	0.0017833	0.0404	0.1	164.61	127.99	1.29	PLEKHA6	NM_014935.2
2104	0.0018145	0.0407	0.1	965.9	748.89	1.29	LGTN	NM_006893.2
2245	0.0022297	0.0469	0.1	284.3	220.01	1.29	ADCY9	NM_001116.2
2407	0.0027759	0.0544	0.1	521.49	403.03	1.29	SSTR2	NM_001050.2
2487	0.00304	0.0577	0.1	478.4	369.5	1.29	LOC389386	XR_037483.1
2511	0.0031122	0.0585	0.1	1547.09	1203.75	1.29	LRRFIP2	NM_006309.1
2607	0.0034898	0.0632	0.1	196.85	152.54	1.29		Hs.535392
2761	0.0041606	0.0711	0.1	571.42	444.36	1.29	LEP	NM_000230.1
2817	0.0044024	0.0738	0.1	172.3	133.31	1.29		Hs.559714
2830	0.0044393	0.074	0.1	2771.55	2146.07	1.29	ISCU	NM_213595.1
2911	0.004841	0.0785	0.1	825.26	638.44	1.29	TRIM41	NM_201627.1
1045	0.0002266	0.0102	0.1	173.86	135.39	1.28	SLC7A7	NM_003982.2
1063	0.0002378	0.0106	0.1	152.47	119.43	1.28	WFDC2	NM_080736.1
1140	0.0002872	0.0119	0.1	179.71	140.86	1.28	TFPI	NM_006287.3
1277	0.0004208	0.0156	0.1	1476.44	1151.8	1.28	HIBADH	NM_152740.2
1522	0.0007075	0.0219	0.1	198.17	154.5	1.28	YPEL2	NM_001005404.3
1617	0.0008547	0.0249	0.1	188	147.19	1.28	CASP9	NM_001229.2
1660	0.0008994	0.0256	0.1	264.26	207.11	1.28	EPHB3	NM_004443.3
1681	0.0009336	0.0262	0.1	167.56	130.48	1.28	PDK2	NM_002611.3
1745	0.0010268	0.0278	0.1	156.33	122.18	1.28	LOC654780	XR_040612.1
1876	0.0012977	0.0326	0.1	553.41	431.62	1.28	CHURC1	NM_145165.2
1880	0.0013086	0.0328	0.1	294.5	230.61	1.28		Hs.194225
1988	0.0015447	0.0367	0.1	167.41	130.3	1.28	DBP	NM_001352.2
2069	0.0017569	0.0401	0.1	239.79	186.99	1.28	FLJ46906	XM_928441.1
2150	0.0019275	0.0423	0.1	166.24	130.31	1.28	C17orf44	NM_173621.1
2169	0.0019553	0.0425	0.1	187.75	147.1	1.28	AMPD3	NM_001025389.1
2258	0.0022611	0.0473	0.1	148.36	116.14	1.28	PNRC1	NM_006813.1
2426	0.002826	0.055	0.1	358.87	279.6	1.28	PPAPDC2	NM_203453.2
2450	0.0029092	0.056	0.1	164.95	129.1	1.28	NR4A2	NM_006186.2
2492	0.0030485	0.0577	0.1	158.04	123.71	1.28	DMD	NM_004019.1
2518	0.0031422	0.0589	0.1	346.66	270.22	1.28	TMEM50A	NM_014313.2
2574	0.003385	0.062	0.1	523	410.13	1.28	TTC23	NM_022905.3
2578	0.0033913	0.0621	0.1	141.9	111.03	1.28	CDKN2B	NM_078487.2
2633	0.0035999	0.0645	0.1	306.39	239.94	1.28	KRIT1	NM_001013406.1
2726	0.0040445	0.07	0.1	305.21	238.49	1.28	ANKRD10	NM_017664.2
2764	0.0041699	0.0712	0.1	619.22	484.59	1.28	ZSWIM1	NM_080603.3
1160	0.0003055	0.0124	0.1	194.76	153.12	1.27	NEBL	NM_006393.1
1177	0.0003206	0.0129	0.1	613.7	482.71	1.27	AP4E1	NM_007347.3
1284	0.0004251	0.0156	0.1	292.79	229.7	1.27	CRELD1	NM_001031717.1
1409	0.0005657	0.0189	0.1	251.69	197.95	1.27	ZNF446	NM_017908.1
1422	0.000582	0.0193	0.1	144.49	114.18	1.27	TMEM140	NM_018295.1
1461	0.0006276	0.0203	0.1	171.97	135.14	1.27	CKB	NM_001823.3
1624	0.0008619	0.025	0.1	164.56	129.71	1.27	PPARA	NM_001001928.2
1684	0.0009357	0.0262	0.1	332.21	261.89	1.27	ZNF75D	NM_007131.2
1948	0.0014587	0.0353	0.1	850.19	669.54	1.27	ARL6IP6	NM_152522.2
2000	0.0015707	0.0371	0.1	175.66	138.03	1.27		Hs.125087
2027	0.0016377	0.0381	0.1	256.83	201.7	1.27	TMEM116	NM_138341.1
2248	0.0022401	0.047	0.1	218.34	171.63	1.27	LOC651198	XM_001715717.1
2295	0.0023745	0.0488	0.1	250.09	197.06	1.27	PMS2L3	NM_001003686.1
2301	0.0023922	0.0491	0.1	683.42	538.09	1.27	ELP2	NM_018255.1
2324	0.0024871	0.0505	0.1	170.27	134.26	1.27	LOC730183	XM_001720485.1
2377	0.0026649	0.0529	0.1	3870.44	3043.45	1.27	COMMD3	NM_012071.2
2411	0.0027887	0.0546	0.1	506.06	397.97	1.27	FTSJD2	NM_015050.2
2503	0.0030775	0.058	0.1	153.95	121.05	1.27	LOC338799	XR_000910.1
2530	0.0031892	0.0595	0.1	607.64	479.06	1.27	BBS2	NM_031885.2
2572	0.003379	0.062	0.1	182.2	142.94	1.27	ETV7	NM_016135.2
2586	0.0034256	0.0625	0.1	1248.28	981	1.27	C1orf57	NM_032324.1
2592	0.0034427	0.0627	0.1	186.22	146.79	1.27	FLJ10781	NM_018215.2
2697	0.003891	0.0681	0.1	380.24	300.27	1.27	WDR66	NM_144668.3
2768	0.0041881	0.0714	0.1	156.45	122.82	1.27	TLR6	NM_006068.2
2791	0.004312	0.0729	0.1	287.96	226.7	1.27	WDR91	NM_014149.2
2834	0.0044499	0.0741	0.1	3022.3	2376.32	1.27	AKR1A1	NM_153326.1
2889	0.0047271	0.0772	0.1	238.81	188.25	1.27	LOC644384	XR_017413.1
2918	0.0048672	0.0787	0.1	323.28	253.71	1.27	DUT	NM_001025248.1
2933	0.0049312	0.0794	0.1	327.09	256.66	1.27	RFX1	NM_002918.3
1210	0.0003448	0.0134	0.1	162.25	128.46	1.26	CAPN12	NM_144691.3
1312	0.0004545	0.0163	0.1	172.51	136.51	1.26	MSI2	NM_138962.2
1383	0.0005387	0.0184	0.1	4140.65	3295.57	1.26	H1F0	NM_005318.2
1616	0.0008543	0.0249	0.1	764.5	606.02	1.26	PXMP3	NM_000318.1
1886	0.0013157	0.0329	0.1	11911.1	9439.11	1.26	B2M	NM_004048.2
1893	0.0013304	0.0332	0.1	293.76	232.91	1.26	ABHD12	NM_015600.2
1983	0.0015297	0.0364	0.1	155.7	123.43	1.26	GPR172B	NM_017986.2
2025	0.0016275	0.0379	0.1	337.75	268.11	1.26	GSR	NM_000637.2
2153	0.0019313	0.0423	0.1	237.71	188.57	1.26	LOC642361	XM_930768.1
2331	0.0025072	0.0508	0.1	155.65	123.91	1.26	CDKN2C	NM_078626.1
2481	0.003015	0.0574	0.1	156.21	124.08	1.26		Hs.355933
2624	0.003567	0.0642	0.1	172.39	137.12	1.26	PILRA	NM_178272.1
2657	0.003724	0.0662	0.1	161.59	128.53	1.26	SLC29A3	NM_018344.3
2706	0.0039589	0.0691	0.1	267.02	211.54	1.26	ZC3H10	NM_032786.1
2794	0.0043196	0.073	0.1	306.87	243.49	1.26	CICK0721Q,1	NM_001080858.1
2860	0.0045485	0.0751	0.1	340.1	269.65	1.26	ACSF2	NM_025149.4
2891	0.0047397	0.0774	0.1	3672.01	2924.41	1.26	LOC374395	NM_199337.1
2922	0.0048836	0.0789	0.1	182.21	145.15	1.26	C14orf37	NM_001001872.2
1890	0.001329	0.0332	0.1	163.08	130.49	1.25	CHP2	NM_022097.1
1957	0.0014723	0.0355	0.1	244.42	195.58	1.25	HIST2H2BE	NM_003528.2
1962	0.0014839	0.0357	0.1	160.23	128.43	1.25	EGFR	NM_201284.1
2001	0.0015748	0.0371	0.1	1616.1	1288.21	1.25	RIN2	NM_018993.2
2089	0.0017918	0.0405	0.1	275.26	219.78	1.25	MTRF1	NM_004294.2
2133	0.0018831	0.0417	0.1	483.51	386.46	1.25	LHFPL2	NM_005779.1
2315	0.0024427	0.0498	0.1	3347.29	2684.15	1.25	ALDH7A1	XM_937964.1
2614	0.0035166	0.0635	0.1	150.03	120.43	1.25	ORAI3	NM_152288.1
2625	0.0035741	0.0643	0.1	1570.64	1255.17	1.25	AXL	NM_001699.3
2639	0.0036386	0.0651	0.1	177.05	141.87	1.25	VPS13D	NM_015378.2
2696	0.0038811	0.0679	0.1	941.24	754.89	1.25	LGMN	NM_005606.5
2725	0.0040443	0.07	0.1	180.7	144.04	1.25	ETV2	NM_014209.1
2731	0.0040651	0.0702	0.1	161.98	129.49	1.25	RTN4	NM_007008.2
2739	0.0040811	0.0703	0.1	1784.84	1426.29	1.25	KIAA0174	NM_014761.2
2759	0.0041554	0.0711	0.1	234.2	187.16	1.25	CNOT6L	NM_144571.2
2879	0.0046675	0.0765	0.1	163.28	130.25	1.25	RNF135	NM_197939.1
1289	0.0004305	0.0158	0.1	833.49	673.14	1.24	LOC100132797	XR_036994.1
1621	0.0008612	0.025	0.1	161.13	130.26	1.24	ADHFE1	NM_001077593.1
1656	0.0008961	0.0255	0.1	337.54	271.97	1.24	CLN3	NM_000086.2
1740	0.0010229	0.0277	0.1	412.45	332.02	1.24	ZNF362	NM_152493.2
1773	0.0010756	0.0286	0.1	171	137.49	1.24	LOC100128221	XM_001713928.1
1901	0.0013411	0.0333	0.1	2746.86	2209.95	1.24	TMEM111	NM_018447.1
1930	0.0014196	0.0347	0.1	169.43	137.13	1.24	TNFSF12	NM_003809.2
2074	0.0017651	0.0401	0.1	142.27	114.75	1.24	BACH2	NM_021813.1
2156	0.001934	0.0423	0.1	162.81	131.43	1.24	LOC285095	XM_211764.3
2166	0.0019508	0.0425	0.1	226.86	182.48	1.24	FOSL2	NM_005253.3
2173	0.0019635	0.0426	0.1	204.35	165.37	1.24	SBK1	NM_001024401.2
2456	0.0029369	0.0564	0.1	260.7	210.19	1.24	DHTKD1	NM_018706.4
2482	0.0030195	0.0574	0.1	222.97	180.07	1.24	MMAA	NM_172250.1
2549	0.0032756	0.0607	0.1	423.29	341.12	1.24	MND1	NM_032117.2
2580	0.0033976	0.0622	0.1	144.81	117.01	1.24	RAB26	NM_014353.4
2595	0.0034569	0.0629	0.1	412.49	333.66	1.24	LOC391169	XR_039984.1
2737	0.0040732	0.0702	0.1	239.35	193.34	1.24	DUSP16	NM_030640.1
2748	0.0041274	0.0709	0.1	144.49	116.9	1.24	LOC201229	XM_942296.1
2763	0.0041688	0.0712	0.1	286.4	231.65	1.24	WDR74	NM_018093.1
2814	0.0043953	0.0737	0.1	155	124.82	1.24	CYP4F12	NM_023944.1
1572	0.0007818	0.0235	0.1	886.13	717.83	1.23	CLK3	NM_003992.1
1605	0.0008381	0.0246	0.1	2028.28	1645.01	1.23	SRPX	NM_006307.2
1618	0.0008585	0.025	0.1	182.58	147.94	1.23	BTN3A1	NM_007048.3
1623	0.0008617	0.025	0.1	350.11	284.58	1.23	CSAD	NM_015989.3
1730	0.0010098	0.0275	0.1	467.88	380.26	1.23	TIMP2	NM_003255.4
1781	0.0010892	0.0289	0.1	158.45	128.85	1.23	RAB11FIP4	NM_032932.3
2038	0.0016706	0.0387	0.1	516.89	420.69	1.23	SNCA	NM_000345.2
2075	0.0017651	0.0401	0.1	437.58	355.01	1.23	FLJ22662	NM_024829.4
2112	0.0018326	0.041	0.1	192.72	156.59	1.23	EPO	NM_000799.2
2124	0.0018616	0.0414	0.1	171.62	139.61	1.23	PUS10	NM_144709.1
2149	0.0019245	0.0423	0.1	213.62	173.26	1.23	DHRS13	NM_144683.2
2197	0.0020658	0.0444	0.1	1546.75	1255.81	1.23	STMN1	NM_005563.3
2370	0.0026452	0.0527	0.1	460.85	374.32	1.23	TWSG1	NM_020648.3
2519	0.0031442	0.0589	0.1	194.39	158.58	1.23	DAK	NM_015533.2
2550	0.0032808	0.0607	0.1	134.57	109.62	1.23	SOD2	NM_000636.2
2627	0.0035833	0.0644	0.1	173.15	141.09	1.23	CEP290	NM_025114.2
2641	0.0036412	0.0651	0.1	176.36	143.82	1.23	INTU	NM_015693.2
2644	0.0036729	0.0656	0.1	1292.12	1051.17	1.23	DAAM1	NM_014992.1
2660	0.0037308	0.0662	0.1	182.04	148.43	1.23	RCAN1	NM_203418.1
2836	0.0044545	0.0741	0.1	146.49	118.89	1.23	MIR564	NR_030290.1
2944	0.0049967	0.0801	0.1	2400.71	1944.79	1.23	C20orf30	NM_001009924.1
1801	0.0011425	0.0299	0.1	153.12	125.26	1.22	ARHGAP24	NM_001025616.1
2042	0.0016793	0.0388	0.1	376.26	308.16	1.22	HMGN2	NM_005517.3
2088	0.0017916	0.0405	0.1	490.91	401.46	1.22	LOC441032	XM_933495.1
2091	0.0017952	0.0405	0.1	276.22	226.93	1.22	ZBTB5	NM_014872.1
2126	0.0018684	0.0415	0.1	2705.23	2215.32	1.22	SLC31A2	NM_001860.1
2158	0.0019367	0.0424	0.1	4098.73	3346.54	1.22	FAM96A	NM_032231.4
2281	0.0023334	0.0483	0.1	189.09	154.36	1.22	FBXW7	NM_018315.3
2537	0.0032166	0.0598	0.1	168.91	138.79	1.22	SEPSECS	NM_016955.1
2548	0.003271	0.0606	0.1	607.74	499.96	1.22	CYP2S1	NM_030622.6
2585	0.0034218	0.0625	0.1	200.51	163.71	1.22	ARID4A	NM_002892.2
2654	0.0037025	0.0658	0.1	147.32	120.31	1.22	KIAA1107	XM_937137.1
2810	0.0043857	0.0737	0.1	399.69	327.34	1.22	RN5S9	NR_023371.1
2812	0.0043903	0.0737	0.1	147.26	120.77	1.22	ZNF608	NM_020747.1
2902	0.0047971	0.078	0.1	205.3	168.19	1.22	C11orf45	NM_145013.1
2945	0.0049967	0.0801	0.1	172.95	141.69	1.22	AADACL2	NM_207365.1
2049	0.0016987	0.0391	0.1	159.01	130.98	1.21	CYP39A1	NM_016593.3
2090	0.0017933	0.0405	0.1	137.82	113.54	1.21	C10orf73	XM_937528.1
2310	0.002429	0.0496	0.1	144.12	119.39	1.21	TXNDC16	NM_020784.1
2391	0.0027035	0.0534	0.1	151.39	125.41	1.21		Hs.162734
2458	0.0029459	0.0566	0.1	1278.08	1057.06	1.21	SEC22C	NM_004206.2
2532	0.0031938	0.0595	0.1	169.73	140.42	1.21	USP30	NM_032663.2
2541	0.0032378	0.0601	0.1	4435.92	3655.93	1.21	C2orf25	NM_015702.1
2542	0.0032436	0.0602	0.1	3490.16	2889.15	1.21	RPL22	NM_000983.3
2576	0.0033871	0.062	0.1	17339.1	14328.8	1.21	RPS18	NM_022551.2
2620	0.0035452	0.0639	0.1	263.88	217.96	1.21	RWDD3	NM_015485.3
2883	0.0046843	0.0767	0.1	267.16	221.58	1.21	HYAL1	NM_153283.1
2885	0.0046897	0.0767	0.1	166.18	137.2	1.21	SIRT4	NM_012240.1
2925	0.0049161	0.0793	0.1	157.43	130.62	1.21	REC8	NM_005132.2
2936	0.0049398	0.0794	0.1	245.48	202.6	1.21	GGT6	NM_153338.1
2941	0.0049818	0.08	0.1	199.57	164.74	1.21	CD86	NM_175862.2
2947	0.0049986	0.0801	0.1	14653.8	12133.6	1.21	UBB	NM_018955.2
2064	0.0017435	0.0399	0.1	137.26	114.28	1.2	FBXO32	NM_148177.1
2383	0.0026864	0.0532	0.1	2215.55	1844.17	1.2	F2RL1	NM_005242.3
2398	0.0027251	0.0536	0.1	138.11	115.19	1.2	IL15	NM_172174.1
2533	0.0031986	0.0596	0.1	239.34	199.53	1.2	PSCD2	NM_017457.3
2713	0.003996	0.0695	0.1	176.52	147.56	1.2	SSBP3	NM_145716.2
2760	0.0041594	0.0711	0.1	474.34	395.02	1.2	FLJ10986	NM_018291.2
2858	0.0045426	0.075	0.1	3573.12	2979.37	1.2	SCARB2	NM_005506.2
2890	0.0047315	0.0773	0.1	162.84	135.33	1.2	FLJ45244	NM_207443.1
2914	0.0048543	0.0786	0.1	1245.98	1034.02	1.2	ITFG1	NM_030790.2
2928	0.0049229	0.0793	0.1	562.43	469.65	1.2	LOC389404	XR_018133.2
2097	0.0018028	0.0406	0.1	224.59	189.39	1.19	ASB3	NM_016115.3
2108	0.0018207	0.0408	0.1	135.87	114.64	1.19	RPS6P1	XR_039076.1
2141	0.001899	0.0419	0.1	594.96	498.04	1.19	RNF123	NM_022064.2
2270	0.0022931	0.0477	0.1	1619.08	1365.23	1.19	VHL	NM_000551.2
2754	0.0041373	0.0709	0.1	131.39	110.28	1.19	TLR10	NM_030956.2
2775	0.0042284	0.0719	0.1	192.67	161.78	1.19	ZNF490	NM_020714.2
2886	0.0047021	0.0769	0.1	1552.99	1310.03	1.19	YIPF1	NM_018982.3
2255	0.0022549	0.0472	0.1	132.2	111.83	1.18	VGLL3	NM_016206.2
2439	0.0028737	0.0556	0.1	137.09	116.21	1.18	CYP2E1	NM_000773.3
2454	0.0029312	0.0564	0.1	144.22	122.63	1.18	LOC100131512	XM_001722891.1
2460	0.0029516	0.0566	0.1	172.25	145.37	1.18	DET1	NM_017996.2
2599	0.0034683	0.063	0.1	139.51	118.39	1.18	DNASE1L2	NM_001374.2
2638	0.0036251	0.0649	0.1	309.64	263.25	1.18	MCOLN3	NM_018298.9
2762	0.0041675	0.0712	0.1	17778.6	15029.9	1.18	ANXA1	NM_000700.1
2792	0.0043166	0.073	0.1	169.84	143.47	1.18	ARRDC3	NM_020801.1
2910	0.00483	0.0783	0.1	169.38	143.36	1.18	LOC642946	XM_931870.1
2522	0.0031571	0.0591	0.1	263.6	225.74	1.17	RUFY1	NM_001040451.1
2581	0.0034107	0.0624	0.1	126.15	107.9	1.17		Hs.550320
2674	0.0037989	0.0671	0.1	4427	3773.02	1.17	C2orf25	NM_015702.1
2816	0.0044022	0.0738	0.1	170.91	145.9	1.17	KIAA0513	NM_014732.2
2781	0.0042633	0.0723	0.1	132.44	113.68	1.16	GGT2	XM_001129377.1
2937	0.0049543	0.0796	0.1	121.22	104.37	1.16	GPSM1	NM_015597.2
2699	0.0039044	0.0683	0.1	118.3	137.05	0.86		Hs.523235
2845	0.0044936	0.0745	0.1	109.84	127.7	0.86	MGLL	NM_001003794.1
2846	0.0044954	0.0746	0.1	119.45	139.43	0.86	NBPF15	NM_173638.2
2871	0.004614	0.0759	0.1	108.5	125.98	0.86	LOC645690	XM_928700.1
2304	0.0024131	0.0494	0.1	143.66	168.85	0.85	PIP4K2B	NM_003559.3
2513	0.003129	0.0588	0.1	134.87	159.45	0.85	CAMK1G	NM_020439.2
2583	0.0034198	0.0625	0.1	147.36	174.11	0.85	SLC25A20	NM_000387.3
2658	0.0037288	0.0662	0.1	125.59	148.05	0.85	ATP2B1	NM_001001323.1
2735	0.0040724	0.0702	0.1	588.41	695.73	0.85	LEO1	NM_138792.2
2934	0.0049326	0.0794	0.1	129.05	151.84	0.85	ZNF335	NM_022095.3
2072	0.001763	0.0401	0.1	16734	19970.8	0.84	LOC728937	NM_001093731.2
2132	0.0018805	0.0416	0.1	6881.16	8155.4	0.84	SET	NM_003011.1
2384	0.0026898	0.0533	0.1	143.66	170.1	0.84	LOC644979	XM_939583.1
2403	0.0027598	0.0542	0.1	144.06	170.92	0.84	C14orf118	NM_017926.2
2443	0.0028843	0.0557	0.1	129.96	155.22	0.84	TMCO7	NM_024562.1
2712	0.0039955	0.0695	0.1	2552.94	3036.6	0.84	SFT2D1	NM_145169.1
2734	0.0040706	0.0702	0.1	290.6	346.67	0.84	FAM54A	NM_138419.2
2744	0.0040997	0.0705	0.1	4679.84	5551.94	0.84	SFRS9	NM_003769.2
2942	0.004986	0.08	0.1	3287.82	3935.04	0.84	SMS	NM_004595.2
1899	0.0013396	0.0333	0.1	114.28	137.63	0.83	LRRC69	NM_001129890.1
2203	0.0020942	0.0449	0.1	160.4	193.39	0.83	OGG1	NM_002542.4
2210	0.0021291	0.0455	0.1	170.02	205.51	0.83	SPAG1	NM_003114.3
2230	0.0021783	0.0461	0.1	5372.82	6510.49	0.83	PSMD6	NM_014814.1
2320	0.0024621	0.0501	0.1	412.03	497.78	0.83	CLP1	NM_006831.1
2353	0.0025882	0.0519	0.1	174.09	209.72	0.83	ADCK1	NM_020421.2
2421	0.0028123	0.0548	0.1	139.86	167.68	0.83	RNF43	NM_017763.3
2498	0.0030602	0.0578	0.1	113.07	135.61	0.83	LOC100130900	XM_001719612.1
2546	0.0032562	0.0604	0.1	126.13	151.12	0.83	LOC732360	XR_016089.2
2554	0.0032889	0.0608	0.1	194.27	233	0.83	KDELR3	NM_016657.1
2626	0.0035759	0.0643	0.1	200.43	242.59	0.83	TMEM20	NM_153226.1
2649	0.0036962	0.0658	0.1	125.81	150.76	0.83	KHDRBS3	NM_006558.1
2655	0.0037119	0.066	0.1	214.05	259.25	0.83	C1orf198	NM_032800.1
2758	0.0041543	0.0711	0.1	300.52	360.57	0.83	RAPGEF6	NM_016340.3
2867	0.0045909	0.0756	0.1	136.54	163.75	0.83	MGC27345	XR_001069.1
2880	0.0046678	0.0765	0.1	1070.83	1288.43	0.83	PELO	NM_015946.4
2893	0.0047432	0.0774	0.1	17902.2	21617.2	0.83	TUBA1B	NM_006082.2
2908	0.0048181	0.0782	0.1	139.12	168.22	0.83	LOC606724	NR_002454.2
1789	0.0011139	0.0294	0.1	123.86	151.04	0.82	MINA	NM_001042533.1
1883	0.0013107	0.0329	0.1	724.04	887.74	0.82	D4S234E	NM_014392.2
2010	0.0015951	0.0375	0.1	3579.52	4387.41	0.82	LOC440093	NM_001013699.1
2160	0.0019454	0.0425	0.1	165.92	202.2	0.82	ITPKB	NM_002221.2
2215	0.0021402	0.0456	0.1	642.89	786.48	0.82	CCNC	NM_005190.3
2218	0.0021493	0.0457	0.1	3574.55	4361.33	0.82	LOC100131531	XM_001717228.1
2392	0.0027081	0.0534	0.1	135.56	165.87	0.82	OSBPL3	NM_145320.1
2447	0.002895	0.0558	0.1	139.44	169.56	0.82	HAPLN3	NM_178232.2
2478	0.0030113	0.0573	0.1	4350.91	5319.32	0.82	NDUFAF3	NM_199069.1
2525	0.0031641	0.0591	0.1	115	140.09	0.82	NTSR1	NM_002531.1
2551	0.0032815	0.0607	0.1	147.27	180.06	0.82	AJAP1	NM_001042478.1
2608	0.0034941	0.0632	0.1	126.71	154.6	0.82	LOC727967	XM_001714069.1
2648	0.0036891	0.0658	0.1	4054.44	4964.02	0.82	BOLA3	NM_212552.2
2670	0.0037911	0.067	0.1	3544.99	4338.62	0.82	ARF1	NM_001658.3
2688	0.003842	0.0675	0.1	175.24	213.97	0.82	KIF13B	NM_015254.2
2691	0.0038759	0.0679	0.1	138.34	169.42	0.82	ARHGAP27	NM_199282.1
2711	0.0039775	0.0692	0.1	194.25	238.08	0.82	SLC25A3	NM_213611.1
2732	0.0040687	0.0702	0.1	268.45	328	0.82	SEPHS1	NM_012247.3
2771	0.0042	0.0715	0.1	132.43	162.23	0.82	IGSF8	NM_052868.1
2841	0.0044625	0.0741	0.1	132.93	162.42	0.82	LOC643550	XM_926853.1
2848	0.0045029	0.0746	0.1	585.56	716.12	0.82	UBE1DC1	NM_024818.2
2896	0.0047615	0.0776	0.1	108.16	131.25	0.82	PDCD1LG2	NM_025239.2
1486	0.0006629	0.021	0.1	176.68	218.67	0.81	LOC100132418	XM_001719607.1
1598	0.0008228	0.0243	0.1	116.93	143.71	0.81	TMEM201	NM_001010866.1
1759	0.0010546	0.0283	0.1	241.54	299.48	0.81	IQCB1	NM_001023571.1
1770	0.0010682	0.0285	0.1	124.79	153.19	0.81	SPRY1	NM_005841.1
1934	0.0014307	0.0349	0.1	169.36	210.04	0.81	PLEKHA4	NM_020904.1
1956	0.0014718	0.0355	0.1	265.07	328.46	0.81	CHD1L	NM_004284.2
2047	0.0016931	0.039	0.1	292.89	360.5	0.81	DUS3L	NM_020175.1
2084	0.0017867	0.0405	0.1	170.66	211.46	0.81	ZHX1	NM_007222.3
2285	0.0023472	0.0485	0.1	1428.35	1762.82	0.81	GOT1	NM_002079.1
2303	0.0024053	0.0493	0.1	3243.68	4017.2	0.81	RPN1	NM_002950.3
2350	0.0025798	0.0518	0.1	299.74	370.96	0.81	NOB1	NM_014062.1
2404	0.0027661	0.0543	0.1	123.38	153.11	0.81	MRM1	NM_024864.3
2459	0.0029481	0.0566	0.1	1183.12	1469.07	0.81	KDELR2	NM_006854.2
2475	0.0030053	0.0573	0.1	256.98	318.33	0.81	NMT1	NM_021079.3
2484	0.0030247	0.0575	0.1	371.5	458.99	0.81	RNF8	NM_003958.2
2514	0.0031308	0.0588	0.1	3475.81	4292.95	0.81	GLRX3	NM_006541.3
2540	0.0032292	0.06	0.1	1032.25	1276.1	0.81	AKIRIN2	NM_018064.2
2571	0.0033789	0.062	0.1	345.85	425.11	0.81	CCNH	NM_001239.2
2630	0.0035958	0.0645	0.1	315.12	386.84	0.81	SNORD104	NR_004380.1
2684	0.003835	0.0674	0.1	214.71	263.71	0.81	N6AMT1	NM_013240.2
2722	0.0040219	0.0697	0.1	374.76	459.88	0.81	ODF2	NM_002540.3
2799	0.004336	0.0731	0.1	176.36	217.38	0.81	LOC100132805	XM_001719188.1
2835	0.0044511	0.0741	0.1	113.55	140.84	0.81	LOC727868	XR_015141.2
2857	0.0045411	0.075	0.1	630.53	774.49	0.81	TFAP2C	NM_003222.3
1288	0.00043	0.0158	0.1	6439.51	8048.96	0.8	NOP10	NM_018648.3
1362	0.0005185	0.018	0.1	1653.85	2078.13	0.8	RAB8A	NM_005370.4
1749	0.001044	0.0282	0.1	138.15	171.7	0.8	ALAS1	NM_000688.4
1786	0.0011065	0.0292	0.1	418.89	526.44	0.8	LOC113386	NM_138781.2
1977	0.0015222	0.0363	0.1	630.47	785.39	0.8	PHAX	NM_032177.2
2086	0.0017884	0.0405	0.1	1267.57	1582.88	0.8	CCNA2	NM_001237.2
2200	0.0020829	0.0447	0.1	318.24	400.02	0.8	TUBGCP4	NM_014444.2
2429	0.0028343	0.0551	0.1	406.2	510.15	0.8	LUC7L	NM_018032.3
2433	0.0028469	0.0552	0.1	421.8	524.27	0.8	AASDHPPT	NM_015423.2
2441	0.0028756	0.0556	0.1	160.77	200.1	0.8	RP9P	NR_003500.1
2558	0.0033309	0.0615	0.1	2724.92	3398.4	0.8	DFNA5	NM_004403.1
2560	0.003335	0.0615	0.1	256.97	323.18	0.8	ABHD9	NM_024794.1
2567	0.0033538	0.0617	0.1	230.18	289.21	0.8	AKR1B10	NM_020299.3
2800	0.0043371	0.0731	0.1	9028.76	11291	0.8	LOC389168	XR_039278.1
2869	0.0046012	0.0757	0.1	199.05	249.09	0.8	C16orf52	NM_173501.1
2900	0.0047804	0.0778	0.1	201.97	251.94	0.8	LOC729666	XR_037303.1
1607	0.0008396	0.0247	0.1	2248.26	2839.94	0.79	UCHL3	NM_006002.3
1811	0.0011585	0.0302	0.1	3204.15	4040.26	0.79	LOC642590	XR_016251.2
1846	0.0012294	0.0314	0.1	622.73	789.14	0.79	RPE	NM_006916.1
1857	0.0012517	0.0318	0.1	133.53	168.9	0.79	BDKRB2	NM_000623.2
1984	0.0015319	0.0364	0.1	146.82	185.54	0.79	SFMBT1	NM_001005158.1
1992	0.0015567	0.0369	0.1	976.94	1236.14	0.79	METTL13	NM_015935.4
2051	0.0017063	0.0393	0.1	132.04	167.94	0.79	NCRNA00152	NR_024204.1
2058	0.0017279	0.0396	0.1	6593.27	8368.5	0.79	CDC37	NM_007065.3
2095	0.0018005	0.0406	0.1	151.53	191.2	0.79	KCMF1	NM_020122.3
2249	0.0022434	0.0471	0.1	1507.65	1904.03	0.79	CDC123	NM_006023.1
2338	0.0025444	0.0513	0.1	139.38	177.43	0.79	LOC728505	XM_937279.1
2342	0.0025546	0.0515	0.1	594.76	757.43	0.79	FBXO5	NM_012177.2
2368	0.0026321	0.0525	0.1	140.63	178.66	0.79	CHRNA5	NM_000745.2
2371	0.0026467	0.0527	0.1	10082.4	12696.1	0.79	ANXA2	NM_001002857.1
2374	0.0026559	0.0528	0.1	122.29	154.26	0.79	TRIB2	NM_021643.1
2401	0.0027482	0.054	0.1	149.35	188.3	0.79	FAM86C	NM_152563.1
2406	0.0027729	0.0544	0.1	291.23	368.5	0.79	CTBP2	NM_001329.2
2409	0.0027863	0.0546	0.1	218.18	275.7	0.79	C14orf138	NM_024558.1
2413	0.0027907	0.0546	0.1	220.67	280.19	0.79	FAM156A	NM_014138.3
2468	0.0029815	0.057	0.1	252.04	318.83	0.79	PSPH	NM_004577.3
2502	0.003073	0.058	0.1	1139	1440.52	0.79	DPAGT1	NM_001382.2
2504	0.0030836	0.0581	0.1	507	642.53	0.79	RDBP	NM_002904.5
2538	0.0032251	0.06	0.1	147.74	186.61	0.79	LOC728216	NM_017414.2
2606	0.0034863	0.0631	0.1	149.84	190.73	0.79	HABP4	NM_014282.1
2618	0.0035309	0.0637	0.1	147.5	185.82	0.79	DFFA	NM_213566.1
2628	0.0035889	0.0645	0.1	320.6	405	0.79	TOR1B	NM_014506.1
2642	0.0036609	0.0654	0.1	194.57	246	0.79	ASPHD2	NM_020437.3
2678	0.0038212	0.0673	0.1	123.74	155.77	0.79	CDC42EP3	NM_006449.3
2695	0.0038806	0.0679	0.1	204.92	260.52	0.79	SH2D4A	NM_022071.2
2723	0.0040337	0.0699	0.1	337.89	426	0.79	RAP1GDS1	NM_021159.3
2774	0.004219	0.0718	0.1	125.69	158.33	0.79	LOC653841	XM_379855.3
2859	0.0045454	0.075	0.1	166.36	211.88	0.79	GABPB1	NM_002041.4
2939	0.0049799	0.08	0.1	120.31	152.79	0.79	CHST2	NM_004267.3
1337	0.0004849	0.0171	0.1	1250.66	1601.94	0.78	CCNK	NM_003858.2
1347	0.0004993	0.0175	0.1	223.57	284.83	0.78	DLG5	NM_004747.2
1358	0.0005103	0.0177	0.1	150.69	193.38	0.78	HIF1A	NM_181054.1
1438	0.0006019	0.0197	0.1	131.31	168.15	0.78	MYCN	NM_005378.4
1475	0.0006457	0.0207	0.1	366.44	468.49	0.78	SFXN1	NM_022754.4
1673	0.000919	0.0259	0.1	127.72	163.04	0.78	ZNF485	NM_145312.2
1703	0.0009693	0.0269	0.1	265.55	341.24	0.78	BMP4	NM_001202.2
1753	0.0010464	0.0282	0.1	126.67	161.95	0.78	TRIM61	NM_001012414.1
1952	0.0014658	0.0354	0.1	526.93	673.59	0.78	COPG	NM_016128.3
1955	0.0014706	0.0355	0.1	131.36	167.58	0.78	RNU105A	NR_004404.1
2063	0.0017388	0.0398	0.1	319.85	408.52	0.78	RNF4	NM_002938.2
2125	0.0018633	0.0414	0.1	298.81	384.02	0.78	MAP4K4	NM_145687.2
2186	0.0020247	0.0437	0.1	194.59	248.26	0.78	TOB2	NM_016272.3
2206	0.0021082	0.0451	0.1	2873.45	3683.28	0.78	LOC729768	XR_016076.2
2241	0.0022213	0.0468	0.1	276.6	356.9	0.78	TTYH3	NM_025250.2
2345	0.0025627	0.0516	0.1	249.01	320.87	0.78	SNX8	NM_013321.1
2438	0.0028683	0.0555	0.1	338.84	431.77	0.78	TATDN2	NM_014760.2
2457	0.0029447	0.0566	0.1	116.69	149.91	0.78	CDGAP	NM_020754.1
2469	0.0029842	0.057	0.1	766.73	977.61	0.78	UCHL5	NM_015984.1
2477	0.0030084	0.0573	0.1	1579.72	2030.88	0.78	DDX3X	NM_001356.2
2600	0.0034721	0.063	0.1	388.33	499.2	0.78	SPATA5L1	NM_024063.1
2661	0.0037393	0.0663	0.1	267.19	340.42	0.78	PDZD8	NM_173791.2
2662	0.0037448	0.0664	0.1	2231.53	2867.91	0.78	DBNL	NM_014063.5
2720	0.0040155	0.0697	0.1	130.94	167.61	0.78	LOC100133866	XM_001719715.1
2721	0.0040162	0.0697	0.1	590.04	757.57	0.78	LARS	NM_020117.8
2728	0.0040589	0.0702	0.1	119.35	152.68	0.78	MMP15	NM_002428.2
2753	0.0041369	0.0709	0.1	135.2	172.63	0.78	WDR85	NM_138778.1
2767	0.0041841	0.0714	0.1	1191.97	1529.8	0.78	MRPS30	NM_016640.3
2815	0.0043958	0.0737	0.1	131.92	169.4	0.78	CAMTA1	NM_015215.1
2831	0.0044457	0.0741	0.1	166.06	212.87	0.78	PICALM	NM_007166.2
2840	0.004462	0.0741	0.1	1518.33	1956.81	0.78	PSMD12	NM_002816.3
2904	0.0047991	0.078	0.1	913.82	1168.3	0.78	SLC2A6	NM_017585.2
1002	0.0001939	0.00913	0.1	138.78	179.97	0.77	LOC642956	XM_938166.3
1182	0.0003251	0.013	0.1	202.94	263.62	0.77	DNAJB9	NM_012328.1
1233	0.000381	0.0146	0.1	14987.6	19410.9	0.77	LDHA	NM_005566.1
1236	0.0003822	0.0146	0.1	119.21	154.9	0.77	FOS	NM_005252.2
1281	0.0004235	0.0156	0.1	8441.56	10907.5	0.77	C14orf156	NM_031210.3
1287	0.0004275	0.0157	0.1	155.95	202.43	0.77	PHLPP2	NM_015020.2
1301	0.0004398	0.016	0.1	1508.81	1946.97	0.77	GOLGA3	NM_005895.2
1305	0.0004465	0.0161	0.1	302	393.83	0.77	GABPB2	NM_181427.2
1385	0.0005412	0.0184	0.1	164.2	212.59	0.77	LOC441511	XM_497141.2
1441	0.0006063	0.0199	0.1	219.04	284.41	0.77	PPFIA1	NM_177423.1
1532	0.000723	0.0223	0.1	117.93	152.62	0.77	TMC7	NM_024847.2
1538	0.0007291	0.0224	0.1	167.07	217.22	0.77	PRDM10	NM_020228.2
1613	0.0008503	0.0249	0.1	1110.71	1447.84	0.77	KRT80	NM_182507.1
1647	0.0008838	0.0253	0.1	3267.43	4220.5	0.77	ILF2	NM_004515.2
1679	0.0009334	0.0262	0.1	2631.24	3434.68	0.77	LOC646347	XR_017680.1
1696	0.0009564	0.0266	0.1	196.72	255.34	0.77	FLJ12949	NM_023008.2
1739	0.0010223	0.0277	0.1	343.5	446.72	0.77	IRS1	NM_005544.1
1764	0.0010614	0.0284	0.1	288.67	375.03	0.77	CYB561	NM_001017917.1
1805	0.0011491	0.03	0.1	618.9	806.94	0.77	SERPINB8	NM_002640.3
1819	0.0011654	0.0302	0.1	926.18	1208.34	0.77	CKAP2L	NM_152515.2
1872	0.0012722	0.0321	0.1	166.82	217.14	0.77	DDX51	NM_175066.2
2036	0.0016649	0.0386	0.1	2834.09	3675.25	0.77	RANBP1	NM_002882.2
2053	0.0017148	0.0394	0.1	163.08	211.23	0.77	SON	NM_058183.2
2057	0.0017226	0.0395	0.1	159.59	206.22	0.77	IL1R2	NM_173343.1
2078	0.0017667	0.0401	0.1	1955.22	2538.67	0.77	ADSL	NM_000026.1
2103	0.0018143	0.0407	0.1	4184.85	5411.04	0.77	BOLA3	NM_212552.1
2148	0.0019178	0.0421	0.1	2875.82	3735.74	0.77	MCM3	NM_002388.3
2312	0.0024336	0.0497	0.1	155.29	202.42	0.77	TTC13	NM_024525.2
2372	0.0026517	0.0528	0.1	228.6	296.37	0.77	USPL1	NM_005800.3
2390	0.0026979	0.0533	0.1	534.6	691.61	0.77	LOC644684	XM_001715037.1
2461	0.0029539	0.0567	0.1	160.68	209.35	0.77	ACSS2	NM_018677.2
2587	0.0034279	0.0625	0.1	166.79	215.83	0.77	AADAT	NM_182662.1
2646	0.0036774	0.0656	0.1	818.87	1056.73	0.77	PABPN1	NM_004643.1
2698	0.0038913	0.0681	0.1	1728.97	2233.27	0.77	NDUFAF2	NM_174889.2
2703	0.0039264	0.0686	0.1	232.32	300.47	0.77	AP1G1	NM_001128.5
2715	0.0040036	0.0696	0.1	285.61	371.94	0.77	PITPNC1	NM_181671.1
2747	0.0041173	0.0707	0.1	449.51	586.62	0.77	KAT2A	NM_021078.1
2766	0.0041775	0.0713	0.1	537.98	701.85	0.77	HIATL1	NM_032558.1
2788	0.0043018	0.0728	0.1	278.23	359.59	0.77		Hs.473191
2795	0.0043254	0.073	0.1	7650.98	9912.34	0.77	TPI1	NM_000365.4
2801	0.0043437	0.0732	0.1	3394.19	4395.86	0.77	EIF3M	NM_006360.3
2802	0.0043442	0.0732	0.1	3240.27	4235.39	0.77	CS	NM_004077.2
2804	0.0043584	0.0733	0.1	125.86	164.43	0.77	LOC645508	XM_928532.1
2819	0.0044062	0.0738	0.1	462.07	597.36	0.77	C14orf109	NM_015676.1
2856	0.0045315	0.0749	0.1	624.94	813.67	0.77	TSSC4	NM_005706.2
2865	0.0045711	0.0753	0.1	916.08	1190.91	0.77	OSBPL10	NM_017784.3
2888	0.0047224	0.0772	0.1	199.19	257.47	0.77	STK10	NM_005990.2
2932	0.0049272	0.0793	0.1	4674.21	6033.78	0.77	ARF4	NM_001660.2
921	0.000163	0.00835	0.1	8868.61	11680.6	0.76	NME1	NM_198175.1
1270	0.0004151	0.0154	0.1	143.37	187.47	0.76	MAP6D1	NM_024871.1
1346	0.0004977	0.0175	0.1	211.32	276.63	0.76	FBXL6	NM_012162.1
1467	0.0006342	0.0204	0.1	271.61	357.9	0.76	MOBKL2A	NM_130807.2
1497	0.0006854	0.0216	0.1	171.31	225.12	0.76	PLEKHO2	NM_025201.3
1511	0.0006994	0.0218	0.1	445.75	585.51	0.76	POLR2C	NM_002694.2
1593	0.0008101	0.024	0.1	1435.79	1892.42	0.76	LOC652595	XM_942117.1
1602	0.0008321	0.0245	0.1	151.52	199.53	0.76	C9orf140	NM_178448.3
1630	0.0008657	0.0251	0.1	338.4	444.29	0.76	LOC645175	XR_017268.2
1708	0.0009836	0.0272	0.1	828.41	1084.73	0.76	C1orf174	NM_207356.1
1755	0.0010497	0.0282	0.1	181.93	240.86	0.76	MEX3D	NM_203304.1
1853	0.0012465	0.0318	0.1	286.61	375.09	0.76	PLAGL2	NM_002657.2
1905	0.0013451	0.0333	0.1	119.16	156.96	0.76	LOC399988	XR_016353.2
1947	0.0014564	0.0353	0.1	239.05	315.88	0.76	BCL10	NM_003921.2
1975	0.0015124	0.0361	0.1	333.6	440.77	0.76	DUSP10	NM_144729.1
2040	0.0016745	0.0387	0.1	2915.99	3836.67	0.76	GTF2A2	NM_004492.1
2068	0.0017552	0.0401	0.1	121.3	158.76	0.76	CRMP1	NM_001014809.1
2115	0.0018371	0.041	0.1	598.68	784.22	0.76	SRXN1	NM_080725.1
2136	0.0018925	0.0418	0.1	3556.29	4683.41	0.76	FEZ1	NM_005103.3
2224	0.0021601	0.0458	0.1	263.31	347.69	0.76	RPL13	NM_033251.1
2252	0.0022485	0.0471	0.1	311.54	411.53	0.76	ILKAP	NM_030768.2
2263	0.0022733	0.0474	0.1	126.15	165.91	0.76		Hs.232649
2296	0.0023786	0.0489	0.1	313.26	412.94	0.76	MAPKAP1	NM_001006618.1
2330	0.0025065	0.0508	0.1	2585.09	3384.06	0.76	PRDX3	NM_006793.2
2405	0.0027694	0.0544	0.1	658.23	870.67	0.76	TIMM22	NM_013337.2
2424	0.0028194	0.0549	0.1	876.46	1157.8	0.76	ORC5L	NM_002553.2
2452	0.0029113	0.056	0.1	147.51	192.88	0.76	NUAK2	NM_030952.1
2463	0.0029572	0.0567	0.1	1173.93	1538.39	0.76	TBC1D2	NM_018421.2
2495	0.0030528	0.0578	0.1	1333.06	1760.19	0.76	SNHG1	NR_003098.1
2521	0.0031564	0.0591	0.1	903.69	1187.07	0.76	NT5E	NM_002526.1
2562	0.0033368	0.0615	0.1	296.11	390.02	0.76	FASTKD3	NM_024091.2
2570	0.0033784	0.062	0.1	134.19	176.89	0.76	TM4SF19	NM_138461.2
2613	0.0035096	0.0634	0.1	1111.46	1464.78	0.76	BAT2D1	NM_015172.2
2672	0.0037956	0.067	0.1	391.5	517.63	0.76	C5orf32	NM_032412.2
2700	0.0039074	0.0683	0.1	259.55	340.4	0.76	FTSJ3	NM_017647.2
2752	0.0041366	0.0709	0.1	211.02	276.52	0.76	LSM12	NM_152344.1
2772	0.0042049	0.0716	0.1	150.57	197	0.76	UBASH3B	NM_032873.4
2811	0.0043867	0.0737	0.1	5461.3	7165.95	0.76	DDX5	NM_004396.2
2823	0.0044143	0.0738	0.1	2230.04	2915.53	0.76	HSD17B12	NM_016142.1
2844	0.0044908	0.0745	0.1	277.48	364.69	0.76	ZNF512	NM_032434.2
2874	0.0046257	0.076	0.1	131.44	172.84	0.76	IL23A	NM_016584.2
2903	0.0047981	0.078	0.1	397.03	521.13	0.76	FAM3C	NM_014888.1
857	0.0001355	0.00746	0.1	360.62	478.2	0.75	DHX29	NM_019030.2
1030	0.0002143	0.00981	0.1	229.93	305.2	0.75	NAV1	NM_020443.2
1041	0.0002216	0.01	0.1	839.36	1122.11	0.75	CSTF2	NM_001325.2
1052	0.0002303	0.0103	0.1	3426.58	4556.59	0.75	RDH11	NM_016026.2
1080	0.0002459	0.0107	0.1	1436.68	1912.4	0.75	BZW2	NM_014038.1
1107	0.0002572	0.011	0.1	15927.5	21208.5	0.75	LDHA	NM_001135239.1
1130	0.0002825	0.0118	0.1	174.95	233.92	0.75	CYCS	NM_018947.4
1188	0.0003301	0.0131	0.1	136.19	182.43	0.75	ZNRF3	XM_945269.1
1193	0.0003341	0.0132	0.1	118.26	156.69	0.75	IL33	NM_033439.2
1203	0.0003423	0.0134	0.1	200.62	266.96	0.75	C12orf24	NM_013300.1
1256	0.0004023	0.0151	0.1	129.89	173.52	0.75	LOC100134424	XR_038546.1
1257	0.0004043	0.0152	0.1	4746.38	6369.12	0.75	CCT8	NM_006585.2
1274	0.0004198	0.0155	0.1	117.6	155.83	0.75	SPRY4	XM_926321.1
1341	0.0004888	0.0172	0.1	171.05	229.16	0.75	SNORD99	NR_003077.1
1382	0.0005386	0.0184	0.1	211.31	283.23	0.75	CSE1L	NM_177436.1
1642	0.0008774	0.0252	0.1	2970.58	3958.74	0.75	SELS	NM_018445.4
1662	0.0009023	0.0256	0.1	664.75	880.96	0.75	REXO4	NM_020385.2
1715	0.0009928	0.0273	0.1	234.86	314.59	0.75	C17orf96	NM_001130677.1
1757	0.00105	0.0282	0.1	253.22	336.31	0.75	WDR21A	NM_015604.2
1758	0.0010523	0.0283	0.1	532	705.44	0.75	RQCD1	NM_005444.1
1917	0.0013693	0.0337	0.1	187.49	250.87	0.75	SDR16C5	NM_138969.2
1926	0.0014058	0.0345	0.1	124.33	165.71	0.75	PLLP	NM_015993.1
2011	0.0015958	0.0375	0.1	800.91	1060.93	0.75	C14orf129	NM_016472.3
2039	0.0016713	0.0387	0.1	135.84	181.93	0.75	CXorf15	NM_018360.1
2050	0.0016998	0.0391	0.1	1445.23	1932.54	0.75	TIMM23	NM_006327.2
2062	0.0017375	0.0398	0.1	1078.4	1428.76	0.75	SPRR2G	NM_001014291.1
2216	0.002144	0.0457	0.1	910.59	1217.03	0.75	NUP85	NM_024844.2
2369	0.0026401	0.0526	0.1	13303.8	17632.7	0.75	ODC1	NM_002539.1
2375	0.0026611	0.0529	0.1	722.92	966.94	0.75	NXN	NM_022463.3
2611	0.0035067	0.0634	0.1	147.61	196.64	0.75	KBTBD8	NM_032505.1
2820	0.0044077	0.0738	0.1	181.88	242.18	0.75	CRLF3	NM_015986.2
2853	0.0045293	0.0749	0.1	682.09	905.37	0.75	WWC1	NM_015238.1
2905	0.0048038	0.078	0.1	407.19	545.29	0.75	PRKAG2	NM_016203.2
809	0.0001122	0.00654	0.1	296.09	399.29	0.74	SEC23IP	NM_007190.2
970	0.0001789	0.00871	0.1	5603.9	7557.8	0.74	ACAT2	NM_005891.1
978	0.0001824	0.0088	0.1	158.95	214.82	0.74	THUMPD3	NM_015453.1
1095	0.0002496	0.0108	0.1	145.2	195.05	0.74	CCDC112	NM_152549.1
1131	0.0002827	0.0118	0.1	643.79	869.69	0.74	C20orf45	NM_016045.1
1178	0.0003215	0.0129	0.1	2047.49	2749.88	0.74	C6orf153	NM_033112.2
1183	0.0003257	0.013	0.1	195.65	263.39	0.74	LOC100132139	XM_001721047.1
1192	0.000334	0.0132	0.1	162.16	220.53	0.74	SLC36A1	NM_078483.2
1217	0.0003516	0.0136	0.1	133.49	181.16	0.74	BEND3	NM_001080450.1
1243	0.0003894	0.0148	0.1	6318.59	8523.17	0.74	VDAC1	NM_003374.1
1262	0.0004082	0.0153	0.1	127.73	171.53	0.74	VEGFA	NM_001025366.1
1423	0.0005821	0.0193	0.1	181.5	244.67	0.74	CENPO	NM_024322.1
1482	0.0006556	0.0209	0.1	228.26	306.51	0.74	DHX30	NM_014966.2
1500	0.0006905	0.0217	0.1	1758.3	2370.96	0.74	FJX1	NM_014344.2
1519	0.0007045	0.0219	0.1	15736.7	21306.2	0.74	EIF4A1	NM_001416.1
1723	0.0010034	0.0275	0.1	3845.08	5184.49	0.74	OAT	NM_000274.1
1854	0.0012475	0.0318	0.1	201.61	274.24	0.74	IER2	NM_004907.2
1906	0.0013526	0.0335	0.1	400.55	539.66	0.74	PCGF6	NM_032154.3
1918	0.0013713	0.0337	0.1	472.95	639.9	0.74	IWS1	NM_017969.1
1932	0.0014225	0.0348	0.1	1359.62	1846.6	0.74	CYB5R2	NM_016229.2
1963	0.0014897	0.0358	0.1	820.8	1105.76	0.74	POLR2C	NM_032940.1
1996	0.001565	0.037	0.1	141.1	190.04	0.74	PSEN2	NM_000447.1
2083	0.0017845	0.0404	0.1	148.4	201.08	0.74	ACER3	NM_018367.5
2122	0.0018516	0.0412	0.1	2666.21	3616.73	0.74	NOL7	NM_016167.3
2162	0.0019476	0.0425	0.1	411.35	553.91	0.74	ERI1	NM_153332.3
2231	0.0021811	0.0461	0.1	159.94	215.36	0.74	SOAT1	NM_003101.4
2238	0.0022168	0.0468	0.1	1230.52	1653.77	0.74	MRPL21	NM_181514.1
2279	0.0023259	0.0482	0.1	454.05	614.84	0.74	NUP160	NM_015231.1
2308	0.0024228	0.0495	0.1	169.16	229.2	0.74	RDH12	NM_152443.1
2309	0.002424	0.0495	0.1	1392.3	1881.92	0.74	PTDSS1	NM_014754.1
2366	0.0026235	0.0523	0.1	300.55	405.24	0.74	SCARNA10	NR_004387.1
2373	0.0026554	0.0528	0.1	273.51	370.27	0.74	PPP1R13B	NM_015316.1
2400	0.002739	0.0539	0.1	211.78	284.9	0.74	TIMM8A	NM_004085.2
2416	0.0027997	0.0547	0.1	325.73	438.63	0.74	C16orf91	NM_001010878.1
2444	0.002889	0.0558	0.1	208.61	283.1	0.74	PSMC3IP	NM_016556.1
2449	0.0028962	0.0558	0.1	437.18	594.59	0.74	GMEB2	NM_012384.2
2506	0.0030964	0.0583	0.1	987.78	1339.04	0.74	COL4A1	NM_001845.3
2527	0.0031841	0.0595	0.1	137.46	185.79	0.74	ABHD11	NM_148916.2
2575	0.0033864	0.062	0.1	113.67	152.7	0.74	PRSS22	NM_022119.3
2680	0.003829	0.0674	0.1	326.1	441.86	0.74	HEG1	XM_087386.8
2843	0.0044836	0.0744	0.1	301.97	410.35	0.74	MALT1	NM_173844.1
2887	0.0047086	0.077	0.1	304.25	413.68	0.74	FTSJD1	NM_018348.4
577	4.6e-05	0.00376	0.1	4890.27	6680.74	0.73	TIMM23	NM_006327.2
605	5.03e-05	0.00392	0.1	162.56	223.93	0.73	RGMB	NM_001012761.1
676	6.84e-05	0.00478	0.1	3108.76	4278.68	0.73	SPRR2E	NM_001024209.2
727	8.12e-05	0.00527	0.1	155.48	212.43	0.73		Hs.561915
795	0.0001076	0.00639	0.1	694.06	954.67	0.73	VEGFC	NM_005429.2
902	0.000157	0.00822	0.1	1487.27	2040.18	0.73	GPN1	NM_007266.1
958	0.0001759	0.00866	0.1	5141.16	7017.28	0.73	NOP10	NM_018648.2
967	0.0001785	0.00871	0.1	414.82	568.29	0.73	C12orf45	NM_152318.1
1024	0.0002116	0.00975	0.1	868.47	1191.5	0.73	PRMT5	NM_006109.2
1036	0.0002165	0.00986	0.1	184.78	252.31	0.73	TBC1D16	NM_019020.2
1134	0.0002848	0.0118	0.1	296.41	406.09	0.73	ZBTB9	NM_152735.3
1268	0.0004125	0.0154	0.1	307.48	420.5	0.73	SFRS14	NM_014884.1
1498	0.0006881	0.0217	0.1	1029.87	1418.83	0.73	C20orf20	NM_018270.3
1529	0.0007215	0.0223	0.1	995.95	1366.46	0.73	ZDHHC6	NM_022494.1
1566	0.0007719	0.0233	0.1	285.42	391.25	0.73	RRP1B	NM_015056.1
1581	0.0007896	0.0236	0.1	361.04	497.84	0.73	PANX1	NM_015368.3
1625	0.0008623	0.025	0.1	181.74	250.1	0.73	LOC401127	XR_017898.1
1627	0.0008625	0.025	0.1	3533.91	4835.69	0.73	DDX39	NM_005804.2
1631	0.0008668	0.0251	0.1	223.4	304.68	0.73	RBM16	NM_014892.3
2002	0.0015793	0.0372	0.1	346.13	474.57	0.73	FAM36A	NM_198076.4
2019	0.0016175	0.0378	0.1	2616.72	3560.68	0.73	SHC1	NM_003029.3
2234	0.0021878	0.0462	0.1	275.6	377.64	0.73	ANKRD40	NM_052855.2
2239	0.0022179	0.0468	0.1	165.56	227.87	0.73	JMJD4	NM_023007.1
2243	0.0022237	0.0468	0.1	1383.87	1907.33	0.73	ARCN1	NM_001655.3
2287	0.0023484	0.0485	0.1	126.25	171.99	0.73	WDR4	NM_018669.4
2294	0.0023683	0.0487	0.1	491.14	670.45	0.73	LYPD5	NM_001031749.1
2322	0.0024706	0.0502	0.1	152.68	209	0.73	JMJD6	NM_015167.2
2379	0.0026761	0.0531	0.1	140.87	193.84	0.73	SLC6A8	NM_005629.1
2470	0.0029873	0.0571	0.1	123.39	169.72	0.73	ATAD3B	NM_031921.4
2555	0.0032946	0.0609	0.1	1119.5	1539.1	0.73	NCBP2	NM_007362.2
2594	0.0034543	0.0629	0.1	245.53	335.66	0.73	TMEM204	NM_024600.4
2707	0.0039687	0.0692	0.1	6337.32	8630.84	0.73	DYNLL1	NM_001037494.1
2777	0.0042373	0.072	0.1	297.71	409.59	0.73	LOC730167	XM_001726158.1
2808	0.0043789	0.0736	0.1	202.69	277.95	0.73	EML2	NM_012155.1
601	4.96e-05	0.0039	0.1	134.52	186.39	0.72	LOC85390	NR_001454.1
628	5.55e-05	0.00417	0.1	158.34	220.63	0.72	IFFO1	NM_080730.2
754	8.94e-05	0.0056	0.1	1199.75	1670.01	0.72	ACOT9	NM_001033583.1
793	0.0001075	0.00639	0.1	10137.8	14087.1	0.72	PI3	NM_002638.2
848	0.0001308	0.00728	0.1	111.63	154.91	0.72	IL24	NM_006850.2
950	0.0001727	0.00858	0.1	3656.04	5065.24	0.72	CNBP	NM_003418.1
1103	0.0002542	0.0109	0.1	136.05	187.79	0.72	KRT18P17	XR_037953.1
1174	0.0003177	0.0128	0.1	116.17	161.88	0.72	PPAN-P2RY11	NM_001040664.1
1189	0.0003314	0.0132	0.1	254.26	350.94	0.72	RDH13	NM_138412.2
1254	0.0004007	0.0151	0.1	151.25	210.22	0.72	ALG3	NM_001006940.1
1314	0.0004597	0.0165	0.1	297.81	414.09	0.72	CTNNBIP1	NM_001012329.1
1334	0.0004792	0.017	0.1	332.58	461.31	0.72	QPCT	NM_012413.3
1387	0.0005425	0.0185	0.1	348.44	482.03	0.72	E2F6	NM_001952.3
1480	0.0006536	0.0208	0.1	335.47	468.54	0.72	LRWD1	NM_152892.1
1609	0.0008451	0.0248	0.1	222.18	308.72	0.72	NAB2	NM_005967.2
1799	0.0011383	0.0299	0.1	378.4	524.13	0.72	EIF3J	NM_003758.1
1803	0.0011432	0.0299	0.1	679.76	943.77	0.72	NR2F6	NM_005234.3
1827	0.0011796	0.0305	0.1	768.47	1061.61	0.72	YTHDF1	NM_017798.2
1859	0.0012543	0.0318	0.1	754.88	1052.5	0.72	TTL	NM_153712.3
1889	0.0013259	0.0331	0.1	300.82	415.66	0.72	SLC35C1	NM_018389.3
1904	0.0013435	0.0333	0.1	201.43	281.64	0.72	CYTSA	NM_015330.1
1982	0.0015289	0.0364	0.1	351.75	488.78	0.72	MFSD6	NM_017694.2
2035	0.0016604	0.0385	0.1	210.86	291.17	0.72	PDLIM4	NM_003687.2
2161	0.0019458	0.0425	0.1	650.78	906.76	0.72	RAP1GDS1	NM_021159.3
2165	0.0019492	0.0425	0.1	611.84	846.98	0.72	LOC652481	XM_941942.1
2268	0.0022876	0.0476	0.1	476.64	658.74	0.72	MED27	NM_004269.2
2272	0.0023122	0.048	0.1	188.6	261.67	0.72	C14orf43	NM_194278.3
2291	0.0023574	0.0486	0.1	295.32	412.4	0.72	DUSP10	NM_144729.1
2299	0.0023867	0.049	0.1	556.82	769.56	0.72	EXOSC9	NM_001034194.1
2337	0.0025325	0.0511	0.1	253.49	351.52	0.72	C9orf140	NM_178448.2
2362	0.0026138	0.0522	0.1	926.61	1284.53	0.72	SEC23B	NM_032985.3
2489	0.0030411	0.0577	0.1	407.83	565.71	0.72	HOMER3	NM_004838.2
2509	0.0031077	0.0585	0.1	407.49	562.71	0.72	C9orf114	NM_016390.2
2597	0.003463	0.0629	0.1	1675.38	2338.69	0.72	THOC4	XM_946253.1
2741	0.0040869	0.0704	0.1	2298.53	3183.18	0.72	ANKRD57	NM_023016.2
2765	0.0041722	0.0712	0.1	155.41	216.15	0.72	SEH1L	NM_031216.3
2779	0.004242	0.072	0.1	202.83	280.18	0.72	HNRNPF	NM_004966.2
2783	0.004269	0.0724	0.1	166.67	231.39	0.72	SEC14L2	NM_012429.1
2862	0.0045629	0.0752	0.1	262.44	364.68	0.72	RPL23AP7	NR_000029.1
2927	0.0049211	0.0793	0.1	177.44	246.44	0.72	SLMO1	NM_006553.2
493	2.86e-05	0.00274	0.1	235.68	334.03	0.71	HMGB3	NM_005342.2
509	3.19e-05	0.00295	0.1	287.37	404.4	0.71	C12orf11	NM_018164.1
567	4.25e-05	0.00354	0.1	1252.32	1769.29	0.71	TXNDC14	NM_015959.1
658	6.23e-05	0.00447	0.1	129.83	182.74	0.71	SLC46A3	NM_181785.1
768	9.48e-05	0.00582	0.1	1595.01	2258.73	0.71	TTC4	NM_004623.2
789	0.0001061	0.00634	0.1	2482.66	3515.41	0.71	SYPL1	NM_006754.2
790	0.0001062	0.00634	0.1	1007.05	1411.32	0.71	SNRNP40	NM_004814.2
865	0.0001394	0.00761	0.1	229.76	324.13	0.71	PIK3CD	NM_005026.2
944	0.0001714	0.00856	0.1	186.03	261.52	0.71	OTUD6B	NM_016023.2
1133	0.0002838	0.0118	0.1	199.46	280.38	0.71	PSEN2	NM_012486.1
1146	0.0002929	0.0121	0.1	211.11	299.4	0.71	ANAPC7	NM_016238.1
1164	0.0003108	0.0126	0.1	247.94	348.15	0.71	FTSJ2	NM_013393.1
1215	0.0003506	0.0136	0.1	3632.15	5128.72	0.71	MRPS12	NM_033363.1
1225	0.0003662	0.0141	0.1	797.17	1122.49	0.71	PTGES2	NM_198938.1
1248	0.0003941	0.0149	0.1	186.72	264.11	0.71	CCNE1	NM_001238.1
1309	0.0004497	0.0162	0.1	132.78	185.86	0.71	STEAP1	XM_940149.1
1357	0.000509	0.0177	0.1	193.66	271.4	0.71		Hs.570308
1495	0.0006808	0.0215	0.1	382.67	536.84	0.71	BCS1L	NM_004328.3
1574	0.000783	0.0235	0.1	339.44	475.2	0.71	ASAP2	NM_003887.2
1698	0.0009608	0.0267	0.1	463.23	652.43	0.71	DPH3	NM_001047434.1
1709	0.0009836	0.0272	0.1	480.78	681.88	0.71	RIOK2	NM_018343.1
1716	0.0009944	0.0274	0.1	396.22	559.22	0.71	SOCS4	NM_080867.2
1869	0.0012674	0.032	0.1	624.31	879.74	0.71	BCAP29	NM_001008406.1
1944	0.0014529	0.0353	0.1	385.89	541.4	0.71	ZNF143	NM_003442.3
1954	0.0014702	0.0355	0.1	1262.1	1772.95	0.71	HSPA4	NM_198431.1
1971	0.0015022	0.036	0.1	151.62	212.87	0.71	LOC100130131	XM_001721580.1
1974	0.0015119	0.0361	0.1	460.46	652.56	0.71	MLEC	NM_014730.2
1993	0.0015567	0.0369	0.1	188.86	266.98	0.71	RBM12	NM_006047.4
2016	0.0016055	0.0376	0.1	656.29	922.42	0.71	C12orf5	NM_020375.1
2024	0.0016272	0.0379	0.1	210.28	295.13	0.71	ECE2	NM_032331.2
2026	0.001634	0.0381	0.1	128.09	179.23	0.71	KRT18P28	XR_017689.1
2096	0.0018024	0.0406	0.1	244.35	344.19	0.71	STX2	NM_001980.2
2139	0.0018956	0.0418	0.1	207.23	292.52	0.71	PTPRZ1	NM_002851.1
2179	0.001988	0.0431	0.1	514.02	724.16	0.71	HSPA5	NM_005347.2
2229	0.0021778	0.0461	0.1	143.61	202.51	0.71	IVL	NM_005547.2
2363	0.0026163	0.0522	0.1	502.06	705.98	0.71	MTHFD1L	NM_015440.3
2382	0.002679	0.0531	0.1	2753.72	3880.62	0.71	FAT1	NM_005245.3
2402	0.0027494	0.054	0.1	2215	3111.65	0.71	UBE3C	NM_014671.1
2619	0.0035442	0.0639	0.1	1191.47	1667.34	0.71	IARS	NM_002161.2
2743	0.0040987	0.0705	0.1	140.69	198.36	0.71	LAT1-3TM	XR_001385.1
2782	0.0042642	0.0723	0.1	767.34	1076.32	0.71	SRP72	NM_006947.2
2786	0.0042915	0.0727	0.1	422.23	597.77	0.71	KRT34	NM_021013.3
2824	0.0044174	0.0738	0.1	672.94	953.54	0.71	PLXNA1	NM_032242.2
2842	0.0044713	0.0743	0.1	383.84	538.98	0.71	ANAPC1	NM_022662.2
2935	0.0049382	0.0794	0.1	170.4	239.61	0.71	TRMT61A	NM_152307.1
2938	0.0049651	0.0798	0.1	350.27	494.29	0.71	MUS81	NM_025128.3
706	7.65e-05	0.00511	0.1	137.92	196.67	0.7	ZNF697	NM_001080470.1
758	9.05e-05	0.00564	0.1	865.68	1232.96	0.7	LOC728556	NM_015955.2
770	9.51e-05	0.00583	0.1	8060.78	11531.4	0.7	LOC650152	NM_153649.2
829	0.0001227	0.00699	0.1	206.81	294.86	0.7	HEATR3	NM_182922.1
830	0.0001231	0.007	0.1	597.45	853.99	0.7	PLIN2	NM_001122.2
866	0.0001396	0.00761	0.1	204.7	293.72	0.7		Hs.513971
896	0.0001548	0.00815	0.1	1634.58	2332.55	0.7	PWP1	NM_007062.1
914	0.0001605	0.00829	0.1	683.95	980.56	0.7	TTPAL	NM_024331.3
965	0.0001778	0.0087	0.1	214.29	305.01	0.7	COX4NB	NM_006067.3
1019	0.000206	0.00954	0.1	1515.63	2168.42	0.7	ARPC5L	NM_030978.1
1055	0.0002311	0.0103	0.1	403.95	578.65	0.7	LASS2	NM_013384.3
1058	0.0002349	0.0105	0.1	265.68	381.15	0.7	MAP4K4	NM_145687.2
1105	0.0002552	0.0109	0.1	4494.95	6454.55	0.7	EBNA1BP2	NM_006824.1
1148	0.0002963	0.0122	0.1	600.83	861.89	0.7	C8orf33	NM_023080.1
1175	0.0003187	0.0128	0.1	480.3	691.08	0.7	LASS2	NM_022075.3
1209	0.0003443	0.0134	0.1	268.09	380.92	0.7	LSG1	NM_018385.1
1213	0.000349	0.0136	0.1	144.76	207.29	0.7	CCDC15	Hs.287555
1283	0.0004249	0.0156	0.1	227.28	323.63	0.7	ARL4C	NM_005737.3
1306	0.0004467	0.0161	0.1	163.87	235.5	0.7	DKFZp686O24166	NM_001009913.1
1353	0.0005053	0.0176	0.1	223.59	321.57	0.7	LOC729774	XM_001715945.1
1392	0.0005469	0.0185	0.1	162.44	231.24	0.7	MREG	NM_018000.1
1579	0.000788	0.0236	0.1	1335.33	1920.09	0.7	NIPA2	NM_030922.5
1787	0.0011132	0.0294	0.1	342.46	487.25	0.7	C12orf43	NM_022895.1
1841	0.0012248	0.0314	0.1	368.29	527.48	0.7	LCMT2	NM_014793.3
1864	0.0012626	0.032	0.1	139.72	199.13	0.7	SOLH	NM_005632.2
1915	0.0013674	0.0337	0.1	405.79	580.91	0.7	GARNL4	NM_015085.3
1991	0.0015539	0.0368	0.1	2515.9	3588.96	0.7	PHF5A	NM_032758.3
2037	0.0016664	0.0386	0.1	1498.37	2155.44	0.7	MAPK13	NM_002754.3
2073	0.001764	0.0401	0.1	911.46	1300.44	0.7	GPR172A	NM_024531.3
2100	0.0018112	0.0407	0.1	203.08	291.37	0.7	RASSF1	NM_007182.4
2118	0.0018421	0.0411	0.1	339.63	482.92	0.7	SF3B3	NM_012426.3
2225	0.0021612	0.0458	0.1	332.37	472.54	0.7	SPRED2	NM_181784.1
2233	0.0021871	0.0462	0.1	278.56	400.63	0.7	PRMT6	NM_018137.1
2277	0.0023172	0.048	0.1	550.41	782.82	0.7	GRPEL1	NM_025196.2
2292	0.0023667	0.0487	0.1	180.45	259.12	0.7	TWISTNB	NM_001002926.1
2351	0.0025829	0.0519	0.1	2281.82	3267.19	0.7	ETF1	NM_004730.1
2471	0.0029948	0.0572	0.1	154.35	220.54	0.7	MYO1E	NM_004998.2
2563	0.0033406	0.0615	0.1	754.66	1085.65	0.7	PSME3	NM_005789.2
2579	0.0033956	0.0621	0.1	699.82	994.52	0.7	SLBP	NM_006527.2
[truncated: 948 more rows]

## Sheet: with gene descr.
Supplementary Table S3. Differentially expressed genes among Class 1 (treatment with PD16+TNF-a, 6 hours ) and Class 2 (parallel treatment with TNF-a alone) sorted by p-value of the univariate test. Number of genes for random variance estimation: 47,199. Number of genes that passed filtering criteria: 47,199. Type of univariate test used: two-sample T-test with random variance model. Random varia…
Symbol	Name	Entrez ID	Geom mean of intensities in class 1	Geom mean of intensities in class 2	Fold-change	Parametric p-value	FDR	Permutation p-value
CYP1A1	Homo sapiens cytochrome P450, family 1, subfamily A, polypeptide 1 (CYP1A1), mRNA.	NM_000499.2	3605.12	135.01	26.7	< 1e-07	< 1e-07	0.1
IFIT2	Homo sapiens interferon-induced protein with tetratricopeptide repeats 2 (IFIT2), mRNA.	NM_001547.3	2578.18	193.13	13.35	< 1e-07	< 1e-07	0.1
LTB	Homo sapiens lymphotoxin beta (TNF superfamily, member 3) (LTB), transcript variant 1, mRNA.	NM_002341.1	5157.45	390.27	13.22	< 1e-07	< 1e-07	0.1
IGFBP3	Homo sapiens insulin-like growth factor binding protein 3 (IGFBP3), transcript variant 2, mRNA.	NM_001013398.1	9382.28	819.86	11.44	< 1e-07	< 1e-07	0.1
LTB	Homo sapiens lymphotoxin beta (TNF superfamily, member 3) (LTB), transcript variant 1, mRNA.	NM_002341.1	1563.11	156.65	9.98	< 1e-07	< 1e-07	0.1
FBXO32	Homo sapiens F-box protein 32 (FBXO32), transcript variant 2, mRNA.	NM_148177.1	5122.36	536.28	9.55	< 1e-07	< 1e-07	0.1
IGFBP3	Homo sapiens insulin-like growth factor binding protein 3 (IGFBP3), transcript variant 1, mRNA.	NM_001013398.1	3826.03	408.77	9.36	< 1e-07	< 1e-07	0.1
CXCL10	Homo sapiens chemokine (C-X-C motif) ligand 10 (CXCL10), mRNA.	NM_001565.1	6278.44	690.32	9.09	< 1e-07	< 1e-07	0.1
NCOA7	Homo sapiens nuclear receptor coactivator 7 (NCOA7), mRNA.	NM_181782.2	6082.33	874.25	6.96	1e-07	9.08e-05	0.1
CYP1B1	Homo sapiens cytochrome P450, family 1, subfamily B, polypeptide 1 (CYP1B1), mRNA.	NM_000104.2	890.73	128.67	6.92	< 1e-07	< 1e-07	0.1
LUM	Homo sapiens lumican (LUM), mRNA.	NM_002345.3	837.6	130.99	6.39	< 1e-07	< 1e-07	0.1
CCL2	Homo sapiens chemokine (C-C motif) ligand 2 (CCL2), mRNA.	NM_002982.3	997.16	159.19	6.26	1e-07	9.08e-05	0.1
IFIT3	Homo sapiens interferon-induced protein with tetratricopeptide repeats 3 (IFIT3), mRNA.	NM_001549.2	2203.41	366.29	6.02	< 1e-07	< 1e-07	0.1
TXNIP	Homo sapiens thioredoxin interacting protein (TXNIP), mRNA.	NM_006472.1	5014.23	868.17	5.78	4e-07	0.000201	0.1
LOXL4	Homo sapiens lysyl oxidase-like 4 (LOXL4), mRNA.	NM_032211.6	663.02	115.59	5.74	< 1e-07	< 1e-07	0.1
PAMR1	Homo sapiens peptidase domain containing associated with muscle regeneration 1 (PAMR1), transcript variant 1, mRNA.	NM_001001991.1	1565.64	276.56	5.66	< 1e-07	< 1e-07	0.1
IFIT1	Homo sapiens interferon-induced protein with tetratricopeptide repeats 1 (IFIT1), transcript variant 2, mRNA.	NM_001548.2	7357.81	1333.25	5.52	1e-07	9.08e-05	0.1
IFIT3	Homo sapiens interferon-induced protein with tetratricopeptide repeats 3 (IFIT3), mRNA.	NM_001549.2	2664.07	487.08	5.47	2e-07	0.000133	0.1
FILIP1L	Homo sapiens filamin A interacting protein 1-like (FILIP1L), transcript variant 2, mRNA.	NM_014890.1	3434.66	634.04	5.42	1e-07	9.08e-05	0.1
CXCR7	Homo sapiens chemokine (C-X-C motif) receptor 7 (CXCR7), mRNA.	NM_020311.1	920.87	172.28	5.35	3e-07	0.000167	0.1
GBP2	Homo sapiens guanylate binding protein 2, interferon-inducible (GBP2), mRNA.	NM_004120.3	1774.09	352.83	5.03	3e-07	0.000167	0.1
IFIT3	Homo sapiens interferon-induced protein with tetratricopeptide repeats 3 (IFIT3), mRNA.	NM_001031683.1	1012.41	204.59	4.95	1e-07	9.08e-05	0.1
ATF3	Homo sapiens activating transcription factor 3 (ATF3), transcript variant 4, mRNA.	NM_001040619.1	1393.92	281.9	4.94	< 1e-07	< 1e-07	0.1
ALDH3A1	Homo sapiens aldehyde dehydrogenase 3 family, memberA1 (ALDH3A1), mRNA.	NM_000691.3	2088.01	423.62	4.93	1e-07	9.08e-05	0.1
FBXO32	Homo sapiens F-box protein 32 (FBXO32), transcript variant 1, mRNA.	NM_058229.2	1366.5	280.11	4.88	2.3e-06	0.000574	0.1
CDKN2B	Homo sapiens cyclin-dependent kinase inhibitor 2B (p15, inhibits CDK4) (CDKN2B), transcript variant 2, mRNA.	NM_078487.2	3041.11	644.18	4.72	2e-07	0.000133	0.1
ZNF323	Homo sapiens zinc finger protein 323 (ZNF323), transcript variant 2, mRNA.	NM_145909.1	1480.69	318.86	4.64	1e-07	9.08e-05	0.1
SLC47A2	Homo sapiens solute carrier family 47, member 2 (SLC47A2), transcript variant 1, mRNA.	NM_152908.2	575.38	125.13	4.6	< 1e-07	< 1e-07	0.1
FILIP1L	Homo sapiens filamin A interacting protein 1-like (FILIP1L), transcript variant 1, mRNA.	NM_182909.1	2270.74	509.58	4.46	2.8e-06	0.000648	0.1
PIK3IP1	Homo sapiens phosphoinositide-3-kinase interacting protein 1 (PIK3IP1), mRNA.	NM_052880.3	2365.13	551.12	4.29	< 1e-07	< 1e-07	0.1
IRF1	Homo sapiens interferon regulatory factor 1 (IRF1), mRNA.	NM_002198.1	2332.18	553.78	4.21	0.0026767	0.0531	0.1
VAV3	Homo sapiens vav 3 guanine nucleotide exchange factor (VAV3), transcript variant 1, mRNA.	NM_006113.4	754.61	184.08	4.1	< 1e-07	< 1e-07	0.1
NAV2	Homo sapiens neuron navigator 2 (NAV2), transcript variant 2, mRNA.	NM_145117.3	1629.64	400.32	4.07	1.6e-06	0.000503	0.1
SLC2A12	Homo sapiens solute carrier family 2 (facilitated glucose transporter), member 12 (SLC2A12), mRNA.	NM_145176.1	927.11	230.82	4.02	< 1e-07	< 1e-07	0.1
MAF	Homo sapiens v-maf musculoaponeurotic fibrosarcoma oncogene homolog (avian) (MAF), transcript variant 1, mRNA.	NM_005360.3	1046.08	261.19	4.01	2.3e-06	0.000574	0.1
LOC645638	PREDICTED: Homo sapiens misc_RNA (LOC645638), miscRNA.	XR_040455.1	2701.79	677.95	3.99	2e-07	0.000133	0.1
FILIP1L	Homo sapiens filamin A interacting protein 1-like (FILIP1L), transcript variant 3, mRNA.	NM_001042459.1	2164.49	542.02	3.99	4.76e-05	0.00382	0.1
IFI44L	Homo sapiens interferon-induced protein 44-like (IFI44L), mRNA.	NM_006820.1	839.09	218.05	3.85	8e-07	0.000323	0.1
ELF3	Homo sapiens E74-like factor 3 (ets domain transcription factor, epithelial-specific ) (ELF3), mRNA.	NM_004433.3	653.76	177.88	3.68	< 1e-07	< 1e-07	0.1
CYP1A2	Homo sapiens cytochrome P450, family 1, subfamily A, polypeptide 2 (CYP1A2), mRNA.	NM_000761.3	566.78	155.89	3.64	3e-07	0.000167	0.1
TNFSF10	Homo sapiens tumor necrosis factor (ligand) superfamily, member 10 (TNFSF10), mRNA.	NM_003810.2	2438.24	695.02	3.51	< 1e-07	< 1e-07	0.1
P8	Homo sapiens p8 protein (candidate of metastasis 1) (P8), mRNA.	NM_012385.1	2326.15	667.11	3.49	2.79e-05	0.00271	0.1
CDKN2B	Homo sapiens cyclin-dependent kinase inhibitor 2B (p15, inhibits CDK4) (CDKN2B), transcript variant 1, mRNA.	NM_078487.2	1323.16	382.34	3.46	2e-07	0.000133	0.1
TNS3	Homo sapiens tensin 3 (TNS3), mRNA.	NM_022748.9	1334.04	390.47	3.42	1.74e-05	0.0021	0.1
HERC5	Homo sapiens hect domain and RLD 5 (HERC5), mRNA.	NM_016323.1	1171.76	343.96	3.41	1.9e-06	0.000537	0.1
KMO	Homo sapiens kynurenine 3-monooxygenase (kynurenine 3-hydroxylase) (KMO), mRNA.	NM_003679.2	765.56	225.71	3.39	1e-07	9.08e-05	0.1
CA2	Homo sapiens carbonic anhydrase II (CA2), mRNA.	NM_000067.1	9343.06	2775.13	3.37	4e-07	0.000201	0.1
SNORA12	Homo sapiens small nucleolar RNA, H/ACA box 12 (SNORA12), small nucleolar RNA.	NR_002954.1	611.89	181.59	3.37	1.41e-05	0.00184	0.1
LOC387763	PREDICTED: Homo sapiens hypothetical LOC387763 (LOC387763), mRNA.	XM_373497.4	406.26	121.08	3.36	1e-07	9.08e-05	0.1
KYNU	Homo sapiens kynureninase (L-kynurenine hydrolase) (KYNU), transcript variant 1, mRNA.	NM_003937.2	1049.92	315.12	3.33	3.4e-06	0.000736	0.1
SLC7A2	Homo sapiens solute carrier family 7 (cationic amino acid transporter, y+ system), member 2 (SLC7A2), transcript variant 2, mRNA.	NM_003046.2	543.54	164.67	3.3	< 1e-07	< 1e-07	0.1
DHRS3	Homo sapiens dehydrogenase/reductase (SDR family) member 3 (DHRS3), mRNA.	NM_004753.4	1520.74	460.49	3.3	5e-07	0.000236	0.1
GABARAPL1	Homo sapiens GABA(A) receptor-associated protein like 1 (GABARAPL1), mRNA.	NM_031412.2	1222.74	370.01	3.3	3.9e-06	0.0008	0.1
AKR1C3	Homo sapiens aldo-keto reductase family 1, member C3 (3-alpha hydroxysteroid dehydrogenase, type II) (AKR1C3), mRNA.	NM_003739.4	3140.66	965.84	3.25	1.4e-06	0.000465	0.1
EFNA1	Homo sapiens ephrin-A1 (EFNA1), transcript variant 1, mRNA.	NM_004428.2	2214.35	682.65	3.24	1.7e-06	0.000514	0.1
LIMK2	Homo sapiens LIM domain kinase 2 (LIMK2), transcript variant 1, mRNA.	NM_001031801.1	1205.92	372.73	3.24	1.65e-05	0.00208	0.1
AKR1C4	Homo sapiens aldo-keto reductase family 1, member C4 (chlordecone reductase; 3-alpha hydroxysteroid dehydrogenase, type I; dihydrodiol dehydrogenase 4) (AKR1C4), mRNA.	XM_940680.1	6401.27	1997.49	3.2	2e-07	0.000133	0.1
GCLC	Homo sapiens glutamate-cysteine ligase, catalytic subunit (GCLC), mRNA.	NM_001498.2	2836.19	889.86	3.19	1e-05	0.0015	0.1
WNT4	Homo sapiens wingless-type MMTV integration site family, member 4 (WNT4), mRNA.	NM_030761.3	798.64	251.78	3.17	4.97e-05	0.0039	0.1
DAPL1	Homo sapiens death associated protein-like 1 (DAPL1), mRNA.	NM_001017920.1	624.14	197.84	3.15	1e-06	0.000375	0.1
TNF	Homo sapiens tumor necrosis factor (TNF superfamily, member 2) (TNF), mRNA.	NM_000594.2	1069.46	340.59	3.14	1.69e-05	0.00208	0.1
BMP2	Homo sapiens bone morphogenetic protein 2 (BMP2), mRNA.	NM_001200.1	1638.34	521.81	3.14	0.0031857	0.0595	0.1
NUPR1	Homo sapiens nuclear protein, transcriptional regulator, 1 (NUPR1), transcript variant 1, mRNA.	NM_001042483.1	3629.36	1164.22	3.12	1.12e-05	0.00159	0.1
VASN	Homo sapiens vasorin (VASN), mRNA.	NM_138440.1	616.23	199.43	3.09	1.3e-06	0.000441	0.1
EGFL6	Homo sapiens EGF-like-domain, multiple 6 (EGFL6), mRNA.	NM_015507.2	406.31	131.8	3.08	1.1e-06	0.000399	0.1
STARD5	Homo sapiens StAR-related lipid transfer (START) domain containing 5 (STARD5), mRNA.	NM_181900.2	3144.54	1034.97	3.04	3.1e-06	0.000687	0.1
FAM134B	Homo sapiens family with sequence similarity 134, member B (FAM134B), transcript variant 1, mRNA.	NM_001034850.1	388.93	130.16	2.99	5.9e-06	0.00102	0.1
C9orf3	Homo sapiens chromosome 9 open reading frame 3 (C9orf3), mRNA.	NM_032823.3	775.38	261.32	2.97	1.8e-06	0.000528	0.1
ZNF323	Homo sapiens zinc finger protein 323 (ZNF323), transcript variant 1, mRNA.	NM_030899.2	527.96	178.98	2.95	1.2e-06	0.00041	0.1
CYBASC3	Homo sapiens cytochrome b, ascorbate dependent 3 (CYBASC3), mRNA.	NM_153611.3	2940.65	1001.1	2.94	0.0002013	0.00937	0.1
TSC22D3	Homo sapiens TSC22 domain family, member 3 (TSC22D3), transcript variant 1, mRNA.	NM_004089.3	1020.72	347.85	2.93	1e-07	9.08e-05	0.1
IFITM1	Homo sapiens interferon induced transmembrane protein 1 (9-27) (IFITM1), mRNA.	NM_003641.2	2110.37	727.51	2.9	2e-07	0.000133	0.1
AKR1C2	Homo sapiens aldo-keto reductase family 1, member C2 (dihydrodiol dehydrogenase 2; bile acid binding protein; 3-alpha hydroxysteroid dehydrogenase, type III) (AKR1C2), transcript variant 1, mRNA. XM_943424 XM_943425 XM_943427	NM_001354.4	11593	3997.01	2.9	5e-07	0.000236	0.1
PDPN	Homo sapiens podoplanin (PDPN), transcript variant 4, mRNA.	NM_001006625.1	5443.76	1877.99	2.9	0.0001057	0.00634	0.1
P2RY5	Homo sapiens purinergic receptor P2Y, G-protein coupled, 5 (P2RY5), mRNA.	NM_005767.3	734.34	253.75	2.89	2.9e-06	0.000664	0.1
SOD2	Homo sapiens superoxide dismutase 2, mitochondrial (SOD2), nuclear gene encoding mitochondrial protein, transcript variant 3, mRNA.	NM_001024466.1	1834.61	638.9	2.87	1.7e-05	0.00208	0.1
EFNA1	Homo sapiens ephrin-A1 (EFNA1), transcript variant 1, mRNA.	NM_004428.2	7880.34	2751.23	2.86	2e-07	0.000133	0.1
SOX4	Homo sapiens SRY (sex determining region Y)-box 4 (SOX4), mRNA.	NM_003107.2	1558.77	547.24	2.85	4.1e-06	0.000827	0.1
EPSTI1	Homo sapiens epithelial stromal interaction 1 (breast) (EPSTI1), transcript variant 2, mRNA.	NM_033255.2	2501.73	878.43	2.85	6.9e-06	0.00114	0.1
IFI44	Homo sapiens interferon-induced protein 44 (IFI44), mRNA.	NM_006417.2	1261.08	442.71	2.85	1.35e-05	0.00178	0.1
ID3	Homo sapiens inhibitor of DNA binding 3, dominant negative helix-loop-helix protein (ID3), mRNA.	NM_002167.2	858.33	302.34	2.84	4e-07	0.000201	0.1
CDC42EP4	Homo sapiens CDC42 effector protein (Rho GTPase binding) 4 (CDC42EP4), mRNA.	NM_012121.4	5371.98	1888.95	2.84	4.19e-05	0.00349	0.1
DST	Homo sapiens dystonin (DST), transcript variant 1e, mRNA.	NM_001723.3	1988.61	699.83	2.84	0.0001126	0.00655	0.1
VAV3	Homo sapiens vav 3 guanine nucleotide exchange factor (VAV3), transcript variant 1, mRNA.	NM_006113.3	552	196.97	2.8	4e-07	0.000201	0.1
WFDC5	Homo sapiens WAP four-disulfide core domain 5 (WFDC5), mRNA.	NM_145652.2	1450.89	517.6	2.8	1.04e-05	0.00152	0.1
APOBEC3B	Homo sapiens apolipoprotein B mRNA editing enzyme, catalytic polypeptide-like 3B (APOBEC3B), mRNA.	NM_004900.3	1083.95	389.14	2.79	3.1e-06	0.000687	0.1
PLAC8	Homo sapiens placenta-specific 8 (PLAC8), mRNA.	NM_016619.1	363.26	130.81	2.78	2e-07	0.000133	0.1
SAMD9	Homo sapiens sterile alpha motif domain containing 9 (SAMD9), mRNA.	NM_017654.2	2026.9	729.45	2.78	2.23e-05	0.00244	0.1
SNORD3D	Homo sapiens small nucleolar RNA, C/D box 3D (SNORD3D), small nucleolar RNA.	NR_006882.1	830.95	301.67	2.75	0.0002266	0.0102	0.1
IFNK	Homo sapiens interferon, kappa (IFNK), mRNA.	NM_020124.1	654.77	239.33	2.74	4.07e-05	0.00344	0.1
BTG1	Homo sapiens B-cell translocation gene 1, anti-proliferative (BTG1), mRNA.	NM_001731.1	10775	3964.6	2.72	9e-07	0.000348	0.1
DLX3	Homo sapiens distal-less homeobox 3 (DLX3), mRNA.	NM_005220.2	599.06	221.34	2.71	9.4e-06	0.00143	0.1
RGMA	Homo sapiens RGM domain family, member A (RGMA), mRNA.	NM_020211.1	641.68	238.02	2.7	9e-07	0.000348	0.1
RSAD2	Homo sapiens radical S-adenosyl methionine domain containing 2 (RSAD2), mRNA.	NM_080657.3	436.68	162.68	2.68	< 1e-07	< 1e-07	0.1
MTMR10	Homo sapiens myotubularin related protein 10 (MTMR10), mRNA.	NM_017762.2	1495.37	560.96	2.67	1.9e-05	0.0022	0.1
TNFAIP8	Homo sapiens tumor necrosis factor, alpha-induced protein 8 (TNFAIP8), transcript variant 2, mRNA.	NM_001077654.1	1255.19	472.5	2.66	2e-07	0.000133	0.1
ANG	Homo sapiens angiogenin, ribonuclease, RNase A family, 5 (ANG), transcript variant 2, mRNA.	NM_001145.2	720.88	274.36	2.63	1.2e-06	0.00041	0.1
TP53INP1	Homo sapiens tumor protein p53 inducible nuclear protein 1 (TP53INP1), mRNA.	NM_033285.2	531.84	201.87	2.63	1.4e-05	0.00184	0.1
HBP1	Homo sapiens HMG-box transcription factor 1 (HBP1), mRNA.	NM_012257.3	894.12	340.57	2.63	0.0001093	0.00645	0.1
KITLG	Homo sapiens KIT ligand (KITLG), transcript variant b, mRNA.	NM_000899.3	737.81	280.78	2.63	0.0006505	0.0208	0.1
FXYD3	Homo sapiens FXYD domain containing ion transport regulator 3 (FXYD3), transcript variant 1, mRNA.	NM_005971.2	865.09	329.99	2.62	6e-07	0.000267	0.1
CD55	Homo sapiens CD55 molecule, decay accelerating factor for complement (Cromer blood group) (CD55), mRNA.	NM_000574.2	648.43	249.31	2.6	0.0001379	0.00755	0.1
MOXD1	Homo sapiens monooxygenase, DBH-like 1 (MOXD1), transcript variant 2, mRNA.	NM_015529.1	434.63	167.66	2.59	6e-07	0.000267	0.1
PIM1	Homo sapiens pim-1 oncogene (PIM1), mRNA.	NM_002648.2	1367.97	527.78	2.59	0.0001821	0.0088	0.1
PMAIP1	Homo sapiens phorbol-12-myristate-13-acetate-induced protein 1 (PMAIP1), mRNA.	NM_021127.1	1653.55	637.96	2.59	0.0007519	0.0228	0.1
FXYD3	Homo sapiens FXYD domain containing ion transport regulator 3 (FXYD3), transcript variant 1, mRNA.	NM_005971.2	582.22	224.7	2.59	0.0009924	0.0273	0.1
C4orf34	Homo sapiens chromosome 4 open reading frame 34 (C4orf34), mRNA.	NM_174921.1	2349.49	923.16	2.55	4.3e-06	0.000853	0.1
CXCR7	Homo sapiens chemokine (C-X-C motif) receptor 7 (CXCR7), transcript variant 1, mRNA.	NM_001047841.1	324.23	127.65	2.54	5e-07	0.000236	0.1
CITED2	Homo sapiens Cbp/p300-interacting transactivator, with Glu/Asp-rich carboxy-terminal domain, 2 (CITED2), transcript variant 1, mRNA.	NM_006079.3	1063.87	418.59	2.54	7.01e-05	0.00483	0.1
CLEC2B	Homo sapiens C-type lectin domain family 2, member B (CLEC2B), mRNA.	NM_005127.2	368.01	145.17	2.53	2.81e-05	0.00271	0.1
KLHL24	Homo sapiens kelch-like 24 (Drosophila) (KLHL24), mRNA.	NM_017644.3	720.9	284.94	2.53	3.26e-05	0.003	0.1
ERBB3	Homo sapiens v-erb-b2 erythroblastic leukemia viral oncogene homolog 3 (avian) (ERBB3), transcript variant 1, mRNA.	NM_001982.2	920.31	365.05	2.52	5.8e-06	0.00101	0.1
TP53INP1	Homo sapiens tumor protein p53 inducible nuclear protein 1 (TP53INP1), mRNA.	NM_033285.2	802.02	319.42	2.51	1.73e-05	0.00209	0.1
MARCKSL1	Homo sapiens MARCKS-like 1 (MARCKSL1), mRNA.	NM_023009.4	1329.82	530.7	2.51	2.15e-05	0.00238	0.1
SNORD13	Homo sapiens small nucleolar RNA, C/D box 13 (SNORD13), small nucleolar RNA.	Hs.583806	556.4	222.07	2.51	0.0001349	0.00744	0.1
CA2	Homo sapiens carbonic anhydrase II (CA2), mRNA.	NM_000067.1	12086.6	4839.45	2.5	4e-07	0.000201	0.1
PTK2	Homo sapiens PTK2 protein tyrosine kinase 2 (PTK2), transcript variant 2, mRNA.	NM_153831.2	5408.89	2167.41	2.5	1.91e-05	0.0022	0.1
KLF5	Homo sapiens Kruppel-like factor 5 (intestinal) (KLF5), mRNA.	NM_001730.3	992.08	397.91	2.49	0.0028122	0.0548	0.1
FAM65C	Homo sapiens family with sequence similarity 65, member C (FAM65C), mRNA.	NM_080829.2	370.81	149.99	2.47	4e-07	0.000201	0.1
WNT10A	Homo sapiens wingless-type MMTV integration site family, member 10A (WNT10A), mRNA.	NM_025216.2	1014.35	411	2.47	5.01e-05	0.00392	0.1
STARD13	Homo sapiens START domain containing 13 (STARD13), transcript variant delta, mRNA.	NM_178008.1	529.05	215.87	2.45	1e-07	9.08e-05	0.1
SOD2	Homo sapiens superoxide dismutase 2, mitochondrial (SOD2), nuclear gene encoding mitochondrial protein, transcript variant 2, mRNA.	NM_001024465.1	8369.01	3418.44	2.45	2.8e-06	0.000648	0.1
MAP3K8	Homo sapiens mitogen-activated protein kinase kinase kinase 8 (MAP3K8), mRNA.	NM_005204.2	377.1	153.86	2.45	7e-06	0.00114	0.1
ULK1	Homo sapiens unc-51-like kinase 1 (C. elegans) (ULK1), mRNA.	XM_942125.1	1694.09	691.67	2.45	1.63e-05	0.00206	0.1
BCL11B	Homo sapiens B-cell CLL/lymphoma 11B (zinc finger protein) (BCL11B), transcript variant 1, mRNA.	NM_022898.1	1379.2	565.46	2.44	4.8e-06	0.00091	0.1
SLC6A9	Homo sapiens solute carrier family 6 (neurotransmitter transporter, glycine), member 9 (SLC6A9), transcript variant 3, mRNA.	NM_006934.2	662.1	271.54	2.44	6.3e-06	0.00109	0.1
HIST1H2BD	Homo sapiens histone cluster 1, H2bd (HIST1H2BD), transcript variant 2, mRNA.	NM_138720.1	800.13	327.32	2.44	8.05e-05	0.00526	0.1
OASL	Homo sapiens 2'-5'-oligoadenylate synthetase-like (OASL), transcript variant 2, mRNA.	NM_003733.2	453.45	186.23	2.43	6e-07	0.000267	0.1
PHF21A	Homo sapiens PHD finger protein 21A (PHF21A), mRNA.	NM_016621.2	1803.86	742.45	2.43	2.66e-05	0.00264	0.1
DUSP1	Homo sapiens dual specificity phosphatase 1 (DUSP1), mRNA.	NM_004417.2	1003.93	415	2.42	4.4e-06	0.000865	0.1
ISG15	Homo sapiens ISG15 ubiquitin-like modifier (ISG15), mRNA.	NM_005101.1	5931.04	2457.54	2.41	7.61e-05	0.00511	0.1
NCOA3	Homo sapiens nuclear receptor coactivator 3 (NCOA3), transcript variant 1, mRNA.	NM_006534.2	1876.96	782.57	2.4	3.5e-06	0.000744	0.1
ULK1	Homo sapiens unc-51-like kinase 1 (C. elegans) (ULK1), mRNA.	NM_003565.1	1381.44	574.79	2.4	5.8e-06	0.00101	0.1
LAMP3	Homo sapiens lysosomal-associated membrane protein 3 (LAMP3), mRNA.	NM_014398.2	582.17	242.28	2.4	3.31e-05	0.00302	0.1
DST	Homo sapiens dystonin (DST), transcript variant 1e, mRNA.	NM_001723.3	2285.18	954.58	2.39	9.8e-06	0.00147	0.1
OAS1	Homo sapiens 2',5'-oligoadenylate synthetase 1, 40/46kDa (OAS1), transcript variant 3, mRNA.	NM_001032409.1	1055.86	441.51	2.39	1.9e-05	0.0022	0.1
NDRG1	Homo sapiens N-myc downstream regulated gene 1 (NDRG1), mRNA.	NM_006096.2	8973.6	3760.34	2.39	0.0001931	0.00913	0.1
IFIH1	Homo sapiens interferon induced with helicase C domain 1 (IFIH1), mRNA.	NM_022168.2	1917.23	806.11	2.38	1.7e-06	0.000514	0.1
DLK2	Homo sapiens delta-like 2 homolog (Drosophila) (DLK2), transcript variant 2, mRNA.	NM_023932.2	1822.73	765.03	2.38	3.17e-05	0.00295	0.1
OAS1	Homo sapiens 2',5'-oligoadenylate synthetase 1, 40/46kDa (OAS1), transcript variant 3, mRNA.	NM_001032409.1	1403.22	592.3	2.37	0.0001305	0.00728	0.1
CAPNS2	Homo sapiens calpain, small subunit 2 (CAPNS2), mRNA.	NM_032330.1	1611.94	679.92	2.37	0.0001637	0.00836	0.1
KCNS1	Homo sapiens potassium voltage-gated channel, delayed-rectifier, subfamily S, member 1 (KCNS1), mRNA.	NM_002251.3	507.53	215.29	2.36	7e-06	0.00114	0.1
ALDH3A2	Homo sapiens aldehyde dehydrogenase 3 family, member A2 (ALDH3A2), transcript variant 1, mRNA.	NM_001031806.1	1531.44	648.68	2.36	3.79e-05	0.00328	0.1
KLHDC8B	Homo sapiens kelch domain containing 8B (KLHDC8B), mRNA.	NM_173546.1	985.84	418.04	2.36	0.0002406	0.0106	0.1
HBP1	Homo sapiens HMG-box transcription factor 1 (HBP1), mRNA.	NM_012257.3	963.09	409.54	2.35	6e-07	0.000267	0.1
UGT1A6	Homo sapiens UDP glucuronosyltransferase 1 family, polypeptide A6 (UGT1A6), transcript variant 1, mRNA.	NM_001072.2	2022.93	859.66	2.35	5.7e-06	0.001	0.1
BCL6	Homo sapiens B-cell CLL/lymphoma 6 (zinc finger protein 51) (BCL6), transcript variant 1, mRNA.	NM_001706.2	936.77	400.24	2.34	3.4e-06	0.000736	0.1
CCDC28A	Homo sapiens coiled-coil domain containing 28A (CCDC28A), mRNA.	NM_015439.2	1201.38	514.15	2.34	0.0003022	0.0124	0.1
STARD13	Homo sapiens START domain containing 13 (STARD13), transcript variant alpha, mRNA.	NM_178006.1	472.38	203.13	2.33	4.6e-06	0.00089	0.1
SH2D3C	Homo sapiens SH2 domain containing 3C (SH2D3C), transcript variant 2, mRNA.	NM_170600.1	295.94	127.28	2.33	9.3e-06	0.00142	0.1
NEDD9	Homo sapiens neural precursor cell expressed, developmentally down-regulated 9 (NEDD9), transcript variant 1, mRNA.	NM_006403.2	351.16	150.51	2.33	0.0001662	0.00843	0.1
CYBRD1	Homo sapiens cytochrome b reductase 1 (CYBRD1), mRNA.	NM_024843.2	3620.57	1563.06	2.32	2.5e-06	0.000608	0.1
CROT	Homo sapiens carnitine O-octanoyltransferase (CROT), mRNA.	NM_021151.2	630.36	271.32	2.32	1.15e-05	0.00161	0.1
	Homo sapiens cDNA clone IMAGE:5277162	Hs.489254	656.29	283.82	2.31	2e-07	0.000133	0.1
MXD1	Homo sapiens MAX dimerization protein 1 (MXD1), mRNA.	NM_002357.2	644.37	279.44	2.31	1.7e-06	0.000514	0.1
XAF1	Homo sapiens XIAP associated factor 1 (XAF1), transcript variant 2, mRNA.	NM_199139.1	1315	568.05	2.31	1.7e-06	0.000514	0.1
CDKN1C	Homo sapiens cyclin-dependent kinase inhibitor 1C (p57, Kip2) (CDKN1C), mRNA.	NM_000076.1	290.92	125.87	2.31	2.2e-06	0.000574	0.1
ARID5B	Homo sapiens AT rich interactive domain 5B (MRF1-like) (ARID5B), mRNA.	NM_032199.1	1367.04	593.21	2.3	6.9e-06	0.00114	0.1
HOXC6	Homo sapiens homeobox C6 (HOXC6), transcript variant 1, mRNA.	NM_153693.1	2291.16	996.4	2.3	0.0001382	0.00756	0.1
LOC729009	PREDICTED: Homo sapiens misc_RNA (LOC729009), miscRNA.	XR_042330.1	9096.05	3959.03	2.3	0.0006988	0.0218	0.1
SNORD3A	Homo sapiens small nucleolar RNA, C/D box 3A (SNORD3A), small nucleolar RNA.	NR_006880.1	673.99	293.77	2.29	8.7e-06	0.00135	0.1
MX1	Homo sapiens myxovirus (influenza virus) resistance 1, interferon-inducible protein p78 (mouse) (MX1), mRNA.	NM_002462.2	11011.2	4813.41	2.29	7.66e-05	0.00511	0.1
CGNL1	Homo sapiens cingulin-like 1 (CGNL1), mRNA.	NM_032866.3	499.84	219.43	2.28	3.78e-05	0.00328	0.1
IFI6	Homo sapiens interferon, alpha-inducible protein 6 (IFI6), transcript variant 2, mRNA.	NM_022872.2	3480.7	1525.5	2.28	0.0001532	0.00811	0.1
FAM46B	Homo sapiens family with sequence similarity 46, member B (FAM46B), mRNA.	NM_052943.2	1844.62	814.04	2.27	2.17e-05	0.00239	0.1
C10orf10	Homo sapiens chromosome 10 open reading frame 10 (C10orf10), mRNA.	NM_007021.2	553.45	243.66	2.27	5.57e-05	0.00418	0.1
	Homo sapiens mRNA; cDNA DKFZp686F09166 (from clone DKFZp686F09166)	Hs.370359	2467.89	1087.05	2.27	0.0001239	0.00702	0.1
STARD5	Homo sapiens StAR-related lipid transfer (START) domain containing 5 (STARD5), mRNA.	NM_181900.2	532.81	234.86	2.27	0.0002849	0.0118	0.1
C1S	Homo sapiens complement component 1, s subcomponent (C1S), transcript variant 1, mRNA.	NM_001734.2	346.48	153.58	2.26	1e-07	9.08e-05	0.1
SMPDL3A	Homo sapiens sphingomyelin phosphodiesterase, acid-like 3A (SMPDL3A), mRNA.	NM_006714.2	689.8	304.83	2.26	4.3e-06	0.000853	0.1
OTUD1	PREDICTED: Homo sapiens OTU domain containing 1 (OTUD1), mRNA.	XM_166659.6	453.33	200.98	2.26	1.38e-05	0.00181	0.1
CBR3	Homo sapiens carbonyl reductase 3 (CBR3), mRNA.	NM_001236.3	923.87	409.4	2.26	6.98e-05	0.00482	0.1
LOC88523	Homo sapiens CG016 (LOC88523), mRNA.	NM_033111.2	1173.13	519.45	2.26	9.29e-05	0.00574	0.1
YPEL3	Homo sapiens yippee-like 3 (Drosophila) (YPEL3), transcript variant 1, mRNA.	NM_031477.3	1042.98	461.25	2.26	0.0012692	0.032	0.1
ADM	Homo sapiens adrenomedullin (ADM), mRNA.	NM_001124.1	10362.6	4624.58	2.24	3.4e-06	0.000736	0.1
GHR	Homo sapiens growth hormone receptor (GHR), mRNA.	NM_000163.2	292.48	130.51	2.24	3.95e-05	0.00335	0.1
NCRNA00219	Homo sapiens non-protein coding RNA 219 (NCRNA00219), non-coding RNA.	NR_015370.1	1990.89	890.33	2.24	6.35e-05	0.00453	0.1
RPS29	Homo sapiens ribosomal protein S29 (RPS29), transcript variant 2, mRNA.	NM_001030001.1	899.79	404.23	2.23	2.81e-05	0.00271	0.1
LOC653110	PREDICTED: Homo sapiens similar to annexin A8, transcript variant 1 (LOC653110), mRNA.	XM_926584.1	2156.97	970.81	2.22	1.2e-06	0.00041	0.1
CENPP	Homo sapiens centromere protein P (CENPP), mRNA.	NM_001012267.1	534.57	240.37	2.22	4.16e-05	0.00349	0.1
ARRDC4	Homo sapiens arrestin domain containing 4 (ARRDC4), mRNA.	NM_183376.1	565.94	255.4	2.22	0.0001286	0.00722	0.1
LXN	Homo sapiens latexin (LXN), mRNA.	NM_020169.2	1036.38	468.28	2.21	8.91e-05	0.00559	0.1
ECM2	Homo sapiens extracellular matrix protein 2, female organ and adipocyte specific (ECM2), mRNA.	NM_001393.2	281.25	127.66	2.2	5.33e-05	0.00406	0.1
HCP5	Homo sapiens HLA complex P5 (HCP5), mRNA.	NM_006674.2	2161.18	987.23	2.19	2.41e-05	0.00249	0.1
LOC728661	PREDICTED: Homo sapiens similar to solute carrier family 35, member E2 (LOC728661), mRNA.	XM_001717735.1	3011.4	1374.46	2.19	0.0003588	0.0138	0.1
C5orf41	Homo sapiens chromosome 5 open reading frame 41 (C5orf41), mRNA.	NM_153607.1	399.62	182.68	2.19	0.0030526	0.0578	0.1
UGT1A6	Homo sapiens UDP glucuronosyltransferase 1 family, polypeptide A6 (UGT1A6), transcript variant 2, mRNA.	NM_205862.1	2286.64	1047.38	2.18	2e-06	0.000555	0.1
C22orf36	Homo sapiens chromosome 22 open reading frame 36 (C22orf36), mRNA.	NM_207644.1	638.19	292.41	2.18	2.14e-05	0.00238	0.1
STARD13	Homo sapiens START domain containing 13 (STARD13), transcript variant alpha, mRNA.	NM_178006.1	500.52	229.6	2.18	2.38e-05	0.00248	0.1
RNF144B	Homo sapiens ring finger protein 144B (RNF144B), mRNA.	NM_182757.2	1281.39	587.03	2.18	5.13e-05	0.00396	0.1
NCK1	Homo sapiens NCK adaptor protein 1 (NCK1), mRNA.	NM_006153.3	3753.31	1721.39	2.18	9.47e-05	0.00582	0.1
ALDH3A2	Homo sapiens aldehyde dehydrogenase 3 family, member A2 (ALDH3A2), transcript variant 2, mRNA.	NM_001031806.1	3370.95	1548.95	2.18	0.0001007	0.00609	0.1
ETS2	Homo sapiens v-ets erythroblastosis virus E26 oncogene homolog 2 (avian) (ETS2), mRNA.	NM_005239.4	2670.68	1229.72	2.17	1.08e-05	0.00154	0.1
CHES1	Homo sapiens checkpoint suppressor 1 (CHES1), mRNA.	NM_005197.2	1455.52	670.88	2.17	4.05e-05	0.00343	0.1
FTH1	Homo sapiens ferritin, heavy polypeptide 1 (FTH1), mRNA.	NM_002032.2	4097.47	1890.37	2.17	0.0001372	0.00753	0.1
NCCRP1	Homo sapiens non-specific cytotoxic cell receptor protein 1 homolog (zebrafish) (NCCRP1), mRNA.	NM_001001414.1	674.49	310.76	2.17	0.0001413	0.00767	0.1
SEPX1	Homo sapiens selenoprotein X, 1 (SEPX1), mRNA.	NM_016332.2	4829.4	2231.17	2.16	1.6e-06	0.000503	0.1
KIAA1644	PREDICTED: Homo sapiens KIAA1644 protein (KIAA1644), mRNA.	XM_376018.3	309.07	142.93	2.16	1.04e-05	0.00152	0.1
SERTAD2	Homo sapiens SERTA domain containing 2 (SERTAD2), mRNA.	NM_014755.1	3219.79	1488.31	2.16	0.0001116	0.00652	0.1
NINJ1	Homo sapiens ninjurin 1 (NINJ1), mRNA.	NM_004148.2	4233.93	1956.54	2.16	0.0038247	0.0674	0.1
LOC283267	Homo sapiens hypothetical LOC283267 (LOC283267), non-coding RNA.	NR_015451.1	1619.19	752.12	2.15	9e-07	0.000348	0.1
HES2	Homo sapiens hairy and enhancer of split 2 (Drosophila) (HES2), mRNA.	NM_019089.3	1519.42	706.06	2.15	2.9e-06	0.000664	0.1
HPS5	Homo sapiens Hermansky-Pudlak syndrome 5 (HPS5), transcript variant 2, mRNA.	NM_181507.1	736.65	341.99	2.15	0.0001079	0.0064	0.1
MXD4	Homo sapiens MAX dimerization protein 4 (MXD4), mRNA.	NM_006454.2	954.68	443.15	2.15	0.0003334	0.0132	0.1
VSNL1	Homo sapiens visinin-like 1 (VSNL1), mRNA.	NM_003385.4	2008.35	938.98	2.14	3.7e-06	0.000773	0.1
STAT1	Homo sapiens signal transducer and activator of transcription 1, 91kDa (STAT1), transcript variant alpha, mRNA.	NM_139266.1	1987.2	929.51	2.14	1.6e-05	0.00203	0.1
C5orf13	Homo sapiens chromosome 5 open reading frame 13 (C5orf13), mRNA.	NM_004772.1	317.51	148.59	2.14	3.61e-05	0.00317	0.1
CBLN3	Homo sapiens cerebellin 3 precursor (CBLN3), mRNA.	NM_001039771.2	373.18	174.95	2.13	2.38e-05	0.00248	0.1
TRIM6	Homo sapiens tripartite motif-containing 6 (TRIM6), transcript variant 2, mRNA.	NM_001003818.1	360.97	169.62	2.13	2.45e-05	0.0025	0.1
TLR1	Homo sapiens toll-like receptor 1 (TLR1), mRNA.	NM_003263.3	239.06	112.4	2.13	4.9e-05	0.00386	0.1
DNAL4	Homo sapiens dynein, axonemal, light chain 4 (DNAL4), mRNA.	NM_005740.2	1137.93	533.96	2.13	0.0001637	0.00836	0.1
NCF2	Homo sapiens neutrophil cytosolic factor 2 (65kDa, chronic granulomatous disease, autosomal 2) (NCF2), mRNA.	NM_000433.2	682.31	321.55	2.12	3.8e-06	0.000787	0.1
LOR	Homo sapiens loricrin (LOR), mRNA.	NM_000427.1	932.69	439.44	2.12	3.24e-05	0.00299	0.1
KIAA0831	Homo sapiens KIAA0831 (KIAA0831), mRNA.	NM_014924.3	950.67	449.04	2.12	5.72e-05	0.00423	0.1
PINK1	Homo sapiens PTEN induced putative kinase 1 (PINK1), nuclear gene encoding mitochondrial protein, mRNA.	NM_032409.1	1751.32	827.28	2.12	6.37e-05	0.00453	0.1
TIGA1	Homo sapiens TIGA1 (TIGA1), mRNA.	NM_053000.1	2267.94	1071.28	2.12	8.6e-05	0.00547	0.1
TSC22D3	Homo sapiens TSC22 domain family, member 3 (TSC22D3), transcript variant 2, mRNA.	NM_004089.3	407.69	193.4	2.11	8e-07	0.000323	0.1
SLCO3A1	PREDICTED: Homo sapiens solute carrier organic anion transporter family, member 3A1, transcript variant 2 (SLCO3A1), mRNA.	XM_941061.1	444.11	210.32	2.11	6.6e-06	0.00112	0.1
GLIPR2	Homo sapiens GLI pathogenesis-related 2 (GLIPR2), mRNA.	NM_022343.2	791.87	377.77	2.1	1.6e-06	0.000503	0.1
PIR	Homo sapiens pirin (iron-binding nuclear protein) (PIR), transcript variant 2, mRNA.	NM_001018109.1	1816.8	866.6	2.1	2.3e-06	0.000574	0.1
SNORA79	Homo sapiens small nucleolar RNA, H/ACA box 79 (SNORA79), small nucleolar RNA.	NR_003021.2	300.59	143.12	2.1	2.5e-06	0.000608	0.1
CYBRD1	Homo sapiens cytochrome b reductase 1 (CYBRD1), mRNA.	NM_024843.2	2852.72	1356.74	2.1	4.3e-06	0.000853	0.1
ST6GALNAC2	Homo sapiens ST6 (alpha-N-acetyl-neuraminyl-2,3-beta-galactosyl-1, 3)-N-acetylgalactosaminide alpha-2,6-sialyltransferase 2 (ST6GALNAC2), mRNA.	NM_006456.1	1402.22	666.21	2.1	3.9e-05	0.00334	0.1
KREMEN2	Homo sapiens kringle containing transmembrane protein 2 (KREMEN2), transcript variant 2, mRNA.	NM_024507.2	2121.07	1008.29	2.1	5.11e-05	0.00396	0.1
NCCRP1	Homo sapiens non-specific cytotoxic cell receptor protein 1 homolog (zebrafish) (NCCRP1), mRNA.	NM_001001414.1	1349.89	641.37	2.1	8.04e-05	0.00526	0.1
VSNL1	Homo sapiens visinin-like 1 (VSNL1), mRNA.	NM_003385.4	1252.38	597.16	2.1	0.000291	0.012	0.1
HPS5	Homo sapiens Hermansky-Pudlak syndrome 5 (HPS5), transcript variant 2, mRNA.	NM_007216.3	847.13	402.47	2.1	0.0005186	0.018	0.1
C21orf91	Homo sapiens chromosome 21 open reading frame 91 (C21orf91), transcript variant 2, mRNA.	NM_017447.2	480.12	229.93	2.09	1.26e-05	0.00169	0.1
PARP14	Homo sapiens poly (ADP-ribose) polymerase family, member 14 (PARP14), mRNA.	NM_017554.1	1024.62	490.44	2.09	6.69e-05	0.00471	0.1
RNF39	Homo sapiens ring finger protein 39 (RNF39), transcript variant 2, mRNA.	NM_025236.2	660.63	315.75	2.09	0.0001747	0.00863	0.1
JUB	Homo sapiens jub, ajuba homolog (Xenopus laevis) (JUB), transcript variant 1, mRNA.	NM_032876.4	1205.38	576.32	2.09	0.0001765	0.00866	0.1
STK16	Homo sapiens serine/threonine kinase 16 (STK16), transcript variant 1, mRNA.	NM_003691.2	380.88	183.05	2.08	5e-06	0.000929	0.1
ACSL1	Homo sapiens acyl-CoA synthetase long-chain family member 1 (ACSL1), mRNA.	NM_001995.2	1779.76	857.35	2.08	0.0001796	0.00873	0.1
YPEL5	Homo sapiens yippee-like 5 (Drosophila) (YPEL5), mRNA.	NM_016061.1	1944.52	932.99	2.08	0.0003074	0.0125	0.1
	601452348F1 NIH_MGC_66 Homo sapiens cDNA clone IMAGE:3856355 5, mRNA sequence	Hs.551847	1000.59	483.37	2.07	1.8e-06	0.000528	0.1
SCARNA13	Homo sapiens small Cajal body-specific RNA 13 (SCARNA13), guide RNA.	NR_003002.1	426.73	206.22	2.07	3e-06	0.000684	0.1
PCMTD1	Homo sapiens protein-L-isoaspartate (D-aspartate) O-methyltransferase domain containing 1 (PCMTD1), mRNA.	NM_052937.1	1060.79	512.7	2.07	3.2e-06	0.000706	0.1
CDC2L6	Homo sapiens cell division cycle 2-like 6 (CDK8-like) (CDC2L6), mRNA.	NM_015076.3	673.53	324.94	2.07	5.5e-05	0.00414	0.1
RPTN	PREDICTED: Homo sapiens repetin (RPTN), mRNA.	XM_371312.4	406.72	196.17	2.07	0.0007211	0.0223	0.1
BTG3	Homo sapiens BTG family, member 3 (BTG3), mRNA.	NM_006806.3	1603.05	772.77	2.07	0.0013786	0.0339	0.1
CABC1	Homo sapiens chaperone, ABC1 activity of bc1 complex homolog (S. pombe) (CABC1), nuclear gene encoding mitochondrial protein, mRNA.	NM_020247.3	445.95	216	2.06	2.34e-05	0.00248	0.1
RNU4-2	Homo sapiens RNA, U4 small nuclear 2 (RNU4-2), small nuclear RNA.	NR_003137.2	301.49	146.51	2.06	4.37e-05	0.00362	0.1
KIAA1370	Homo sapiens KIAA1370 (KIAA1370), mRNA.	NM_019600.1	349.29	169.92	2.06	0.0001207	0.00691	0.1
SLC15A3	Homo sapiens solute carrier family 15, member 3 (SLC15A3), mRNA.	NM_016582.1	417.15	202.04	2.06	0.0001236	0.00701	0.1
C1R	Homo sapiens complement component 1, r subcomponent (C1R), mRNA.	NM_001733.4	303.11	147.28	2.06	0.0001398	0.00761	0.1
FTHL11	Homo sapiens ferritin, heavy polypeptide-like 11 (FTHL11) on chromosome 8.	NR_002204.1	9514.62	4625.74	2.06	0.0002467	0.0107	0.1
PMAIP1	Homo sapiens phorbol-12-myristate-13-acetate-induced protein 1 (PMAIP1), mRNA.	NM_021127.1	497.62	241.39	2.06	0.000382	0.0146	0.1
HAGH	Homo sapiens hydroxyacylglutathione hydrolase (HAGH), nuclear gene encoding mitochondrial protein, transcript variant 1, mRNA.	NM_005326.3	1364.4	663.11	2.06	0.0010077	0.0275	0.1
OAS1	Homo sapiens 2',5'-oligoadenylate synthetase 1, 40/46kDa (OAS1), transcript variant 2, mRNA.	NM_002534.2	1033.88	504.55	2.05	6.6e-06	0.00112	0.1
HSF2BP	Homo sapiens heat shock transcription factor 2 binding protein (HSF2BP), mRNA.	NM_007031.1	690.38	336.55	2.05	2.13e-05	0.00238	0.1
FAM46A	Homo sapiens family with sequence similarity 46, member A (FAM46A), mRNA.	NM_017633.1	745.65	363.78	2.05	3.92e-05	0.00334	0.1
OAS2	Homo sapiens 2'-5'-oligoadenylate synthetase 2, 69/71kDa (OAS2), transcript variant 1, mRNA.	NM_016817.2	1864.63	910.59	2.05	0.0009824	0.0272	0.1
TESK2	Homo sapiens testis-specific kinase 2 (TESK2), mRNA.	NM_007170.1	384.34	188.4	2.04	4e-07	0.000201	0.1
STAT2	Homo sapiens signal transducer and activator of transcription 2, 113kDa (STAT2), mRNA.	NM_005419.2	4097.57	2006.49	2.04	1.2e-06	0.00041	0.1
TMEM27	Homo sapiens transmembrane protein 27 (TMEM27), mRNA.	NM_020665.2	277.99	136.46	2.04	2.1e-06	0.000566	0.1
OVOL2	Homo sapiens ovo-like 2 (Drosophila) (OVOL2), mRNA.	NM_021220.2	927.92	453.9	2.04	5.36e-05	0.00407	0.1
CEBPD	Homo sapiens CCAAT/enhancer binding protein (C/EBP), delta (CEBPD), mRNA.	NM_005195.2	4636.34	2272.65	2.04	0.0001763	0.00866	0.1
CLDN1	Homo sapiens claudin 1 (CLDN1), mRNA.	NM_021101.3	15977.6	7830.87	2.04	0.000473	0.0168	0.1
FTHL11	Homo sapiens ferritin, heavy polypeptide-like 11 (FTHL11) on chromosome 8.	NR_002204.1	3618.73	1770.78	2.04	0.0007063	0.0219	0.1
PRODH	Homo sapiens proline dehydrogenase (oxidase) 1 (PRODH), nuclear gene encoding mitochondrial protein, mRNA.	NM_016335.2	523.44	257.15	2.04	0.0011639	0.0302	0.1
MMP7	Homo sapiens matrix metallopeptidase 7 (matrilysin, uterine) (MMP7), mRNA.	NM_002423.3	272.01	133.89	2.03	3.9e-06	0.0008	0.1
RNASE4	Homo sapiens ribonuclease, RNase A family, 4 (RNASE4), transcript variant 3, mRNA.	NM_002937.3	404.65	200.47	2.02	8e-06	0.00125	0.1
STAT1	Homo sapiens signal transducer and activator of transcription 1, 91kDa (STAT1), transcript variant beta, mRNA.	NM_139266.1	5063.28	2503.33	2.02	0.0002804	0.0117	0.1
RAB9A	Homo sapiens RAB9A, member RAS oncogene family (RAB9A), mRNA.	NM_004251.3	5110.76	2548.02	2.01	1.2e-06	0.00041	0.1
DEPDC7	Homo sapiens DEP domain containing 7 (DEPDC7), transcript variant 2, mRNA.	NM_139160.1	440.5	219.33	2.01	3.69e-05	0.00323	0.1
TMEM42	Homo sapiens transmembrane protein 42 (TMEM42), mRNA.	NM_144638.1	731.97	364.26	2.01	0.0002738	0.0115	0.1
N4BP2L2	Homo sapiens NEDD4 binding protein 2-like 2 (N4BP2L2), transcript variant 1, mRNA.	NM_033111.3	531.89	266.17	2	4.81e-05	0.00383	0.1
C12orf47	PREDICTED: Homo sapiens chromosome 12 open reading frame 47 (C12orf47), misc RNA.	NM_016534.2	935.09	468.4	2	0.0013421	0.0333	0.1
SEPP1	Homo sapiens selenoprotein P, plasma, 1 (SEPP1), transcript variant 1, mRNA.	NM_005410.2	313.42	157.36	1.99	1.9e-06	0.000537	0.1
PPP1R15A	Homo sapiens protein phosphatase 1, regulatory (inhibitor) subunit 15A (PPP1R15A), mRNA.	NM_014330.2	3299.29	1653.91	1.99	3.92e-05	0.00334	0.1
FTHL2	Homo sapiens ferritin, heavy polypeptide-like 2 (FTHL2) on chromosome 1.	NR_002200.1	1857.57	933.21	1.99	6.05e-05	0.00439	0.1
FTHL3	Homo sapiens ferritin, heavy polypeptide-like 3 (FTHL3), non-coding RNA.	NR_002201.1	4885.91	2449.23	1.99	0.0002795	0.0117	0.1
CCNG2	Homo sapiens cyclin G2 (CCNG2), mRNA.	NM_004354.1	547.12	276.38	1.98	0.0002431	0.0107	0.1
GRHL3	Homo sapiens grainyhead-like 3 (Drosophila) (GRHL3), transcript variant 1, mRNA.	NM_021180.2	739.56	372.61	1.98	0.0044355	0.074	0.1
PARP9	Homo sapiens poly (ADP-ribose) polymerase family, member 9 (PARP9), mRNA.	NM_031458.1	1206.51	611.87	1.97	7.44e-05	0.00502	0.1
ABHD5	Homo sapiens abhydrolase domain containing 5 (ABHD5), mRNA.	NM_016006.3	1156.2	586.19	1.97	0.0003416	0.0134	0.1
FLJ20444	PREDICTED: Homo sapiens hypothetical protein FLJ20444, transcript variant 2 (FLJ20444), mRNA.	NM_203448.1	465.26	237.16	1.96	3e-07	0.000167	0.1
IFI35	Homo sapiens interferon-induced protein 35 (IFI35), mRNA.	NM_005533.2	1090.3	554.92	1.96	1.8e-06	0.000528	0.1
CPEB2	Homo sapiens cytoplasmic polyadenylation element binding protein 2 (CPEB2), transcript variant A, mRNA.	NM_182646.1	574.82	292.78	1.96	0.0001871	0.00897	0.1
CBLB	Homo sapiens Cas-Br-M (murine) ecotropic retroviral transforming sequence b (CBLB), mRNA.	NM_170662.3	484.82	246.87	1.96	0.0005343	0.0183	0.1
RND3	Homo sapiens Rho family GTPase 3 (RND3), mRNA.	NM_005168.3	3772.26	1926.29	1.96	0.0005634	0.0189	0.1
ID2	Homo sapiens inhibitor of DNA binding 2, dominant negative helix-loop-helix protein (ID2), mRNA.	NM_002166.4	255.28	130.5	1.96	0.0006929	0.0217	0.1
LOC284023	PREDICTED: Homo sapiens hypothetical protein LOC284023, transcript variant 3 (LOC284023), mRNA.	XM_933997.1	1159.85	591.34	1.96	0.0009818	0.0272	0.1
HERC6	Homo sapiens hect domain and RLD 6 (HERC6), transcript variant 1, mRNA.	NM_001013005.1	1224.94	627.33	1.95	2.3e-06	0.000574	0.1
ASCL2	Homo sapiens achaete-scute complex homolog 2 (Drosophila) (ASCL2), mRNA.	NM_005170.2	486.55	249.36	1.95	2.4e-06	0.00059	0.1
C18orf56	Homo sapiens chromosome 18 open reading frame 56 (C18orf56), mRNA.	NM_001012716.1	734.72	377.66	1.95	2.85e-05	0.00273	0.1
WFDC5	Homo sapiens WAP four-disulfide core domain 5 (WFDC5), mRNA.	NM_145652.2	664.19	340.99	1.95	0.0001823	0.0088	0.1
C1R	Homo sapiens complement component 1, r subcomponent (C1R), mRNA.	NM_001733.4	320.02	163.72	1.95	0.0007364	0.0226	0.1
TCP11L1	Homo sapiens t-complex 11 (mouse)-like 1 (TCP11L1), mRNA.	NM_018393.2	740.4	381.55	1.94	4.6e-06	0.00089	0.1
E2F2	Homo sapiens E2F transcription factor 2 (E2F2), mRNA.	NM_004091.2	669.33	344.69	1.94	0.0002985	0.0122	0.1
RB1CC1	Homo sapiens RB1-inducible coiled-coil 1 (RB1CC1), transcript variant 2, mRNA.	NM_014781.3	1200.23	619.3	1.94	0.0004928	0.0173	0.1
SAMD9L	Homo sapiens sterile alpha motif domain containing 9-like (SAMD9L), mRNA.	NM_152703.2	304.68	157.61	1.93	7e-07	0.000298	0.1
KYNU	Homo sapiens kynureninase (L-kynurenine hydrolase) (KYNU), transcript variant 2, mRNA.	NM_003937.2	365.58	189.42	1.93	7.8e-06	0.00124	0.1
IL11RA	Homo sapiens interleukin 11 receptor, alpha (IL11RA), transcript variant 1, mRNA.	NM_004512.3	631.44	327.65	1.93	1.73e-05	0.00209	0.1
OPN3	Homo sapiens opsin 3 (OPN3), mRNA.	NM_001030012.1	1148.61	595.1	1.93	1.99e-05	0.00227	0.1
KLHDC2	Homo sapiens kelch domain containing 2 (KLHDC2), mRNA.	NM_014315.2	1553.19	804.94	1.93	0.0002309	0.0103	0.1
FBXW7	Homo sapiens F-box and WD repeat domain containing 7 (FBXW7), transcript variant 1, mRNA.	NM_033632.2	942.01	486.84	1.93	0.0004163	0.0154	0.1
C9orf95	Homo sapiens chromosome 9 open reading frame 95 (C9orf95), mRNA.	NM_017881.1	665.95	344.28	1.93	0.0006751	0.0213	0.1
MCEE	Homo sapiens methylmalonyl CoA epimerase (MCEE), mRNA.	NM_032601.2	748.06	388.09	1.93	0.0013092	0.0328	0.1
TRIM38	Homo sapiens tripartite motif-containing 38 (TRIM38), mRNA.	NM_006355.2	420.99	219.13	1.92	2.94e-05	0.00279	0.1
DENND2C	Homo sapiens DENN/MADD domain containing 2C (DENND2C), mRNA.	NM_198459.2	1431.14	746.84	1.92	3.58e-05	0.00316	0.1
RPAIN	Homo sapiens RPA interacting protein (RPAIN), transcript variant 2, mRNA.	NM_032308.1	2919.23	1518.41	1.92	6.97e-05	0.00482	0.1
CXCL11	Homo sapiens chemokine (C-X-C motif) ligand 11 (CXCL11), mRNA.	NM_005409.3	260.48	135.39	1.92	0.0004416	0.016	0.1
BCL11A	Homo sapiens B-cell CLL/lymphoma 11A (zinc finger protein) (BCL11A), transcript variant 1, mRNA.	NM_022893.2	1164.76	605.82	1.92	0.0009382	0.0263	0.1
ARRDC4	Homo sapiens arrestin domain containing 4 (ARRDC4), mRNA.	NM_183376.1	449.73	235.79	1.91	4.39e-05	0.00363	0.1
KIAA1712	Homo sapiens KIAA1712 (KIAA1712), mRNA.	NM_001040157.1	877.64	460.16	1.91	0.0010256	0.0278	0.1
	RST24587 Athersys RAGE Library Homo sapiens cDNA, mRNA sequence	Hs.72010	421.65	222.48	1.9	5.3e-06	0.000962	0.1
BCL3	Homo sapiens B-cell CLL/lymphoma 3 (BCL3), mRNA.	NM_005178.2	801.31	422.66	1.9	1.35e-05	0.00178	0.1
MRPS6	Homo sapiens mitochondrial ribosomal protein S6 (MRPS6), nuclear gene encoding mitochondrial protein, mRNA.	NM_032476.2	7375.62	3878.61	1.9	2.6e-05	0.00261	0.1
NOD2	Homo sapiens nucleotide-binding oligomerization domain containing 2 (NOD2), mRNA.	NM_022162.1	422.97	222.84	1.9	2.66e-05	0.00264	0.1
C14orf93	Homo sapiens chromosome 14 open reading frame 93 (C14orf93), mRNA.	NM_021944.1	538.62	282.76	1.9	2.95e-05	0.0028	0.1
MMP7	Homo sapiens matrix metallopeptidase 7 (matrilysin, uterine) (MMP7), mRNA.	NM_002423.3	260.29	136.79	1.9	3.71e-05	0.00324	0.1
GCLC	Homo sapiens glutamate-cysteine ligase, catalytic subunit (GCLC), mRNA.	NM_001498.2	294.17	154.84	1.9	0.0001899	0.00904	0.1
IL20RB	Homo sapiens interleukin 20 receptor beta (IL20RB), mRNA.	NM_144717.2	5873.1	3107.28	1.89	4.8e-06	0.00091	0.1
PLAC8	Homo sapiens placenta-specific 8 (PLAC8), mRNA.	NM_016619.1	238.96	126.26	1.89	9.8e-06	0.00147	0.1
DRAM1	Homo sapiens DNA-damage regulated autophagy modulator 1 (DRAM1), mRNA.	NM_018370.1	1946.28	1032.21	1.89	1.68e-05	0.00208	0.1
CRIPT	Homo sapiens cysteine-rich PDZ-binding protein (CRIPT), mRNA.	NM_014171.3	768.52	407.16	1.89	1.86e-05	0.00218	0.1
WDR19	Homo sapiens WD repeat domain 19 (WDR19), mRNA.	NM_025132.3	610.49	322.37	1.89	0.0001624	0.00834	0.1
FXYD3	Homo sapiens FXYD domain containing ion transport regulator 3 (FXYD3), transcript variant 2, mRNA.	NM_021910.1	580.82	308.13	1.89	0.0001937	0.00913	0.1
TLR6	Homo sapiens toll-like receptor 6 (TLR6), mRNA.	XM_939071.1	267.45	142.11	1.88	1.01e-05	0.0015	0.1
PIR	Homo sapiens pirin (iron-binding nuclear protein) (PIR), transcript variant 2, mRNA.	NM_001018109.1	1055.62	560.66	1.88	6.58e-05	0.00464	0.1
PLEKHF2	Homo sapiens pleckstrin homology domain containing, family F (with FYVE domain) member 2 (PLEKHF2), mRNA.	NM_024613.2	382.97	204.05	1.88	7.65e-05	0.00511	0.1
C1orf74	Homo sapiens chromosome 1 open reading frame 74 (C1orf74), mRNA.	NM_152485.2	5481.16	2919.1	1.88	0.0001511	0.00803	0.1
TMEM138	Homo sapiens transmembrane protein 138 (TMEM138), mRNA.	NM_016464.2	1004.41	535.41	1.88	0.0002075	0.0096	0.1
SPSB3	Homo sapiens splA/ryanodine receptor domain and SOCS box containing 3 (SPSB3), mRNA.	NM_080861.3	1342.89	714.27	1.88	0.0009027	0.0256	0.1
MAP2	Homo sapiens microtubule-associated protein 2 (MAP2), transcript variant 2, mRNA.	NM_031845.1	809.22	431.01	1.88	0.0012517	0.0318	0.1
LYPLAL1	Homo sapiens lysophospholipase-like 1 (LYPLAL1), mRNA.	NM_138794.1	1612.29	859.57	1.88	0.0021304	0.0455	0.1
DAPP1	Homo sapiens dual adaptor of phosphotyrosine and 3-phosphoinositides (DAPP1), mRNA.	NM_014395.1	507.08	269.26	1.88	0.00359	0.0645	0.1
ADD3	Homo sapiens adducin 3 (gamma) (ADD3), transcript variant 3, mRNA.	NM_016824.3	1130.99	605.82	1.87	0.0001122	0.00654	0.1
KIAA0182	Homo sapiens KIAA0182 (KIAA0182), mRNA.	NM_014615.1	366.76	196.16	1.87	0.0006748	0.0213	0.1
PGRMC2	Homo sapiens progesterone receptor membrane component 2 (PGRMC2), mRNA.	NM_006320.1	2646.22	1412.4	1.87	0.0007092	0.022	0.1
DEPDC7	Homo sapiens DEP domain containing 7 (DEPDC7), transcript variant 1, mRNA.	NM_001077242.1	508.93	273.36	1.86	1.28e-05	0.00171	0.1
CYB5D2	Homo sapiens cytochrome b5 domain containing 2 (CYB5D2), mRNA.	NM_144611.2	623.8	335.52	1.86	2.93e-05	0.00279	0.1
ABHD4	Homo sapiens abhydrolase domain containing 4 (ABHD4), mRNA.	NM_022060.2	310.89	166.98	1.86	0.0001037	0.00624	0.1
EGFR	Homo sapiens epidermal growth factor receptor (erythroblastic leukemia viral (v-erb-b) oncogene homolog, avian) (EGFR), transcript variant 1, mRNA.	NM_005228.3	2080.45	1121.47	1.86	0.0002275	0.0103	0.1
MBNL2	Homo sapiens muscleblind-like 2 (Drosophila) (MBNL2), transcript variant 3, mRNA.	NM_207304.1	1339.55	719.22	1.86	0.0022191	0.0468	0.1
IRF7	Homo sapiens interferon regulatory factor 7 (IRF7), transcript variant b, mRNA.	NM_004030.1	1696.92	915.9	1.85	2.39e-05	0.00248	0.1
LOC647993	PREDICTED: Homo sapiens hypothetical protein LOC647993 (LOC647993), mRNA.	XM_937048.1	860.48	465.11	1.85	0.0001307	0.00728	0.1
BEX1	Homo sapiens brain expressed, X-linked 1 (BEX1), mRNA.	NM_018476.3	273.31	148.69	1.84	2.8e-06	0.000648	0.1
LOC344595	PREDICTED: Homo sapiens hypothetical LOC344595 (LOC344595), mRNA.	XM_298151.5	331.66	180.43	1.84	7e-06	0.00114	0.1
PTPLB	Homo sapiens protein tyrosine phosphatase-like (proline instead of catalytic arginine), member b (PTPLB), mRNA.	NM_198402.2	3863.93	2097.29	1.84	1.03e-05	0.00151	0.1
LOC643479	PREDICTED: Homo sapiens hypothetical LOC643479 (LOC643479), mRNA.	XM_926802.1	538.24	292.69	1.84	1.77e-05	0.00212	0.1
CTSL2	Homo sapiens cathepsin L2 (CTSL2), mRNA.	NM_001333.2	9223.56	5011.62	1.84	2.31e-05	0.00246	0.1
LOC727820	PREDICTED: Homo sapiens hypothetical protein LOC727820 (LOC727820), mRNA.	XM_930678.1	337.35	183.39	1.84	3.74e-05	0.00326	0.1
ATP6V1B2	Homo sapiens ATPase, H+ transporting, lysosomal 56/58kDa, V1 subunit B2 (ATP6V1B2), mRNA.	NM_001693.2	7565.91	4107.39	1.84	7.37e-05	0.005	0.1
ARL6IP5	Homo sapiens ADP-ribosylation-like factor 6 interacting protein 5 (ARL6IP5), mRNA.	NM_006407.3	4098.41	2222.27	1.84	0.0001585	0.00824	0.1
EGFL6	Homo sapiens EGF-like-domain, multiple 6 (EGFL6), mRNA.	NM_015507.2	222.84	121.23	1.84	0.0002128	0.0098	0.1
ZNFX1	Homo sapiens zinc finger, NFX1-type containing 1 (ZNFX1), mRNA.	NM_021035.1	1153.67	626.22	1.84	0.0002159	0.00985	0.1
GPR175	Homo sapiens G protein-coupled receptor 175 (GPR175), mRNA.	NM_016372.1	947.7	515.79	1.84	0.0004996	0.0175	0.1
LOC642567	PREDICTED: Homo sapiens misc_RNA (LOC642567), miscRNA.	XR_038054.1	1741.7	949.09	1.84	0.0005131	0.0178	0.1
FOXO4	Homo sapiens forkhead box O4 (FOXO4), mRNA.	NM_005938.1	662.77	361.58	1.83	1.45e-05	0.00187	0.1
PRRX2	Homo sapiens paired related homeobox 2 (PRRX2), mRNA.	NM_016307.3	244.41	133.91	1.83	2.16e-05	0.00238	0.1
MYLIP	Homo sapiens myosin regulatory light chain interacting protein (MYLIP), mRNA.	NM_013262.3	310.37	169.41	1.83	2.94e-05	0.00279	0.1
	Homo sapiens cDNA FLJ32401 fis, clone SKMUS2000339	Hs.193557	1975.9	1079.88	1.83	6.02e-05	0.00437	0.1
PTPLB	Homo sapiens protein tyrosine phosphatase-like (proline instead of catalytic arginine), member b (PTPLB), mRNA.	NM_198402.2	6988.47	3820.94	1.83	0.0004516	0.0163	0.1
C6orf85	Homo sapiens chromosome 6 open reading frame 85 (C6orf85), mRNA.	NM_021945.4	1026.38	561.53	1.83	0.0005292	0.0182	0.1
GPR1	Homo sapiens G protein-coupled receptor 1 (GPR1), mRNA.	NM_005279.2	988.11	539.02	1.83	0.0006715	0.0213	0.1
SWAP70	Homo sapiens SWAP switching B-cell complex 70kDa subunit (SWAP70), mRNA.	NM_015055.1	2289.46	1254.47	1.83	0.0006958	0.0218	0.1
FAM25G	Homo sapiens family with sequence similarity 25, member G (FAM25G), mRNA.	NM_001137549.1	312.98	171.1	1.83	0.0008702	0.0251	0.1
IRS2	Homo sapiens insulin receptor substrate 2 (IRS2), mRNA.	NM_003749.2	938.44	514.26	1.82	8e-06	0.00125	0.1
LOC730256	PREDICTED: Homo sapiens hypothetical protein LOC730256 (LOC730256), mRNA.	XM_498810.2	445.21	245.17	1.82	2.43e-05	0.00249	0.1
LOC146909	PREDICTED: Homo sapiens hypothetical protein LOC146909, transcript variant 4 (LOC146909), mRNA.	XM_934078.1	289.63	158.84	1.82	5.91e-05	0.00432	0.1
VIPR1	Homo sapiens vasoactive intestinal peptide receptor 1 (VIPR1), mRNA.	NM_004624.2	433.53	237.69	1.82	9.49e-05	0.00582	0.1
TRIM22	Homo sapiens tripartite motif-containing 22 (TRIM22), mRNA.	NM_006074.2	1005.21	552.51	1.82	0.0002653	0.0112	0.1
FBLN2	Homo sapiens fibulin 2 (FBLN2), transcript variant 2, mRNA.	NM_001004019.1	296.33	163.12	1.82	0.0004853	0.0171	0.1
PRCP	Homo sapiens prolylcarboxypeptidase (angiotensinase C) (PRCP), transcript variant 1, mRNA.	NM_005040.2	838.05	459.96	1.82	0.0005667	0.0189	0.1
LOC441408	PREDICTED: Homo sapiens hypothetical LOC441408, transcript variant 1 (LOC441408), mRNA.	XM_497029.2	362.84	200.12	1.81	9e-06	0.00138	0.1
GADD45B	Homo sapiens growth arrest and DNA-damage-inducible, beta (GADD45B), mRNA.	NM_015675.1	629.74	347.81	1.81	3.76e-05	0.00327	0.1
HSD17B11	Homo sapiens hydroxysteroid (17-beta) dehydrogenase 11 (HSD17B11), mRNA.	NM_016245.2	443.6	244.89	1.81	0.0002406	0.0106	0.1
PDZD2	Homo sapiens PDZ domain containing 2 (PDZD2), mRNA.	NM_178140.1	406.15	223.93	1.81	0.0002433	0.0107	0.1
WIPI2	Homo sapiens WD repeat domain, phosphoinositide interacting 2 (WIPI2), transcript variant 2, mRNA.	NM_016003.3	456.86	251.8	1.81	0.000538	0.0184	0.1
MAP2	Homo sapiens microtubule-associated protein 2 (MAP2), transcript variant 1, mRNA.	NM_002374.3	726.35	401	1.81	0.000702	0.0219	0.1
MN1	Homo sapiens meningioma (disrupted in balanced translocation) 1 (MN1), mRNA.	NM_002430.2	754.46	417.07	1.81	0.0012132	0.0312	0.1
BAZ2B	Homo sapiens bromodomain adjacent to zinc finger domain, 2B (BAZ2B), mRNA.	NM_013450.1	777.1	429.72	1.81	0.0032485	0.0603	0.1
KCNH3	Homo sapiens potassium voltage-gated channel, subfamily H (eag-related), member 3 (KCNH3), mRNA.	NM_012284.1	229.7	127.46	1.8	1e-06	0.000375	0.1
SLC27A1	Homo sapiens solute carrier family 27 (fatty acid transporter), member 1 (SLC27A1), mRNA.	NM_198580.1	591.95	328.34	1.8	0.00012	0.00688	0.1
KITLG	Homo sapiens KIT ligand (KITLG), transcript variant b, mRNA.	NM_000899.3	631.66	351.42	1.8	0.0002196	0.00999	0.1
GALNT5	Homo sapiens UDP-N-acetyl-alpha-D-galactosamine:polypeptide N-acetylgalactosaminyltransferase 5 (GalNAc-T5) (GALNT5), mRNA.	NM_014568.1	377.8	211.13	1.79	5.5e-06	0.000983	0.1
NAV2	Homo sapiens neuron navigator 2 (NAV2), transcript variant 2, mRNA.	NM_145117.4	320.83	179.37	1.79	2.68e-05	0.00264	0.1
IRX4	Homo sapiens iroquois homeobox 4 (IRX4), mRNA.	NM_016358.1	2524.09	1410.15	1.79	6.19e-05	0.00446	0.1
COBL	Homo sapiens cordon-bleu homolog (mouse) (COBL), mRNA.	NM_015198.2	865.17	483.67	1.79	8.95e-05	0.0056	0.1
GATS	Homo sapiens opposite strand transcription unit to STAG3 (GATS), mRNA.	NM_178831.4	295.31	164.95	1.79	0.0001003	0.00607	0.1
LOC100133298	PREDICTED: Homo sapiens hypothetical protein LOC100133298 (LOC100133298), mRNA.	XM_001719906.1	437.9	244.98	1.79	0.00012	0.00688	0.1
RAB40C	Homo sapiens RAB40C, member RAS oncogene family (RAB40C), mRNA.	NM_021168.2	2340.47	1305.52	1.79	0.000154	0.00813	0.1
MARCKS	Homo sapiens myristoylated alanine-rich protein kinase C substrate (MARCKS), mRNA.	NM_002356.4	10969.6	6127.36	1.79	0.0001944	0.00914	0.1
PMS2L4	Homo sapiens postmeiotic segregation increased 2-like 4 pseudogene (PMS2L4), non-coding RNA.	NR_022007.1	2931.73	1638.19	1.79	0.0002155	0.00984	0.1
RTP4	Homo sapiens receptor (chemosensory) transporter protein 4 (RTP4), mRNA.	NM_022147.2	216.91	121.8	1.78	3.1e-06	0.000687	0.1
C10orf140	Homo sapiens chromosome 10 open reading frame 140 (C10orf140), mRNA.	NM_207371.3	287.81	161.62	1.78	1.45e-05	0.00187	0.1
LETMD1	Homo sapiens LETM1 domain containing 1 (LETMD1), transcript variant 2, mRNA.	NM_001024668.1	684.51	383.79	1.78	1.64e-05	0.00207	0.1
PPAP2A	Homo sapiens phosphatidic acid phosphatase type 2A (PPAP2A), transcript variant 2, mRNA.	NM_176895.1	551.78	310.4	1.78	4.77e-05	0.00382	0.1
FAM25C	Homo sapiens family with sequence similarity 25, member C (FAM25C), mRNA.	NM_001137548.1	313.93	176.16	1.78	0.0003412	0.0134	0.1
VGLL4	Homo sapiens vestigial like 4 (Drosophila) (VGLL4), mRNA.	NM_014667.1	980.29	551.76	1.78	0.0006496	0.0208	0.1
ASS1	Homo sapiens argininosuccinate synthetase 1 (ASS1), transcript variant 1, mRNA.	NM_000050.3	2274.45	1275.65	1.78	0.0008346	0.0246	0.1
GBP1	Homo sapiens guanylate binding protein 1, interferon-inducible, 67kDa (GBP1), mRNA.	NM_002053.1	1328.79	748.33	1.78	0.000991	0.0273	0.1
USP18	Homo sapiens ubiquitin specific peptidase 18 (USP18), mRNA.	NM_017414.3	276.26	155.55	1.78	0.001078	0.0287	0.1
CTSK	Homo sapiens cathepsin K (CTSK), mRNA.	NM_000396.2	315.82	178.25	1.77	1.86e-05	0.00218	0.1
BCL11A	Homo sapiens B-cell CLL/lymphoma 11A (zinc finger protein) (BCL11A), transcript variant 1, mRNA.	NM_022893.2	1030.84	583.78	1.77	2.22e-05	0.00244	0.1
LOC100129550	Homo sapiens hypothetical LOC100129550 (LOC100129550), non-coding RNA.	NR_024618.1	825.88	466.77	1.77	5.67e-05	0.00421	0.1
SNHG8	Homo sapiens small nucleolar RNA host gene 8 (non-protein coding) (SNHG8), non-coding RNA.	NR_003584.2	3154.48	1780.4	1.77	8.07e-05	0.00526	0.1
C4orf34	Homo sapiens chromosome 4 open reading frame 34 (C4orf34), mRNA.	NM_174921.1	1219.64	688.13	1.77	0.0001326	0.00734	0.1
CDKN1B	Homo sapiens cyclin-dependent kinase inhibitor 1B (p27, Kip1) (CDKN1B), mRNA.	NM_004064.2	889.35	501.23	1.77	0.0001691	0.00853	0.1
GPR37L1	Homo sapiens G protein-coupled receptor 37 like 1 (GPR37L1), mRNA.	NM_004767.2	231.95	131.06	1.77	0.0003137	0.0127	0.1
HIST1H2BD	Homo sapiens histone cluster 1, H2bd (HIST1H2BD), transcript variant 2, mRNA.	NM_138720.1	401.69	226.95	1.77	0.0005122	0.0178	0.1
FTHL2	Homo sapiens ferritin, heavy polypeptide-like 2 (FTHL2) on chromosome 1.	NR_002200.1	9712.64	5492.66	1.77	0.0010607	0.0284	0.1
SGK	Homo sapiens serum/glucocorticoid regulated kinase (SGK), mRNA.	NM_005627.2	3999.89	2256.39	1.77	0.0011875	0.0306	0.1
SLC22A23	Homo sapiens solute carrier family 22, member 23 (SLC22A23), transcript variant 1, mRNA.	NM_015482.1	618.24	350.32	1.76	4.5e-06	0.000881	0.1
OLFML2A	Homo sapiens olfactomedin-like 2A (OLFML2A), mRNA.	NM_182487.1	553.24	314.49	1.76	5.4e-06	0.000973	0.1
UGT2B7	PREDICTED: Homo sapiens UDP glucuronosyltransferase 2 family, polypeptide B7 (UGT2B7), mRNA.	XM_943434.1	320.04	181.68	1.76	8.84e-05	0.00558	0.1
ALDH3A2	Homo sapiens aldehyde dehydrogenase 3 family, member A2 (ALDH3A2), transcript variant 1, mRNA.	NM_001031806.1	442.81	251.1	1.76	0.0001916	0.0091	0.1
EML1	Homo sapiens echinoderm microtubule associated protein like 1 (EML1), transcript variant 2, mRNA.	NM_004434.2	297.21	168.85	1.76	0.0002093	0.00967	0.1
SASH1	Homo sapiens SAM and SH3 domain containing 1 (SASH1), mRNA.	NM_015278.3	591.88	335.36	1.76	0.0004357	0.0159	0.1
SLC25A28	Homo sapiens solute carrier family 25, member 28 (SLC25A28), mRNA.	NM_031212.2	2496.69	1414.57	1.76	0.0004934	0.0173	0.1
OPTN	Homo sapiens optineurin (OPTN), transcript variant 4, mRNA.	NM_001008213.1	1682.74	958.12	1.76	0.0011397	0.0299	0.1
NFKBIA	Homo sapiens nuclear factor of kappa light polypeptide gene enhancer in B-cells inhibitor, alpha (NFKBIA), mRNA.	NM_020529.1	9544.94	5426.07	1.76	0.0033877	0.062	0.1
ANKRD9	Homo sapiens ankyrin repeat domain 9 (ANKRD9), mRNA.	NM_152326.2	1687.5	957.15	1.76	0.0044206	0.0739	0.1
KIAA1370	Homo sapiens KIAA1370 (KIAA1370), mRNA.	NM_019600.1	375.53	215.06	1.75	1.81e-05	0.00216	0.1
CIRBP	Homo sapiens cold inducible RNA binding protein (CIRBP), mRNA.	NM_001280.1	3306.49	1890.31	1.75	3.82e-05	0.0033	0.1
HPGD	Homo sapiens hydroxyprostaglandin dehydrogenase 15-(NAD) (HPGD), mRNA.	NM_000860.3	224.89	128.25	1.75	5.46e-05	0.00412	0.1
LOC440585	PREDICTED: Homo sapiens hypothetical LOC440585, transcript variant 3 (LOC440585), mRNA.	XM_942137.1	371.29	212.72	1.75	0.000464	0.0166	0.1
FTHL8	Homo sapiens ferritin, heavy polypeptide-like 8 (FTHL8) on chromosome X.	NR_002203.1	343.58	196.01	1.75	0.0005564	0.0187	0.1
OPN3	Homo sapiens opsin 3 (OPN3), mRNA.	NM_014322.2	372.47	212.28	1.75	0.0007854	0.0235	0.1
RNU1-3	Homo sapiens RNA, U1 small nuclear 3 (RNU1-3), small nuclear RNA.	NR_004408.1	576.23	330.15	1.75	0.0011647	0.0302	0.1
PLCG2	Homo sapiens phospholipase C, gamma 2 (phosphatidylinositol-specific) (PLCG2), mRNA.	NM_002661.1	395.02	225.68	1.75	0.0024476	0.0499	0.1
APOLD1	Homo sapiens apolipoprotein L domain containing 1 (APOLD1), mRNA.	NM_030817.1	220.97	127.3	1.74	2.4e-06	0.00059	0.1
MATN2	Homo sapiens matrilin 2 (MATN2), transcript variant 1, mRNA.	NM_030583.2	804.57	463.57	1.74	1.27e-05	0.0017	0.1
UST	Homo sapiens uronyl-2-sulfotransferase (UST), mRNA.	NM_005715.1	326.94	187.55	1.74	0.0001473	0.00789	0.1
MTUS1	Homo sapiens mitochondrial tumor suppressor 1 (MTUS1), nuclear gene encoding mitochondrial protein, transcript variant 1, mRNA.	NM_001001924.1	538.7	308.98	1.74	0.0001699	0.00855	0.1
RIOK3	Homo sapiens RIO kinase 3 (yeast) (RIOK3), mRNA.	NM_003831.2	2199.43	1261.09	1.74	0.0003369	0.0133	0.1
FBXO8	Homo sapiens F-box protein 8 (FBXO8), mRNA.	NM_012180.2	897.75	516.32	1.74	0.0007251	0.0223	0.1
SESN1	Homo sapiens sestrin 1 (SESN1), mRNA.	NM_014454.1	452.35	261.42	1.73	2.8e-06	0.000648	0.1
HIST1H2AC	Homo sapiens histone cluster 1, H2ac (HIST1H2AC), mRNA.	NM_003512.3	397.23	230.03	1.73	4.6e-06	0.00089	0.1
HSPB3	Homo sapiens heat shock 27kDa protein 3 (HSPB3), mRNA.	NM_006308.1	224.72	129.99	1.73	5.9e-06	0.00102	0.1
ASAP3	Homo sapiens ArfGAP with SH3 domain, ankyrin repeat and PH domain 3 (ASAP3), mRNA.	NM_017707.2	413.6	239.62	1.73	2.05e-05	0.00231	0.1
AMOT	Homo sapiens angiomotin (AMOT), transcript variant 2, mRNA.	NM_133265.2	277.45	160.09	1.73	0.0001442	0.00779	0.1
C9orf23	Homo sapiens chromosome 9 open reading frame 23 (C9orf23), transcript variant 1, mRNA.	NM_148178.1	1235.12	711.98	1.73	0.0002268	0.0102	0.1
NMU	Homo sapiens neuromedin U (NMU), mRNA.	NM_006681.1	1906.93	1101.65	1.73	0.0002857	0.0119	0.1
TRAFD1	Homo sapiens TRAF-type zinc finger domain containing 1 (TRAFD1), mRNA.	NM_006700.1	533.61	309.11	1.73	0.0006201	0.0202	0.1
LYST	Homo sapiens lysosomal trafficking regulator (LYST), mRNA.	NM_000081.2	556.06	321.26	1.73	0.0009092	0.0257	0.1
CNNM3	Homo sapiens cyclin M3 (CNNM3), transcript variant 1, mRNA.	NM_017623.3	478.47	276.27	1.73	0.0014992	0.0359	0.1
NMI	Homo sapiens N-myc (and STAT) interactor (NMI), mRNA.	NM_004688.1	494.92	285.27	1.73	0.0022157	0.0467	0.1
HTATIP2	Homo sapiens HIV-1 Tat interactive protein 2, 30kDa (HTATIP2), mRNA.	NM_006410.3	1466.33	846.54	1.73	0.0022373	0.047	0.1
LYPD6B	Homo sapiens LY6/PLAUR domain containing 6B (LYPD6B), mRNA.	NM_177964.3	635.47	369.05	1.72	2.47e-05	0.00251	0.1
ALDH6A1	Homo sapiens aldehyde dehydrogenase 6 family, member A1 (ALDH6A1), nuclear gene encoding mitochondrial protein, mRNA.	NM_005589.2	567.62	329.58	1.72	3.3e-05	0.00302	0.1
TCP11L2	Homo sapiens t-complex 11 (mouse)-like 2 (TCP11L2), mRNA.	NM_152772.1	204	118.72	1.72	5.62e-05	0.0042	0.1
LOC647987	PREDICTED: Homo sapiens similar to Ribosome biogenesis protein BMS1 homolog (LOC647987), mRNA.	XM_937044.1	611.98	355.22	1.72	6.09e-05	0.00441	0.1
LOC730324	PREDICTED: Homo sapiens hypothetical LOC730324 (LOC730324), mRNA.	XM_001722095.1	777.25	452.28	1.72	0.000229	0.0103	0.1
TBC1D15	Homo sapiens TBC1 domain family, member 15 (TBC1D15), mRNA.	NM_022771.3	891.25	518.19	1.72	0.0002876	0.0119	0.1
GOLPH3L	Homo sapiens golgi phosphoprotein 3-like (GOLPH3L), mRNA.	NM_018178.3	472.28	273.93	1.72	0.0005269	0.0181	0.1
DST	Homo sapiens dystonin (DST), transcript variant 1e, mRNA.	NM_001723.3	501.23	290.6	1.72	0.000531	0.0182	0.1
CCDC24	Homo sapiens coiled-coil domain containing 24 (CCDC24), mRNA.	NM_152499.1	1059.8	614.62	1.72	0.000811	0.024	0.1
YIPF3	Homo sapiens Yip1 domain family, member 3 (YIPF3), mRNA.	NM_015388.2	2062.06	1199.3	1.72	0.0017623	0.0401	0.1
STAT1	Homo sapiens signal transducer and activator of transcription 1, 91kDa (STAT1), transcript variant alpha, mRNA.	NM_007315.2	2797.79	1624.01	1.72	0.0021521	0.0458	0.1
ID2	Homo sapiens inhibitor of DNA binding 2, dominant negative helix-loop-helix protein (ID2), mRNA.	NM_002166.4	223.54	130.7	1.71	2.4e-06	0.00059	0.1
C6orf130	Homo sapiens chromosome 6 open reading frame 130 (C6orf130), mRNA.	NM_145063.2	1001.45	585.45	1.71	0.0004114	0.0153	0.1
FBLN2	Homo sapiens fibulin 2 (FBLN2), transcript variant 2, mRNA.	NM_001998.2	263.09	153.74	1.71	0.0007466	0.0227	0.1
RXRA	Homo sapiens retinoid X receptor, alpha (RXRA), mRNA.	NM_002957.3	2427.41	1420.64	1.71	0.0007824	0.0235	0.1
PHF3	Homo sapiens PHD finger protein 3 (PHF3), mRNA.	NM_015153.1	1363.1	798.75	1.71	0.001329	0.0332	0.1
PRDM1	Homo sapiens PR domain containing 1, with ZNF domain (PRDM1), transcript variant 1, mRNA.	NM_001198.2	1836.1	1074.04	1.71	0.0019562	0.0425	0.1
	AL528570 Homo sapiens NEUROBLASTOMA COT 50-NORMALIZED Homo sapiens cDNA clone CS0DD001YM19 5-PRIME, mRNA sequence	Hs.561735	418.06	244.15	1.71	0.0020858	0.0447	0.1
SLC38A2	Homo sapiens solute carrier family 38, member 2 (SLC38A2), mRNA.	NM_018976.3	4531.82	2654.71	1.71	0.0045934	0.0756	0.1
PLEKHG6	Homo sapiens pleckstrin homology domain containing, family G (with RhoGef domain) member 6 (PLEKHG6), mRNA.	NM_018173.1	250.26	147.28	1.7	1.6e-06	0.000503	0.1
DNER	Homo sapiens delta/notch-like EGF repeat containing (DNER), mRNA.	NM_139072.2	242.93	142.61	1.7	2.75e-05	0.00268	0.1
C10orf32	Homo sapiens chromosome 10 open reading frame 32 (C10orf32), mRNA.	NM_144591.1	700.17	411.99	1.7	3.38e-05	0.00306	0.1
PRKAB2	Homo sapiens protein kinase, AMP-activated, beta 2 non-catalytic subunit (PRKAB2), mRNA.	NM_005399.3	575.66	337.79	1.7	4.66e-05	0.00377	0.1
LGALS3	Homo sapiens lectin, galactoside-binding, soluble, 3 (galectin 3) (LGALS3), mRNA.	NM_002306.1	1793.15	1051.73	1.7	0.000116	0.00672	0.1
C10orf26	Homo sapiens chromosome 10 open reading frame 26 (C10orf26), transcript variant 1, mRNA.	NM_017787.3	528.05	310.09	1.7	0.0006112	0.02	0.1
IL28RA	Homo sapiens interleukin 28 receptor, alpha (interferon, lambda receptor) (IL28RA), transcript variant 1, mRNA.	NM_170743.2	635.86	374.24	1.7	0.001359	0.0336	0.1
SMARCA2	Homo sapiens SWI/SNF related, matrix associated, actin dependent regulator of chromatin, subfamily a, member 2 (SMARCA2), transcript variant 1, mRNA.	NM_139045.2	1310.59	770.33	1.7	0.0029558	0.0567	0.1
RIPK2	Homo sapiens receptor-interacting serine-threonine kinase 2 (RIPK2), mRNA.	NM_003821.4	1677.15	993.2	1.69	2.85e-05	0.00273	0.1
RCBTB2	Homo sapiens regulator of chromosome condensation (RCC1) and BTB (POZ) domain containing protein 2 (RCBTB2), mRNA.	NM_001268.2	292.63	173.29	1.69	4.66e-05	0.00377	0.1
COL5A2	Homo sapiens collagen, type V, alpha 2 (COL5A2), mRNA.	NM_000393.2	256.11	151.36	1.69	4.66e-05	0.00377	0.1
PIM3	PREDICTED: Homo sapiens pim-3 oncogene (PIM3), mRNA.	NM_001001852.2	444.08	263.14	1.69	6.19e-05	0.00446	0.1
NFIB	Homo sapiens nuclear factor I/B (NFIB), mRNA.	NM_005596.1	3772.06	2236.02	1.69	0.0001383	0.00756	0.1
LOC648585	PREDICTED: Homo sapiens similar to p53-regulated apoptosis-inducing protein 1, transcript variant 1 (LOC648585), mRNA.	XM_940684.1	499.51	295	1.69	0.0002403	0.0106	0.1
RNF103	Homo sapiens ring finger protein 103 (RNF103), mRNA.	NM_005667.2	862.67	510.4	1.69	0.0003648	0.0141	0.1
ASPRV1	Homo sapiens aspartic peptidase, retroviral-like 1 (ASPRV1), mRNA.	NM_152792.1	887.36	525.28	1.69	0.0005674	0.019	0.1
FTHL16	PREDICTED: Homo sapiens misc_RNA (FTHL16), miscRNA.	XR_016025.2	973.87	575.76	1.69	0.0006261	0.0203	0.1
SYF2	Homo sapiens SYF2 homolog, RNA splicing factor (S. cerevisiae) (SYF2), transcript variant 1, mRNA.	NM_207170.1	1504.16	887.42	1.69	0.0007942	0.0237	0.1
RNASE4	Homo sapiens ribonuclease, RNase A family, 4 (RNASE4), transcript variant 1, mRNA.	NM_194430.1	236.29	140.05	1.69	0.0008211	0.0243	0.1
DNAJB2	Homo sapiens DnaJ (Hsp40) homolog, subfamily B, member 2 (DNAJB2), transcript variant 2, mRNA.	NM_006736.5	2750.67	1628.64	1.69	0.0008889	0.0254	0.1
GSTZ1	Homo sapiens glutathione transferase zeta 1 (maleylacetoacetate isomerase) (GSTZ1), transcript variant 2, mRNA.	NM_145871.1	440.23	261.03	1.69	0.000968	0.0268	0.1
ZC3HAV1	Homo sapiens zinc finger CCCH-type, antiviral 1 (ZC3HAV1), transcript variant 1, mRNA.	NM_020119.3	1801.19	1063.9	1.69	0.0011058	0.0292	0.1
PDLIM1	Homo sapiens PDZ and LIM domain 1 (PDLIM1), mRNA.	NM_020992.2	5656.6	3366.8	1.68	2.6e-06	0.000626	0.1
NTN4	Homo sapiens netrin 4 (NTN4), mRNA.	NM_021229.3	278.46	165.3	1.68	7.5e-06	0.00121	0.1
TMEM97	Homo sapiens transmembrane protein 97 (TMEM97), mRNA.	NM_174887.2	867.27	517.21	1.68	9.1e-06	0.00139	0.1
TNFAIP6	Homo sapiens tumor necrosis factor, alpha-induced protein 6 (TNFAIP6), mRNA.	NM_007115.2	233.05	138.78	1.68	3.38e-05	0.00306	0.1
PLA2G10	Homo sapiens phospholipase A2, group X (PLA2G10), mRNA.	NM_003561.1	443.36	264.06	1.68	7.11e-05	0.00488	0.1
CLUAP1	Homo sapiens clusterin associated protein 1 (CLUAP1), transcript variant 1, mRNA.	NM_015041.1	530.36	316.31	1.68	0.0001096	0.00645	0.1
RGL1	Homo sapiens ral guanine nucleotide dissociation stimulator-like 1 (RGL1), mRNA.	NM_015149.2	331.14	197.45	1.68	0.0001255	0.00708	0.1
BEXL1	PREDICTED: Homo sapiens brain expressed X-linked-like 1 (BEXL1), mRNA.	XM_936467.1	833.01	495.45	1.68	0.0001648	0.00839	0.1
NR2F2	Homo sapiens nuclear receptor subfamily 2, group F, member 2 (NR2F2), mRNA.	NM_021005.2	1532.03	913.94	1.68	0.0001914	0.0091	0.1
SLC25A23	Homo sapiens solute carrier family 25 (mitochondrial carrier; phosphate carrier), member 23 (SLC25A23), nuclear gene encoding mitochondrial protein, mRNA.	NM_024103.2	1987.49	1182.67	1.68	0.0006956	0.0218	0.1
PRCP	Homo sapiens prolylcarboxypeptidase (angiotensinase C) (PRCP), transcript variant 2, mRNA.	NM_199418.1	2432.02	1448.61	1.68	0.0008388	0.0247	0.1
ALDH2	Homo sapiens aldehyde dehydrogenase 2 family (mitochondrial) (ALDH2), nuclear gene encoding mitochondrial protein, mRNA.	NM_000690.2	816.71	486.5	1.68	0.0012601	0.0319	0.1
MTSS1	Homo sapiens metastasis suppressor 1 (MTSS1), mRNA.	NM_014751.2	1767.55	1051.59	1.68	0.0014669	0.0355	0.1
C4orf33	Homo sapiens chromosome 4 open reading frame 33 (C4orf33), transcript variant 2, mRNA.	NM_173487.1	533.2	318.3	1.68	0.0020556	0.0442	0.1
GADD45A	Homo sapiens growth arrest and DNA-damage-inducible, alpha (GADD45A), mRNA.	NM_001924.2	5715.22	3428.49	1.67	5.3e-06	0.000962	0.1
NCRNA00085	Homo sapiens non-protein coding RNA 85 (NCRNA00085), non-coding RNA.	NR_024330.1	417.61	249.41	1.67	7e-06	0.00114	0.1
SLU7	Homo sapiens SLU7 splicing factor homolog (S. cerevisiae) (SLU7), mRNA.	NM_006425.3	839.81	504.06	1.67	1.7e-05	0.00208	0.1
MX2	Homo sapiens myxovirus (influenza virus) resistance 2 (mouse) (MX2), mRNA.	NM_002463.1	254.74	152.62	1.67	2.36e-05	0.00248	0.1
ICK	Homo sapiens intestinal cell (MAK-like) kinase (ICK), transcript variant 2, mRNA.	NM_014920.2	426.01	255.63	1.67	5.22e-05	0.00401	0.1
PAPLN	Homo sapiens papilin, proteoglycan-like sulfated glycoprotein (PAPLN), mRNA.	NM_173462.2	224.09	134.51	1.67	0.0001449	0.00781	0.1
TP53AP1	Homo sapiens TP53 activated protein 1 (TP53AP1), mRNA.	NM_007233.1	608.11	363.07	1.67	0.0004376	0.0159	0.1
	Homo sapiens clone 25194 mRNA sequence	Hs.25318	958.27	572.72	1.67	0.001032	0.0279	0.1
CHMP5	Homo sapiens chromatin modifying protein 5 (CHMP5), mRNA.	NM_016410.2	2902.18	1733.03	1.67	0.0040502	0.0701	0.1
SPATA7	Homo sapiens spermatogenesis associated 7 (SPATA7), transcript variant 2, mRNA.	NM_018418.1	411.85	248.43	1.66	1.87e-05	0.00218	0.1
IFI27	Homo sapiens interferon, alpha-inducible protein 27 (IFI27), transcript variant 2, mRNA.	NM_005532.3	6685.62	4033.97	1.66	2.38e-05	0.00248	0.1
SNORD3C	Homo sapiens small nucleolar RNA, C/D box 3C (SNORD3C), small nucleolar RNA.	NR_006881.1	254.64	153.44	1.66	4.36e-05	0.00362	0.1
PIK3C2B	Homo sapiens phosphoinositide-3-kinase, class 2, beta polypeptide (PIK3C2B), mRNA.	NM_002646.2	384.43	230.91	1.66	9.38e-05	0.00579	0.1
VAMP1	Homo sapiens vesicle-associated membrane protein 1 (synaptobrevin 1) (VAMP1), transcript variant 2, mRNA.	NM_016830.2	259.76	156.34	1.66	9.82e-05	0.00598	0.1
C7orf55	Homo sapiens chromosome 7 open reading frame 55 (C7orf55), nuclear gene encoding mitochondrial protein, mRNA.	NM_197964.3	776.54	468.28	1.66	0.0001225	0.00699	0.1
BRD8	Homo sapiens bromodomain containing 8 (BRD8), transcript variant 3, mRNA.	NM_183359.1	910.63	547.97	1.66	0.0004151	0.0154	0.1
LOC728661	Homo sapiens similar to solute carrier family 35, member E2 (LOC728661), mRNA.	NM_001110781.1	1033.65	622.2	1.66	0.0004598	0.0165	0.1
RNU1-5	Homo sapiens RNA, U1 small nuclear 5 (RNU1-5), small nuclear RNA.	NR_004400.1	685.77	412.95	1.66	0.0004674	0.0166	0.1
FLJ35934	Homo sapiens FLJ35934 protein (FLJ35934), mRNA.	NM_207453.1	263.64	158.68	1.66	0.0005494	0.0186	0.1
GSTA4	Homo sapiens glutathione S-transferase A4 (GSTA4), mRNA.	NM_001512.2	618	371.94	1.66	0.0007207	0.0223	0.1
ABI1	Homo sapiens abl-interactor 1 (ABI1), transcript variant 3, mRNA.	NM_001012751.1	1324.66	797.44	1.66	0.000789	0.0236	0.1
WFDC2	Homo sapiens WAP four-disulfide core domain 2 (WFDC2), mRNA.	NM_006103.3	323.49	195.06	1.66	0.0009223	0.026	0.1
C1RL	Homo sapiens complement component 1, r subcomponent-like (C1RL), mRNA.	NM_016546.1	331.2	199.95	1.66	0.0014928	0.0359	0.1
MEGF9	Homo sapiens multiple EGF-like-domains 9 (MEGF9), mRNA.	NM_001080497.1	268.37	161.26	1.66	0.0017225	0.0395	0.1
MID1	Homo sapiens midline 1 (Opitz/BBB syndrome) (MID1), transcript variant 3, mRNA.	NM_000381.1	723.01	435.94	1.66	0.0033822	0.062	0.1
GRB7	Homo sapiens growth factor receptor-bound protein 7 (GRB7), transcript variant 2, mRNA.	NM_001030002.1	523.38	314.76	1.66	0.0045637	0.0752	0.1
CSNK2A2	Homo sapiens casein kinase 2, alpha prime polypeptide (CSNK2A2), mRNA.	NM_001896.2	1302.37	788.51	1.65	3.15e-05	0.00293	0.1
DDX60	Homo sapiens DEAD (Asp-Glu-Ala-Asp) box polypeptide 60 (DDX60), mRNA.	NM_017631.3	486.04	294.85	1.65	3.85e-05	0.00331	0.1
CYYR1	Homo sapiens cysteine/tyrosine-rich 1 (CYYR1), mRNA.	NM_052954.2	311.24	188.94	1.65	5.02e-05	0.00392	0.1
CLUAP1	Homo sapiens clusterin associated protein 1 (CLUAP1), transcript variant 2, mRNA.	NM_015041.1	455.59	276.37	1.65	5.13e-05	0.00396	0.1
CRBN	Homo sapiens cereblon (CRBN), mRNA.	NM_016302.2	749.3	455.23	1.65	7.88e-05	0.0052	0.1
RAPGEFL1	Homo sapiens Rap guanine nucleotide exchange factor (GEF)-like 1 (RAPGEFL1), mRNA.	NM_016339.1	602.87	364.63	1.65	0.0001547	0.00815	0.1
SPATS2L	Homo sapiens spermatogenesis associated, serine-rich 2-like (SPATS2L), transcript variant 2, mRNA.	NM_015535.1	3965.25	2397.76	1.65	0.0001976	0.00926	0.1
UBR5	Homo sapiens ubiquitin protein ligase E3 component n-recognin 5 (UBR5), mRNA.	NM_015902.4	492.74	299.03	1.65	0.0002306	0.0103	0.1
CCDC102A	Homo sapiens coiled-coil domain containing 102A (CCDC102A), mRNA.	NM_033212.2	394.01	239.14	1.65	0.0002413	0.0106	0.1
	Homo sapiens HSPC157 protein, mRNA (cDNA clone IMAGE:6672800), partial cds	Hs.279842	399.83	242.52	1.65	0.0002414	0.0106	0.1
ARRDC2	Homo sapiens arrestin domain containing 2 (ARRDC2), transcript variant 1, mRNA.	NM_015683.1	265.2	160.98	1.65	0.0002473	0.0107	0.1
IFI27L1	Homo sapiens interferon, alpha-inducible protein 27-like 1 (IFI27L1), transcript variant 1, mRNA.	NM_145249.2	840.01	509.92	1.65	0.0003549	0.0137	0.1
FRYL	Homo sapiens FRY-like (FRYL), mRNA.	XM_945282.1	1232.68	747.57	1.65	0.0005996	0.0197	0.1
TMEM136	Homo sapiens transmembrane protein 136 (TMEM136), mRNA.	NM_174926.1	391.5	237.73	1.65	0.0007876	0.0236	0.1
DST	Homo sapiens dystonin (DST), transcript variant 1, mRNA.	NM_183380.1	275.98	167.68	1.65	0.0008211	0.0243	0.1
GPX8	Homo sapiens glutathione peroxidase 8 (putative) (GPX8), mRNA.	NM_001008397.2	406.2	245.45	1.65	0.0009062	0.0257	0.1
B3GALT4	Homo sapiens UDP-Gal:betaGlcNAc beta 1,3-galactosyltransferase, polypeptide 4 (B3GALT4), mRNA.	NM_003782.3	253.92	153.69	1.65	0.0009205	0.026	0.1
TMEM91	Homo sapiens transmembrane protein 91 (TMEM91), mRNA.	NM_001042595.1	433.26	262.14	1.65	0.0012127	0.0312	0.1
MT1F	Homo sapiens metallothionein 1F (MT1F), mRNA.	NM_005949.1	729.38	442.12	1.65	0.0021321	0.0455	0.1
C21orf91	Homo sapiens chromosome 21 open reading frame 91 (C21orf91), mRNA.	NM_017447.2	365.23	222.03	1.64	3.25e-05	0.003	0.1
PDGFRL	Homo sapiens platelet-derived growth factor receptor-like (PDGFRL), mRNA.	NM_006207.1	250.53	152.46	1.64	3.6e-05	0.00317	0.1
LOC100129907	PREDICTED: Homo sapiens hypothetical protein LOC100129907 (LOC100129907), mRNA.	XM_001720756.1	282.12	171.51	1.64	0.0001073	0.00639	0.1
MAT2B	Homo sapiens methionine adenosyltransferase II, beta (MAT2B), transcript variant 1, mRNA.	NM_013283.3	5713.98	3486.65	1.64	0.0002509	0.0108	0.1
MGC18216	PREDICTED: Homo sapiens hypothetical protein MGC18216 (MGC18216), mRNA.	XM_927732.1	695.82	424.13	1.64	0.0003999	0.0151	0.1
XPC	Homo sapiens xeroderma pigmentosum, complementation group C (XPC), mRNA.	NM_004628.3	1192.54	728.47	1.64	0.000544	0.0185	0.1
NFKBIZ	Homo sapiens nuclear factor of kappa light polypeptide gene enhancer in B-cells inhibitor, zeta (NFKBIZ), transcript variant 2, mRNA.	NM_001005474.1	1803.4	1100.25	1.64	0.0006574	0.0209	0.1
LYRM5	Homo sapiens LYR motif containing 5 (LYRM5), mRNA.	NM_001001660.1	880.52	535.72	1.64	0.0008007	0.0238	0.1
LAMA5	Homo sapiens laminin, alpha 5 (LAMA5), mRNA.	NM_005560.3	4621.55	2819.62	1.64	0.0011137	0.0294	0.1
N4BP1	Homo sapiens NEDD4 binding protein 1 (N4BP1), mRNA.	NM_153029.3	662.72	404.9	1.64	0.0011336	0.0298	0.1
DNASE2	Homo sapiens deoxyribonuclease II, lysosomal (DNASE2), mRNA.	NM_001375.2	1403.28	856.84	1.64	0.0011709	0.0303	0.1
CCL5	Homo sapiens chemokine (C-C motif) ligand 5 (CCL5), mRNA.	NM_002985.2	568.57	347.23	1.64	0.0014305	0.0349	0.1
ASPSCR1	Homo sapiens alveolar soft part sarcoma chromosome region, candidate 1 (ASPSCR1), mRNA.	NM_024083.2	862.28	525.91	1.64	0.0014515	0.0353	0.1
ZFP90	Homo sapiens zinc finger protein 90 homolog (mouse) (ZFP90), mRNA.	NM_133458.1	854.4	522.01	1.64	0.0017201	0.0395	0.1
MMP28	Homo sapiens matrix metallopeptidase 28 (MMP28), transcript variant 3, mRNA.	NM_001032278.1	719.17	437.85	1.64	0.0019866	0.0431	0.1
CCNG1	Homo sapiens cyclin G1 (CCNG1), transcript variant 2, mRNA.	NM_199246.1	2619.49	1595.32	1.64	0.0026979	0.0533	0.1
CHMP5	Homo sapiens chromatin modifying protein 5 (CHMP5), mRNA.	NM_016410.2	2468.85	1505.7	1.64	0.0034414	0.0627	0.1
DCN	Homo sapiens decorin (DCN), transcript variant C, mRNA.	NM_133505.2	196.3	120.74	1.63	4.8e-06	0.00091	0.1
C2orf64	Homo sapiens chromosome 2 open reading frame 64 (C2orf64), mRNA.	NM_001008215.1	609.31	373.78	1.63	8.49e-05	0.00543	0.1
HES2	Homo sapiens hairy and enhancer of split 2 (Drosophila) (HES2), mRNA.	NM_019089.3	517.81	318.05	1.63	8.51e-05	0.00544	0.1
IGBP1	Homo sapiens immunoglobulin (CD79A) binding protein 1 (IGBP1), mRNA.	NM_001551.2	1545.36	948.12	1.63	9.13e-05	0.00567	0.1
ITGB8	Homo sapiens integrin, beta 8 (ITGB8), mRNA.	NM_002214.1	288.98	176.84	1.63	0.0001226	0.00699	0.1
LOC651309	PREDICTED: Homo sapiens hypothetical protein LOC651309 (LOC651309), mRNA.	XM_942586.1	225.13	138.07	1.63	0.0001509	0.00803	0.1
AMMECR1	Homo sapiens Alport syndrome, mental retardation, midface hypoplasia and elliptocytosis chromosomal region gene 1 (AMMECR1), transcript variant 1, mRNA.	NM_001025580.1	1868.17	1148.37	1.63	0.0002547	0.0109	0.1
SOCS2	Homo sapiens suppressor of cytokine signaling 2 (SOCS2), mRNA.	NM_003877.3	1637.41	1005.39	1.63	0.0005629	0.0189	0.1
CYP26B1	Homo sapiens cytochrome P450, family 26, subfamily B, polypeptide 1 (CYP26B1), mRNA.	NM_019885.2	371.14	227.43	1.63	0.0007224	0.0223	0.1
XRN1	Homo sapiens 5'-3' exoribonuclease 1 (XRN1), mRNA.	NM_019001.2	456.7	279.68	1.63	0.0009027	0.0256	0.1
KCNK1	Homo sapiens potassium channel, subfamily K, member 1 (KCNK1), mRNA.	NM_002245.2	1172.49	718.28	1.63	0.0012303	0.0314	0.1
OAS2	Homo sapiens 2'-5'-oligoadenylate synthetase 2, 69/71kDa (OAS2), transcript variant 3, mRNA.	NM_001032731.1	245.48	150.43	1.63	0.0015085	0.0361	0.1
HCFC1R1	Homo sapiens host cell factor C1 regulator 1 (XPO1 dependent) (HCFC1R1), transcript variant 3, mRNA.	NM_001002017.1	3332.83	2043.95	1.63	0.0017516	0.04	0.1
MGEA5	Homo sapiens meningioma expressed antigen 5 (hyaluronidase) (MGEA5), mRNA.	NM_012215.1	3447.14	2119.62	1.63	0.001971	0.0428	0.1
FTHL12	Homo sapiens ferritin, heavy polypeptide-like 12 (FTHL12) on chromosome 9.	NR_002205.1	18008.2	11032.6	1.63	0.0024637	0.0501	0.1
PLEKHF2	Homo sapiens pleckstrin homology domain containing, family F (with FYVE domain) member 2 (PLEKHF2), mRNA.	NM_024613.2	252.23	154.72	1.63	0.0027148	0.0535	0.1
SIX5	Homo sapiens SIX homeobox 5 (SIX5), mRNA.	NM_175875.3	521.56	320.11	1.63	0.0034722	0.063	0.1
STOM	Homo sapiens stomatin (STOM), transcript variant 1, mRNA.	NM_004099.4	2461.32	1512.65	1.63	0.0038383	0.0674	0.1
WEE1	Homo sapiens WEE1 homolog (S. pombe) (WEE1), mRNA.	NM_003390.2	956.54	586.62	1.63	0.0047712	0.0777	0.1
ANG	Homo sapiens angiogenin, ribonuclease, RNase A family, 5 (ANG), transcript variant 2, mRNA.	NM_194430.1	326.38	201	1.62	2.41e-05	0.00249	0.1
CISD1	Homo sapiens CDGSH iron sulfur domain 1 (CISD1), mRNA.	NM_018464.2	5691.49	3504.41	1.62	2.47e-05	0.00251	0.1
CBX7	Homo sapiens chromobox homolog 7 (CBX7), mRNA.	NM_175709.2	242.84	149.61	1.62	8.16e-05	0.00529	0.1
MGST2	Homo sapiens microsomal glutathione S-transferase 2 (MGST2), mRNA.	NM_002413.3	3150.83	1947.22	1.62	8.67e-05	0.0055	0.1
LOC643161	PREDICTED: Homo sapiens hypothetical LOC643161 (LOC643161), mRNA.	XM_926530.1	787.57	485.11	1.62	0.0001341	0.0074	0.1
SGK1	Homo sapiens serum/glucocorticoid regulated kinase 1 (SGK1), transcript variant 1, mRNA.	NM_005627.3	2429.82	1499.09	1.62	0.0002929	0.0121	0.1
MKRN1	Homo sapiens makorin ring finger protein 1 (MKRN1), mRNA.	NM_013446.2	3775.51	2323.59	1.62	0.0005083	0.0177	0.1
HIST3H2A	Homo sapiens histone cluster 3, H2a (HIST3H2A), mRNA.	NM_033445.2	321.25	198.41	1.62	0.0010668	0.0285	0.1
FAM167A	Homo sapiens family with sequence similarity 167, member A (FAM167A), mRNA.	NM_053279.2	1065.57	658.65	1.62	0.0013642	0.0337	0.1
CCNDBP1	Homo sapiens cyclin D-type binding-protein 1 (CCNDBP1), transcript variant 2, mRNA.	NM_037370.1	3349.02	2076.6	1.61	1.03e-05	0.00151	0.1
HOPX	Homo sapiens HOP homeobox (HOPX), transcript variant 3, mRNA.	NM_139212.2	3271.27	2033.66	1.61	1.91e-05	0.0022	0.1
UBE2H	Homo sapiens ubiquitin-conjugating enzyme E2H (UBC8 homolog, yeast) (UBE2H), transcript variant 1, mRNA.	NM_003344.2	630.9	391.34	1.61	5.28e-05	0.00403	0.1
SLC40A1	Homo sapiens solute carrier family 40 (iron-regulated transporter), member 1 (SLC40A1), mRNA.	NM_014585.3	182.66	113.33	1.61	5.7e-05	0.00423	0.1
PRKCH	Homo sapiens protein kinase C, eta (PRKCH), mRNA.	NM_006255.3	950.3	590.93	1.61	7.6e-05	0.00511	0.1
	AGENCOURT_14360862 NIH_MGC_187 Homo sapiens cDNA clone IMAGE:30405414 5, mRNA sequence	Hs.107801	219.23	136.12	1.61	0.0001549	0.00815	0.1
SGK1	Homo sapiens serum/glucocorticoid regulated kinase 1 (SGK1), transcript variant 1, mRNA.	NM_005627.3	2696.41	1670.64	1.61	0.000166	0.00843	0.1
FANCE	Homo sapiens Fanconi anemia, complementation group E (FANCE), mRNA.	NM_021922.2	979.65	609.21	1.61	0.000245	0.0107	0.1
FAM25A	PREDICTED: Homo sapiens family with sequence similarity 25, member A (FAM25A), mRNA.	XM_001723781.1	351.65	218.79	1.61	0.000984	0.0272	0.1
LOC388564	PREDICTED: Homo sapiens hypothetical gene supported by BC052596 (LOC388564), mRNA.	XM_938054.1	929.33	578.29	1.61	0.0022216	0.0468	0.1
ELF4	Homo sapiens E74-like factor 4 (ets domain transcription factor) (ELF4), mRNA.	NM_001421.1	1713	1062.01	1.61	0.0022565	0.0472	0.1
BCL2L13	Homo sapiens BCL2-like 13 (apoptosis facilitator) (BCL2L13), nuclear gene encoding mitochondrial protein, mRNA.	NM_015367.2	2927.36	1818.39	1.61	0.0033445	0.0616	0.1
C16orf48	Homo sapiens chromosome 16 open reading frame 48 (C16orf48), mRNA.	NM_032140.1	826.22	513.94	1.61	0.0033526	0.0617	0.1
C1orf85	Homo sapiens chromosome 1 open reading frame 85 (C1orf85), mRNA.	NM_144580.1	1711.4	1062.64	1.61	0.0046344	0.0761	0.1
FRAT2	Homo sapiens frequently rearranged in advanced T-cell lymphomas 2 (FRAT2), mRNA.	NM_012083.2	903.64	560.34	1.61	0.0048123	0.0781	0.1
RPAIN	Homo sapiens RPA interacting protein (RPAIN), mRNA.	NM_001033002.1	1885.93	1175.44	1.6	1.77e-05	0.00212	0.1
RHPN2	Homo sapiens rhophilin, Rho GTPase binding protein 2 (RHPN2), mRNA.	NM_033103.3	687.25	430.22	1.6	3.13e-05	0.00293	0.1
DHX58	Homo sapiens DEXH (Asp-Glu-X-His) box polypeptide 58 (DHX58), mRNA.	NM_024119.1	336.45	210.49	1.6	0.0001364	0.00749	0.1
AVPI1	Homo sapiens arginine vasopressin-induced 1 (AVPI1), mRNA.	NM_021732.1	5601.81	3506.74	1.6	0.0001674	0.00847	0.1
C10orf57	Homo sapiens chromosome 10 open reading frame 57 (C10orf57), mRNA.	NM_025125.2	725.43	454.16	1.6	0.000172	0.00857	0.1
SCARNA8	Homo sapiens small Cajal body-specific RNA 8 (SCARNA8), guide RNA.	NR_003009.1	214.17	134.17	1.6	0.0001755	0.00866	0.1
PALMD	Homo sapiens palmdelphin (PALMD), mRNA.	NM_017734.4	428.01	267.13	1.6	0.0002466	0.0107	0.1
ASB3	Homo sapiens ankyrin repeat and SOCS box-containing 3 (ASB3), transcript variant 2, mRNA.	NM_145863.1	330.82	207.04	1.6	0.000253	0.0109	0.1
C5orf46	Homo sapiens chromosome 5 open reading frame 46 (C5orf46), mRNA.	NM_206966.1	378.13	236.63	1.6	0.0002537	0.0109	0.1
FAM134B	Homo sapiens family with sequence similarity 134, member B (FAM134B), transcript variant 1, mRNA.	NM_019000.2	205.34	128.57	1.6	0.0003343	0.0132	0.1
BEX2	Homo sapiens brain expressed X-linked 2 (BEX2), mRNA.	NM_032621.2	352.12	219.71	1.6	0.0006211	0.0202	0.1
RPS6KA5	Homo sapiens ribosomal protein S6 kinase, 90kDa, polypeptide 5 (RPS6KA5), transcript variant 1, mRNA.	NM_004755.2	431.59	269.93	1.6	0.000877	0.0252	0.1
OLR1	Homo sapiens oxidized low density lipoprotein (lectin-like) receptor 1 (OLR1), mRNA.	NM_002543.2	487.22	304.31	1.6	0.0009352	0.0262	0.1
HMGCL	Homo sapiens 3-hydroxymethyl-3-methylglutaryl-Coenzyme A lyase (HMGCL), nuclear gene encoding mitochondrial protein, transcript variant 1, mRNA.	NM_000191.2	426.81	266.65	1.6	0.0010243	0.0278	0.1
IRF9	Homo sapiens interferon regulatory factor 9 (IRF9), mRNA.	NM_006084.3	3557.47	2227.66	1.6	0.0010247	0.0278	0.1
IL13RA2	Homo sapiens interleukin 13 receptor, alpha 2 (IL13RA2), mRNA.	NM_000640.2	238.07	149.01	1.6	0.0013633	0.0337	0.1
PILRB	Homo sapiens paired immunoglobin-like type 2 receptor beta (PILRB), transcript variant 1, mRNA.	NM_175047.2	739.05	461.21	1.6	0.001582	0.0372	0.1
UBR2	Homo sapiens ubiquitin protein ligase E3 component n-recognin 2 (UBR2), mRNA.	NM_015255.1	675.53	423.02	1.6	0.0017112	0.0394	0.1
RBM4B	Homo sapiens RNA binding motif protein 4B (RBM4B), mRNA.	NM_031492.2	653.82	408	1.6	0.0024181	0.0495	0.1
METTL7A	Homo sapiens methyltransferase like 7A (METTL7A), mRNA.	NM_014033.2	207.07	129.68	1.6	0.0043804	0.0736	0.1
UBE2L6	Homo sapiens ubiquitin-conjugating enzyme E2L 6 (UBE2L6), transcript variant 1, mRNA.	NM_004223.3	4329.86	2723.27	1.59	3.19e-05	0.00295	0.1
LARP6	Homo sapiens La ribonucleoprotein domain family, member 6 (LARP6), transcript variant 2, mRNA.	NM_197958.1	1027.03	645.6	1.59	6.96e-05	0.00482	0.1
WDSUB1	Homo sapiens WD repeat, sterile alpha motif and U-box domain containing 1 (WDSUB1), mRNA.	NM_152528.1	610.1	383.33	1.59	0.0001475	0.00789	0.1
CDC25C	Homo sapiens cell division cycle 25 homolog C (S. pombe) (CDC25C), transcript variant 2, mRNA.	NM_001790.2	417.66	262.68	1.59	0.0001579	0.00824	0.1
TP53AIP1	Homo sapiens tumor protein p53 regulated apoptosis inducing protein 1 (TP53AIP1), mRNA.	NM_022112.1	544.29	343.18	1.59	0.0002279	0.0103	0.1
LOC643911	PREDICTED: Homo sapiens hCG1815491 (LOC643911), miscRNA.	XR_042101.1	283.7	178.81	1.59	0.0002449	0.0107	0.1
ANKRA2	Homo sapiens ankyrin repeat, family A (RFXANK-like), 2 (ANKRA2), mRNA.	NM_023039.2	602.68	378.78	1.59	0.0004699	0.0167	0.1
HIST2H2AA3	Homo sapiens histone cluster 2, H2aa3 (HIST2H2AA3), mRNA.	NM_003516.2	592.21	372.49	1.59	0.0006304	0.0203	0.1
CRB3	Homo sapiens crumbs homolog 3 (Drosophila) (CRB3), transcript variant 2, mRNA.	NM_139161.2	1555.94	978.73	1.59	0.0006567	0.0209	0.1
CLIC3	Homo sapiens chloride intracellular channel 3 (CLIC3), mRNA.	NM_004669.2	1821.89	1144.65	1.59	0.0007703	0.0232	0.1
CISD1	Homo sapiens CDGSH iron sulfur domain 1 (CISD1), mRNA.	NM_018464.2	4961.48	3123.13	1.59	0.0008464	0.0248	0.1
RASAL2	Homo sapiens RAS protein activator like 2 (RASAL2), transcript variant 1, mRNA.	NM_004841.2	197.59	123.95	1.59	0.0009489	0.0265	0.1
RNU1A3	Homo sapiens RNA, U1A3 small nuclear (RNU1A3), small nuclear RNA.	NR_004430.1	648.36	408.85	1.59	0.0010138	0.0276	0.1
ASS1	Homo sapiens argininosuccinate synthetase 1 (ASS1), transcript variant 2, mRNA.	NM_054012.3	2414.69	1516.83	1.59	0.001931	0.0423	0.1
TOM1	Homo sapiens target of myb1 (chicken) (TOM1), mRNA.	NM_005488.1	706.7	444.43	1.59	0.0020325	0.0438	0.1
RHBDL2	Homo sapiens rhomboid, veinlet-like 2 (Drosophila) (RHBDL2), mRNA.	NM_017821.3	918.76	578.92	1.59	0.0021614	0.0458	0.1
ABCB6	Homo sapiens ATP-binding cassette, sub-family B (MDR/TAP), member 6 (ABCB6), nuclear gene encoding mitochondrial protein, mRNA.	NM_005689.1	312.96	197.21	1.59	0.0022508	0.0471	0.1
DSC2	Homo sapiens desmocollin 2 (DSC2), transcript variant Dsc2b, mRNA.	NM_004949.2	3414.37	2153.04	1.59	0.002722	0.0536	0.1
GADD45A	Homo sapiens growth arrest and DNA-damage-inducible, alpha (GADD45A), mRNA.	NM_001924.2	3235.89	2034.02	1.59	0.0028743	0.0556	0.1
TRAK1	Homo sapiens trafficking protein, kinesin binding 1 (TRAK1), mRNA.	NM_014965.2	1275.64	803.22	1.59	0.0037173	0.0661	0.1
ST6GALNAC5	Homo sapiens ST6 (alpha-N-acetyl-neuraminyl-2,3-beta-galactosyl-1, 3)-N-acetylgalactosaminide alpha-2,6-sialyltransferase 5 (ST6GALNAC5), mRNA.	NM_030965.1	449.43	282.1	1.59	0.0047444	0.0774	0.1
MANBA	Homo sapiens mannosidase, beta A, lysosomal (MANBA), mRNA.	NM_005908.2	402.86	254.58	1.58	1.24e-05	0.00168	0.1
WIPI1	Homo sapiens WD repeat domain, phosphoinositide interacting 1 (WIPI1), mRNA.	NM_017983.3	846.91	536.61	1.58	2e-05	0.00228	0.1
C1orf116	Homo sapiens chromosome 1 open reading frame 116 (C1orf116), mRNA.	NM_023938.4	1814.73	1148.38	1.58	2.01e-05	0.00229	0.1
LAP3	Homo sapiens leucine aminopeptidase 3 (LAP3), mRNA.	NM_015907.2	2197.74	1388.5	1.58	2.67e-05	0.00264	0.1
PSCD1	Homo sapiens pleckstrin homology, Sec7 and coiled-coil domains 1(cytohesin 1) (PSCD1), transcript variant 2, mRNA.	NM_017456.1	1317.01	834.89	1.58	5.94e-05	0.00433	0.1
C9orf150	Homo sapiens chromosome 9 open reading frame 150 (C9orf150), mRNA.	NM_203403.1	262.6	166.29	1.58	9.91e-05	0.00602	0.1
TDRD7	Homo sapiens tudor domain containing 7 (TDRD7), mRNA.	NM_014290.1	662.85	419.11	1.58	0.0003486	0.0136	0.1
VANGL2	Homo sapiens vang-like 2 (van gogh, Drosophila) (VANGL2), mRNA.	NM_020335.1	575.88	363.81	1.58	0.0003925	0.0149	0.1
PSMB8	Homo sapiens proteasome (prosome, macropain) subunit, beta type, 8 (large multifunctional peptidase 7) (PSMB8), transcript variant 2, mRNA.	NM_004159.4	896.55	566.94	1.58	0.0004223	0.0156	0.1
EDC3	Homo sapiens enhancer of mRNA decapping 3 homolog (S. cerevisiae) (EDC3), mRNA.	NM_025083.2	339.86	215.61	1.58	0.0008656	0.0251	0.1
LOC648390	PREDICTED: Homo sapiens misc_RNA (LOC648390), miscRNA.	XR_037845.1	3274.74	2078.06	1.58	0.000877	0.0252	0.1
BBOX1	Homo sapiens butyrobetaine (gamma), 2-oxoglutarate dioxygenase (gamma-butyrobetaine hydroxylase) 1 (BBOX1), mRNA.	NM_003986.1	742.85	471.47	1.58	0.0010115	0.0275	0.1
CIR1	Homo sapiens corepressor interacting with RBPJ, 1 (CIR1), mRNA.	NM_004882.3	517.88	327.72	1.58	0.0018122	0.0407	0.1
SASH1	Homo sapiens SAM and SH3 domain containing 1 (SASH1), mRNA.	NM_015278.3	495.12	312.92	1.58	0.0018139	0.0407	0.1
OXR1	Homo sapiens oxidation resistance 1 (OXR1), mRNA.	NM_181354.3	1052.29	666.55	1.58	0.0021231	0.0454	0.1
LOC653344	PREDICTED: Homo sapiens similar to cis-Golgi matrix protein GM130, transcript variant 2 (LOC653344), mRNA.	XM_933085.1	1065.75	674.38	1.58	0.0022668	0.0473	0.1
LOC653071	PREDICTED: Homo sapiens similar to CG32820-PA, isoform A, transcript variant 5 (LOC653071), mRNA.	XM_930721.1	509.66	323.56	1.58	0.0026001	0.052	0.1
RALGDS	Homo sapiens ral guanine nucleotide dissociation stimulator (RALGDS), transcript variant 1, mRNA.	NM_006266.2	1297.7	821.1	1.58	0.0049261	0.0793	0.1
LINCR	Homo sapiens likely ortholog of mouse lung-inducible Neutralized-related C3HC4 RING domain protein (LINCR), mRNA.	NM_001080535.1	199.83	126.88	1.57	2.15e-05	0.00238	0.1
PPP4R4	Homo sapiens protein phosphatase 4, regulatory subunit 4 (PPP4R4), transcript variant 2, mRNA.	NM_020958.2	250.17	159.31	1.57	7.18e-05	0.00493	0.1
PCMTD2	Homo sapiens protein-L-isoaspartate (D-aspartate) O-methyltransferase domain containing 2 (PCMTD2), mRNA.	NM_018257.1	383.32	243.94	1.57	0.0001642	0.00837	0.1
RNU1G2	Homo sapiens RNA, U1G2 small nuclear (RNU1G2), small nuclear RNA.	NR_004426.1	510.16	324.09	1.57	0.0006923	0.0217	0.1
C11orf75	Homo sapiens chromosome 11 open reading frame 75 (C11orf75), mRNA.	NM_020179.1	664.51	424.05	1.57	0.0007395	0.0226	0.1
MLF1IP	Homo sapiens MLF1 interacting protein (MLF1IP), mRNA.	NM_024629.2	573.85	365.92	1.57	0.0010002	0.0274	0.1
LOC730323	PREDICTED: Homo sapiens hypothetical LOC730323 (LOC730323), mRNA.	XM_001722097.1	1444.04	917.64	1.57	0.0011602	0.0302	0.1
PTTG3P	Homo sapiens pituitary tumor-transforming 3 (pseudogene) (PTTG3P), non-coding RNA.	NR_002734.1	4227.01	2691.85	1.57	0.0018236	0.0408	0.1
RAPGEF5	Homo sapiens Rap guanine nucleotide exchange factor (GEF) 5 (RAPGEF5), mRNA.	NM_012294.3	398.8	253.39	1.57	0.0018689	0.0415	0.1
CXXC5	Homo sapiens CXXC finger 5 (CXXC5), mRNA.	NM_016463.5	373.84	240.13	1.56	5.15e-05	0.00397	0.1
SLC25A42	Homo sapiens solute carrier family 25, member 42 (SLC25A42), mRNA.	NM_178526.1	292.58	187.4	1.56	7.25e-05	0.00495	0.1
GLTSCR2	Homo sapiens glioma tumor suppressor candidate region gene 2 (GLTSCR2), mRNA.	NM_015710.3	7694.09	4945.55	1.56	0.0001061	0.00634	0.1
LOC648149	PREDICTED: Homo sapiens hypothetical protein LOC648149 (LOC648149), mRNA.	XM_939208.1	229.64	146.77	1.56	0.0001612	0.0083	0.1
TRIM5	Homo sapiens tripartite motif-containing 5 (TRIM5), transcript variant delta, mRNA.	NM_033093.1	324.55	207.44	1.56	0.0001711	0.00856	0.1
SPSB1	Homo sapiens splA/ryanodine receptor domain and SOCS box containing 1 (SPSB1), mRNA.	NM_025106.2	460.45	294.52	1.56	0.0001879	0.009	0.1
EEF1A1	Homo sapiens eukaryotic translation elongation factor 1 alpha 1 (EEF1A1), mRNA.	NM_001402.5	1375.2	878.84	1.56	0.0008028	0.0239	0.1
IRF6	Homo sapiens interferon regulatory factor 6 (IRF6), mRNA.	NM_006147.2	1902.13	1219.94	1.56	0.0010499	0.0282	0.1
ABCG1	Homo sapiens ATP-binding cassette, sub-family G (WHITE), member 1 (ABCG1), transcript variant 7, mRNA.	NM_207629.1	274.11	175.92	1.56	0.0010841	0.0288	0.1
CHODL	Homo sapiens chondrolectin (CHODL), mRNA.	NM_024944.2	210.29	134.62	1.56	0.0012652	0.032	0.1
ZBTB22	Homo sapiens zinc finger and BTB domain containing 22 (ZBTB22), mRNA.	NM_005453.3	883.94	566.74	1.56	0.0014541	0.0353	0.1
KLF9	Homo sapiens Kruppel-like factor 9 (KLF9), mRNA.	NM_001206.2	268.36	171.88	1.56	0.0026015	0.0521	0.1
RUNX1	Homo sapiens runt-related transcription factor 1 (acute myeloid leukemia 1; aml1 oncogene) (RUNX1), transcript variant 1, mRNA.	NM_001754.3	1465.64	940.93	1.56	0.0031054	0.0584	0.1
SNHG7	Homo sapiens small nucleolar RNA host gene 7 (non-protein coding) (SNHG7), transcript variant 1, non-coding RNA.	NR_003672.2	1795.05	1153.66	1.56	0.003335	0.0615	0.1
LOC388344	PREDICTED: Homo sapiens similar to ribosomal protein L13, transcript variant 1 (LOC388344), mRNA.	XM_371023.4	507.32	324.93	1.56	0.0035286	0.0636	0.1
TACC1	Homo sapiens transforming, acidic coiled-coil containing protein 1 (TACC1), mRNA.	NM_006283.1	2307.54	1475.85	1.56	0.0041977	0.0715	0.1
OAS1	Homo sapiens 2',5'-oligoadenylate synthetase 1, 40/46kDa (OAS1), transcript variant 1, mRNA.	NM_016816.2	185.17	119.55	1.55	2.5e-05	0.00253	0.1
ABI3BP	Homo sapiens ABI gene family, member 3 (NESH) binding protein (ABI3BP), mRNA.	NM_015429.2	187.77	121.5	1.55	4.44e-05	0.00365	0.1
SPC24	Homo sapiens SPC24, NDC80 kinetochore complex component, homolog (S. cerevisiae) (SPC24), mRNA.	NM_182513.1	983.88	634.17	1.55	4.62e-05	0.00376	0.1
IFIT1	Homo sapiens interferon-induced protein with tetratricopeptide repeats 1 (IFIT1), transcript variant 2, mRNA.	NM_001548.2	183.25	118.39	1.55	5.36e-05	0.00407	0.1
NOXO1	Homo sapiens NADPH oxidase organizer 1 (NOXO1), transcript variant b, mRNA.	NM_172167.1	272.64	175.93	1.55	0.0003196	0.0128	0.1
C10orf32	Homo sapiens chromosome 10 open reading frame 32 (C10orf32), mRNA.	NM_144591.1	555.49	358.17	1.55	0.0004544	0.0163	0.1
JMJD1A	Homo sapiens jumonji domain containing 1A (JMJD1A), mRNA.	NM_018433.3	294.19	189.41	1.55	0.0009501	0.0265	0.1
PPP4R4	Homo sapiens protein phosphatase 4, regulatory subunit 4 (PPP4R4), transcript variant 1, mRNA.	NM_058237.1	582.24	376.54	1.55	0.0012344	0.0315	0.1
WDR23	Homo sapiens WD repeat domain 23 (WDR23), transcript variant 1, mRNA.	NM_025230.3	427.65	276.66	1.55	0.0020571	0.0442	0.1
C11orf67	Homo sapiens chromosome 11 open reading frame 67 (C11orf67), mRNA.	NM_024684.2	1006.08	649.23	1.55	0.0022651	0.0473	0.1
TCEAL1	Homo sapiens transcription elongation factor A (SII)-like 1 (TCEAL1), transcript variant 2, mRNA.	NM_001006639.1	396.81	255.98	1.55	0.0028305	0.055	0.1
PATE2	Homo sapiens prostate and testis expressed 2 (PATE2), mRNA.	NM_212555.1	418.15	269.71	1.55	0.003	0.0572	0.1
LOC645553	PREDICTED: Homo sapiens hypothetical LOC645553 (LOC645553), mRNA.	XM_945010.1	542.01	349.74	1.55	0.0034373	0.0627	0.1
ZC3H12C	Homo sapiens zinc finger CCCH-type containing 12C (ZC3H12C), mRNA.	NM_033390.1	625.7	403.96	1.55	0.0040858	0.0704	0.1
ZP3	Homo sapiens zona pellucida glycoprotein 3 (sperm receptor) (ZP3), mRNA.	NM_007155.4	228.73	148.25	1.54	2.08e-05	0.00234	0.1
C16orf75	Homo sapiens chromosome 16 open reading frame 75 (C16orf75), mRNA.	NM_152308.1	856.6	557.91	1.54	3.84e-05	0.00331	0.1
TMEM59	Homo sapiens transmembrane protein 59 (TMEM59), mRNA.	NM_004872.3	6319.7	4101.28	1.54	7.87e-05	0.0052	0.1
GPR177	Homo sapiens G protein-coupled receptor 177 (GPR177), transcript variant 1, mRNA.	NM_024911.4	377.39	244.93	1.54	0.0002111	0.00974	0.1
RORA	Homo sapiens RAR-related orphan receptor A (RORA), transcript variant 3, mRNA.	NM_002943.2	274.87	178.56	1.54	0.0002134	0.00981	0.1
GALT	Homo sapiens galactose-1-phosphate uridylyltransferase (GALT), mRNA.	NM_000155.2	1276.5	830.55	1.54	0.0002692	0.0113	0.1
OIP5	Homo sapiens Opa interacting protein 5 (OIP5), mRNA.	NM_007280.1	663.36	431.2	1.54	0.0003028	0.0124	0.1
LOC100129685	PREDICTED: Homo sapiens hypothetical protein LOC100129685 (LOC100129685), mRNA.	XM_001723814.1	1177.78	766.89	1.54	0.0004916	0.0173	0.1
5-Sep	Homo sapiens septin 5 (SEPT5), mRNA.	NM_000407.3	296.55	192.19	1.54	0.0006852	0.0216	0.1
C1orf203	Homo sapiens chromosome 1 open reading frame 203 (C1orf203), non-coding RNA.	NR_024125.1	228.75	148.18	1.54	0.0007041	0.0219	0.1
RAD51C	Homo sapiens RAD51 homolog C (S. cerevisiae) (RAD51C), transcript variant 1, mRNA.	NM_058216.1	817.16	530.07	1.54	0.0009285	0.0261	0.1
HMGB2	Homo sapiens high-mobility group box 2 (HMGB2), mRNA.	NM_002129.2	1955.48	1269.59	1.54	0.0016389	0.0381	0.1
LOC644937	PREDICTED: Homo sapiens similar to ribosomal protein L10 (LOC644937), mRNA.	XM_941010.3	908.77	588.3	1.54	0.0019631	0.0426	0.1
CAMLG	Homo sapiens calcium modulating ligand (CAMLG), mRNA.	NM_001745.2	3818.52	2484.3	1.54	0.0021175	0.0453	0.1
NBL1	Homo sapiens neuroblastoma, suppression of tumorigenicity 1 (NBL1), transcript variant 1, mRNA.	NM_182744.1	3697.31	2402.94	1.54	0.0029974	0.0572	0.1
ANKRD12	Homo sapiens ankyrin repeat domain 12 (ANKRD12), transcript variant 1, mRNA.	NM_015208.2	394.1	255.29	1.54	0.004531	0.0749	0.1
RAB2B	Homo sapiens RAB2B, member RAS oncogene family (RAB2B), mRNA.	NM_032846.2	1453.13	943.36	1.54	0.0045506	0.0751	0.1
TPST1	Homo sapiens tyrosylprotein sulfotransferase 1 (TPST1), mRNA.	NM_003596.2	2057.79	1345.83	1.53	1.16e-05	0.00161	0.1
C20orf111	Homo sapiens chromosome 20 open reading frame 111 (C20orf111), mRNA.	NM_016470.6	2241.61	1463.96	1.53	3.42e-05	0.00308	0.1
EFCAB7	Homo sapiens EF-hand calcium binding domain 7 (EFCAB7), mRNA.	NM_032437.1	270.77	176.82	1.53	5.67e-05	0.00421	0.1
SPOCK1	Homo sapiens sparc/osteonectin, cwcv and kazal-like domains proteoglycan (testican) 1 (SPOCK1), mRNA.	NM_004598.2	255.18	166.75	1.53	8.27e-05	0.00535	0.1
SLC9A9	Homo sapiens solute carrier family 9 (sodium/hydrogen exchanger), member 9 (SLC9A9), mRNA.	NM_173653.1	222.72	145.73	1.53	9.25e-05	0.00572	0.1
SVIL	Homo sapiens supervillin (SVIL), transcript variant 1, mRNA.	NM_003174.2	3067.82	2007.97	1.53	0.0001378	0.00755	0.1
LOC646463	PREDICTED: Homo sapiens similar to Ubiquitin-conjugating enzyme E2 H (Ubiquitin-protein ligase H) (Ubiquitin carrier protein H) (UBCH2) (E2-20K) (LOC646463), mRNA.	XM_929387.1	796.89	519.68	1.53	0.0001987	0.00929	0.1
RNF152	Homo sapiens ring finger protein 152 (RNF152), mRNA.	NM_173557.2	235.5	153.97	1.53	0.0003818	0.0146	0.1
D2HGDH	Homo sapiens D-2-hydroxyglutarate dehydrogenase (D2HGDH), nuclear gene encoding mitochondrial protein, mRNA.	NM_152783.3	446.17	290.76	1.53	0.0005304	0.0182	0.1
PSMB9	Homo sapiens proteasome (prosome, macropain) subunit, beta type, 9 (large multifunctional peptidase 2) (PSMB9), transcript variant 1, mRNA.	NM_002800.4	524.61	342.4	1.53	0.0005635	0.0189	0.1
LZTFL1	Homo sapiens leucine zipper transcription factor-like 1 (LZTFL1), mRNA.	NM_020347.2	388.45	253.28	1.53	0.0007047	0.0219	0.1
LOC647307	PREDICTED: Homo sapiens misc_RNA (LOC647307), miscRNA.	XR_039752.1	1163.78	759.67	1.53	0.0007423	0.0227	0.1
PDCD4	Homo sapiens programmed cell death 4 (neoplastic transformation inhibitor) (PDCD4), transcript variant 2, mRNA.	NM_145341.2	2023.25	1318.81	1.53	0.0007744	0.0233	0.1
LYPLAL1	Homo sapiens lysophospholipase-like 1 (LYPLAL1), mRNA.	NM_138794.1	777.62	508.74	1.53	0.0008845	0.0253	0.1
CDC42EP5	Homo sapiens CDC42 effector protein (Rho GTPase binding) 5 (CDC42EP5), mRNA.	NM_145057.2	1750.5	1147.63	1.53	0.0010475	0.0282	0.1
TIA1	Homo sapiens TIA1 cytotoxic granule-associated RNA binding protein (TIA1), transcript variant 2, mRNA.	NM_022173.1	676.23	442.8	1.53	0.0010704	0.0285	0.1
LOC648585	PREDICTED: Homo sapiens similar to p53-regulated apoptosis-inducing protein 1, transcript variant 2 (LOC648585), mRNA.	XM_944738.1	860.91	561.74	1.53	0.0013292	0.0332	0.1
C5orf15	Homo sapiens chromosome 5 open reading frame 15 (C5orf15), mRNA.	NM_020199.1	2488.74	1628.27	1.53	0.0016065	0.0376	0.1
NUDT18	Homo sapiens nudix (nucleoside diphosphate linked moiety X)-type motif 18 (NUDT18), mRNA.	NM_024815.2	576.03	377.28	1.53	0.001791	0.0405	0.1
MIR205	Homo sapiens microRNA 205 (MIR205), microRNA.	NR_029622.1	818.2	535.48	1.53	0.0028389	0.0551	0.1
	UI-E-EJ0-aiq-m-17-0-UI.r1 UI-E-EJ0 Homo sapiens cDNA clone UI-E-EJ0-aiq-m-17-0-UI 5, mRNA sequence	Hs.133261	186.41	122.59	1.52	2.68e-05	0.00264	0.1
TMEM107	Homo sapiens transmembrane protein 107 (TMEM107), transcript variant 1, mRNA.	NM_032354.2	290.69	190.71	1.52	3.93e-05	0.00334	0.1
RN7SK	Homo sapiens RNA, 7SK small nuclear (RN7SK), non-coding RNA.	NR_001445.1	363.77	239.63	1.52	4.89e-05	0.00386	0.1
GPR177	Homo sapiens G protein-coupled receptor 177 (GPR177), transcript variant 2, mRNA.	NM_001002292.1	973.14	641.06	1.52	7.66e-05	0.00511	0.1
LOC100134361	PREDICTED: Homo sapiens similar to hCG1811002 (LOC100134361), mRNA.	XM_001726827.1	266.47	174.91	1.52	0.0001161	0.00672	0.1
NEFM	Homo sapiens neurofilament, medium polypeptide 150kDa (NEFM), mRNA.	NM_005382.1	217.72	142.98	1.52	0.000158	0.00824	0.1
BIK	Homo sapiens BCL2-interacting killer (apoptosis-inducing) (BIK), mRNA.	NM_001197.3	286.89	188.93	1.52	0.000197	0.00924	0.1
ZNF18	Homo sapiens zinc finger protein 18 (ZNF18), mRNA.	NM_144680.2	485.28	318.85	1.52	0.0002223	0.0101	0.1
ZP3	Homo sapiens zona pellucida glycoprotein 3 (sperm receptor) (ZP3), mRNA.	NM_007155.4	1906.84	1252.31	1.52	0.0003227	0.0129	0.1
SCARNA14	Homo sapiens small Cajal body-specific RNA 14 (SCARNA14), guide RNA.	NR_004388.1	185	121.41	1.52	0.0003488	0.0136	0.1
TLE4	Homo sapiens transducin-like enhancer of split 4 (E(sp1) homolog, Drosophila) (TLE4), mRNA.	NM_007005.3	487.45	320.25	1.52	0.0003839	0.0146	0.1
CLDND1	Homo sapiens claudin domain containing 1 (CLDND1), transcript variant 1, mRNA.	NM_019895.1	1989.7	1308.67	1.52	0.0006207	0.0202	0.1
	TC125227 Human breast cancer tissue, large insert, pCMV expression library Homo sapiens cDNA clone TC125227 5 similar to Homo sapiens LOC399828 (LOC387724), mRNA sequence	Hs.568741	411.22	270.21	1.52	0.0007022	0.0219	0.1
RIPK4	Homo sapiens receptor-interacting serine-threonine kinase 4 (RIPK4), mRNA.	NM_020639.2	781.23	514.92	1.52	0.0016952	0.0391	0.1
C19orf25	Homo sapiens chromosome 19 open reading frame 25 (C19orf25), mRNA.	NM_152482.1	299.17	196.49	1.52	0.0017541	0.0401	0.1
FAM57A	Homo sapiens family with sequence similarity 57, member A (FAM57A), mRNA.	NM_024792.1	3177.57	2088.78	1.52	0.0024983	0.0507	0.1
CCDC34	Homo sapiens coiled-coil domain containing 34 (CCDC34), transcript variant 1, mRNA.	NM_030771.1	753.24	494.9	1.52	0.0035996	0.0645	0.1
RNASE4	Homo sapiens ribonuclease, RNase A family, 4 (RNASE4), transcript variant 1, mRNA.	NM_194430.1	296.55	196.54	1.51	4.01e-05	0.0034	0.1
LMO1	Homo sapiens LIM domain only 1 (rhombotin 1) (LMO1), mRNA.	NM_002315.1	172.84	114.74	1.51	5.96e-05	0.00434	0.1
MTSS1	Homo sapiens metastasis suppressor 1 (MTSS1), mRNA.	NM_014751.2	479.07	318.06	1.51	8.44e-05	0.00541	0.1
LOC344887	PREDICTED: Homo sapiens misc_RNA (LOC344887), miscRNA.	XR_038616.1	234.68	155.48	1.51	0.0001399	0.00761	0.1
IFI6	Homo sapiens interferon, alpha-inducible protein 6 (IFI6), transcript variant 3, mRNA.	NM_002038.2	9476.37	6270.45	1.51	0.0001705	0.00855	0.1
ALPK1	Homo sapiens alpha-kinase 1 (ALPK1), mRNA.	NM_025144.2	348.44	231.47	1.51	0.000288	0.0119	0.1
TSC22D1	Homo sapiens TSC22 domain family, member 1 (TSC22D1), transcript variant 2, mRNA.	NM_006022.2	1226.03	810.31	1.51	0.0003147	0.0127	0.1
RPL28	Homo sapiens ribosomal protein L28 (RPL28), mRNA.	NM_000991.3	469.1	311.22	1.51	0.0003441	0.0134	0.1
LOC100130506	PREDICTED: Homo sapiens hypothetical protein LOC100130506 (LOC100130506), mRNA.	XM_001724500.1	419.43	278.48	1.51	0.0003568	0.0138	0.1
CLASP1	Homo sapiens cytoplasmic linker associated protein 1 (CLASP1), mRNA.	NM_015282.1	887.87	589.72	1.51	0.0004105	0.0153	0.1
REC8	Homo sapiens REC8 homolog (yeast) (REC8), transcript variant 1, mRNA.	NM_005132.1	339.89	225.44	1.51	0.0004454	0.0161	0.1
TANK	Homo sapiens TRAF family member-associated NFKB activator (TANK), transcript variant 1, mRNA.	NM_004180.2	921.23	611.29	1.51	0.0005563	0.0187	0.1
LOC340274	PREDICTED: Homo sapiens misc_RNA (LOC340274), miscRNA.	XR_017256.2	532.09	353.37	1.51	0.0006372	0.0205	0.1
SP1	Homo sapiens Sp1 transcription factor (SP1), transcript variant 1, mRNA.	NM_138473.2	616.49	408.93	1.51	0.0007948	0.0237	0.1
LOC440280	PREDICTED: Homo sapiens similar to CCR4-NOT transcription complex, subunit 6-like isoform 1 (LOC440280), mRNA.	XM_496071.2	373.43	247.14	1.51	0.0010624	0.0284	0.1
EXOC4	Homo sapiens exocyst complex component 4 (EXOC4), transcript variant 1, mRNA.	NM_021807.2	671.94	444.21	1.51	0.0011914	0.0307	0.1
CTDSPL	Homo sapiens CTD (carboxy-terminal domain, RNA polymerase II, polypeptide A) small phosphatase-like (CTDSPL), transcript variant 2, mRNA.	NM_005808.2	2535.76	1681.47	1.51	0.0015984	0.0375	0.1
GLRX	Homo sapiens glutaredoxin (thioltransferase) (GLRX), mRNA.	NM_002064.1	533.11	353.22	1.51	0.0026919	0.0533	0.1
ZNF277	Homo sapiens zinc finger protein 277 (ZNF277), mRNA.	NM_021994.1	985.72	652.26	1.51	0.0031912	0.0595	0.1
PPCS	Homo sapiens phosphopantothenoylcysteine synthetase (PPCS), transcript variant 2, mRNA.	NM_001077447.1	1604.2	1062.76	1.51	0.0041501	0.071	0.1
ADHFE1	Homo sapiens alcohol dehydrogenase, iron containing, 1 (ADHFE1), nuclear gene encoding mitochondrial protein, mRNA.	NM_144650.1	218.6	146.2	1.5	2.27e-05	0.00245	0.1
CALCOCO1	Homo sapiens calcium binding and coiled-coil domain 1 (CALCOCO1), mRNA.	NM_020898.1	271.7	181.28	1.5	2.31e-05	0.00246	0.1
PCK2	Homo sapiens phosphoenolpyruvate carboxykinase 2 (mitochondrial) (PCK2), nuclear gene encoding mitochondrial protein, transcript variant 1, mRNA.	NM_004563.2	1260.55	843.09	1.5	3.6e-05	0.00317	0.1
PTTG1	Homo sapiens pituitary tumor-transforming 1 (PTTG1), mRNA.	NM_004219.2	5982.55	3980.14	1.5	5.09e-05	0.00395	0.1
	Homo sapiens cDNA FLJ35319 fis, clone PROST2011577	Hs.13291	249.48	165.83	1.5	6.91e-05	0.00481	0.1
SPON2	Homo sapiens spondin 2, extracellular matrix protein (SPON2), mRNA.	NM_012445.1	194.94	130.32	1.5	8.21e-05	0.00532	0.1
ACYP2	Homo sapiens acylphosphatase 2, muscle type (ACYP2), mRNA.	NM_138448.2	400.86	266.51	1.5	9.22e-05	0.00571	0.1
RARRES3	Homo sapiens retinoic acid receptor responder (tazarotene induced) 3 (RARRES3), mRNA.	NM_004585.2	244.95	163.08	1.5	0.0001554	0.00817	0.1
DLL1	Homo sapiens delta-like 1 (Drosophila) (DLL1), mRNA.	NM_005618.2	1117.67	746.96	1.5	0.0001633	0.00836	0.1
RBM43	Homo sapiens RNA binding motif protein 43 (RBM43), mRNA.	NM_198557.2	204.4	136.72	1.5	0.0002369	0.0105	0.1
DDX60L	Homo sapiens DEAD (Asp-Glu-Ala-Asp) box polypeptide 60-like (DDX60L), mRNA.	NM_001012967.1	263.17	175.69	1.5	0.0002994	0.0123	0.1
RSPH3	Homo sapiens radial spoke 3 homolog (Chlamydomonas) (RSPH3), mRNA.	NM_031924.3	452.54	302.06	1.5	0.0004076	0.0153	0.1
PMS2L5	Homo sapiens postmeiotic segregation increased 2-like 5 (PMS2L5), mRNA.	NM_174930.2	617.19	411.03	1.5	0.0005697	0.019	0.1
MTUS1	Homo sapiens mitochondrial tumor suppressor 1 (MTUS1), nuclear gene encoding mitochondrial protein, transcript variant 1, mRNA.	NM_020749.3	193.79	129.59	1.5	0.0006219	0.0202	0.1
XG	Homo sapiens Xg blood group (XG), mRNA.	NM_175569.1	514.2	342.19	1.5	0.000703	0.0219	0.1
UBL3	Homo sapiens ubiquitin-like 3 (UBL3), mRNA.	NM_007106.2	420.27	280.69	1.5	0.000704	0.0219	0.1
CDRT4	Homo sapiens CMT1A duplicated region transcript 4 (CDRT4), mRNA.	NM_173622.2	290.74	193.45	1.5	0.0007504	0.0228	0.1
NT5C2	Homo sapiens 5'-nucleotidase, cytosolic II (NT5C2), mRNA.	NM_012229.2	2247.91	1501.27	1.5	0.000928	0.0261	0.1
HAUS4	Homo sapiens HAUS augmin-like complex, subunit 4 (HAUS4), mRNA.	NM_017815.1	942.15	627.31	1.5	0.000975	0.027	0.1
FAM149B1	Homo sapiens family with sequence similarity 149, member B1 (FAM149B1), mRNA.	NM_173348.1	394.21	262.29	1.5	0.0016049	0.0376	0.1
GSTM1	Homo sapiens glutathione S-transferase M1 (GSTM1), transcript variant 1, mRNA.	NM_000561.2	615.17	411.47	1.5	0.0019142	0.0421	0.1
SYF2	Homo sapiens SYF2 homolog, RNA splicing factor (S. cerevisiae) (SYF2), transcript variant 1, mRNA.	NM_015484.4	2235.57	1492.79	1.5	0.0019797	0.0429	0.1
DDB2	Homo sapiens damage-specific DNA binding protein 2, 48kDa (DDB2), mRNA.	NM_000107.1	395.43	263.03	1.5	0.0025747	0.0518	0.1
GTF2F2	Homo sapiens general transcription factor IIF, polypeptide 2, 30kDa (GTF2F2), mRNA.	NM_004128.1	4686.47	3128.62	1.5	0.0028594	0.0554	0.1
PPOX	Homo sapiens protoporphyrinogen oxidase (PPOX), nuclear gene encoding mitochondrial protein, mRNA.	NM_000309.2	386.21	257.91	1.5	0.0040618	0.0702	0.1
HSPA12A	Homo sapiens heat shock 70kDa protein 12A (HSPA12A), mRNA.	NM_025015.2	654.24	436.2	1.5	0.0048733	0.0788	0.1
DYNLRB2	Homo sapiens dynein, light chain, roadblock-type 2 (DYNLRB2), mRNA.	NM_130897.1	203.72	136.71	1.49	2.43e-05	0.00249	0.1
ARL14	Homo sapiens ADP-ribosylation factor-like 14 (ARL14), mRNA.	NM_025047.1	177.1	118.91	1.49	5.62e-05	0.0042	0.1
C1orf25	Homo sapiens chromosome 1 open reading frame 25 (C1orf25), mRNA.	NM_030934.3	427.52	287.84	1.49	0.0001823	0.0088	0.1
NUB1	Homo sapiens negative regulator of ubiquitin-like proteins 1 (NUB1), mRNA.	NM_016118.3	849.88	569.25	1.49	0.0003076	0.0125	0.1
C12orf76	Homo sapiens chromosome 12 open reading frame 76 (C12orf76), mRNA.	NM_207435.1	255.93	171.96	1.49	0.0003962	0.0149	0.1
SERINC1	Homo sapiens serine incorporator 1 (SERINC1), mRNA.	NM_020755.2	933.48	625.36	1.49	0.0007736	0.0233	0.1
MYLK	Homo sapiens myosin light chain kinase (MYLK), transcript variant 8, mRNA.	NM_005965.3	310.27	207.71	1.49	0.000883	0.0253	0.1
SCARA3	Homo sapiens scavenger receptor class A, member 3 (SCARA3), transcript variant 1, mRNA.	NM_016240.2	572.57	384.95	1.49	0.0009065	0.0257	0.1
GTF2IRD2B	Homo sapiens GTF2I repeat domain containing 2B (GTF2IRD2B), mRNA.	NM_001003795.1	330.61	222.17	1.49	0.001171	0.0303	0.1
ABCG1	Homo sapiens ATP-binding cassette, sub-family G (WHITE), member 1 (ABCG1), transcript variant 2, mRNA.	NM_004915.3	307.21	206.22	1.49	0.0011761	0.0304	0.1
ABCC5	Homo sapiens ATP-binding cassette, sub-family C (CFTR/MRP), member 5 (ABCC5), transcript variant 2, mRNA.	NM_001023587.1	305.72	205.2	1.49	0.0013158	0.0329	0.1
ELP4	Homo sapiens elongation protein 4 homolog (S. cerevisiae) (ELP4), mRNA.	NM_019040.2	355.27	238.63	1.49	0.0014436	0.0352	0.1
FZD2	Homo sapiens frizzled homolog 2 (Drosophila) (FZD2), mRNA.	NM_001466.2	343.74	230.52	1.49	0.0014831	0.0357	0.1
TRIM78P	Homo sapiens tripartite motif-containing 78, pseudogene (TRIM78P), non-coding RNA.	NM_033092.1	212.39	142.73	1.49	0.001639	0.0381	0.1
RAB3IP	Homo sapiens RAB3A interacting protein (rabin3) (RAB3IP), transcript variant beta 1, mRNA.	NM_175624.1	1310.52	876.89	1.49	0.0017987	0.0405	0.1
KAT2B	Homo sapiens K(lysine) acetyltransferase 2B (KAT2B), mRNA.	NM_003884.4	477.21	320.44	1.49	0.0031471	0.0589	0.1
DAAM1	Homo sapiens dishevelled associated activator of morphogenesis 1 (DAAM1), mRNA.	NM_014992.1	1282.87	861.05	1.49	0.0044496	0.0741	0.1
LOC100129195	PREDICTED: Homo sapiens hypothetical protein LOC100129195 (LOC100129195), mRNA.	XM_001722758.1	319.64	214.44	1.49	0.0046364	0.0761	0.1
LOC284837	Homo sapiens hypothetical protein LOC284837 (LOC284837), mRNA.	NM_194310.1	186.38	125.66	1.48	5.2e-05	0.004	0.1
TRAPPC6A	Homo sapiens trafficking protein particle complex 6A (TRAPPC6A), mRNA.	NM_024108.1	296.46	200.94	1.48	0.0001208	0.00691	0.1
C7orf55	Homo sapiens chromosome 7 open reading frame 55 (C7orf55), mRNA.	NM_197964.1	293.99	198.85	1.48	0.0003362	0.0133	0.1
TRAM2	Homo sapiens translocation associated membrane protein 2 (TRAM2), mRNA.	NM_012288.3	889.25	600.39	1.48	0.0004111	0.0153	0.1
LOC554223	PREDICTED: Homo sapiens hypothetical LOC554223, transcript variant 1 (LOC554223), misc RNA.	XR_001113.1	241.01	162.34	1.48	0.0004166	0.0154	0.1
RAB30	Homo sapiens RAB30, member RAS oncogene family (RAB30), mRNA.	NM_014488.3	248.1	167.65	1.48	0.0004265	0.0157	0.1
DIRC2	Homo sapiens disrupted in renal carcinoma 2 (DIRC2), mRNA.	NM_032839.1	1790.27	1206.43	1.48	0.0004272	0.0157	0.1
SOCS2	Homo sapiens suppressor of cytokine signaling 2 (SOCS2), mRNA.	NM_003877.3	510.17	344.59	1.48	0.0004379	0.0159	0.1
SLC24A6	Homo sapiens solute carrier family 24 (sodium/potassium/calcium exchanger), member 6 (SLC24A6), mRNA.	NM_024959.2	923.71	623.04	1.48	0.0004754	0.0168	0.1
ZNHIT3	Homo sapiens zinc finger, HIT type 3 (ZNHIT3), mRNA.	NM_004773.2	4167.68	2817.95	1.48	0.000666	0.0211	0.1
TMEM99	Homo sapiens transmembrane protein 99 (TMEM99), mRNA.	NM_145274.1	1344.91	906.63	1.48	0.0007215	0.0223	0.1
ATP9A	Homo sapiens ATPase, class II, type 9A (ATP9A), mRNA.	NM_006045.1	739.04	497.75	1.48	0.0009077	0.0257	0.1
LRRFIP2	Homo sapiens leucine rich repeat (in FLII) interacting protein 2 (LRRFIP2), transcript variant 2, mRNA.	NM_017724.1	2938.14	1982.07	1.48	0.000916	0.0259	0.1
SIK1	Homo sapiens salt-inducible kinase 1 (SIK1), mRNA.	NM_173354.2	568.93	383.27	1.48	0.0011009	0.0291	0.1
LOC647042	PREDICTED: Homo sapiens similar to golgi autoantigen, golgin subfamily a-like (LOC647042), mRNA.	XM_933066.1	385.04	260.13	1.48	0.0011151	0.0294	0.1
TMEM187	Homo sapiens transmembrane protein 187 (TMEM187), mRNA.	NM_003492.2	380.18	256.07	1.48	0.0011538	0.0301	0.1
GOLGB1	Homo sapiens golgin B1, golgi integral membrane protein (GOLGB1), mRNA.	NM_004487.1	459.39	309.36	1.48	0.001335	0.0332	0.1
LOC728457	PREDICTED: Homo sapiens misc_RNA (LOC728457), miscRNA.	XR_037027.1	566.64	382.1	1.48	0.0018041	0.0406	0.1
	AV652851 GLC Homo sapiens cDNA clone GLCDEG06 3, mRNA sequence	Hs.20255	204.65	137.95	1.48	0.0028954	0.0558	0.1
	Homo sapiens cDNA FLJ13457 fis, clone PLACE1003343	Hs.210390	224.53	151.55	1.48	0.0030581	0.0578	0.1
RNF141	Homo sapiens ring finger protein 141 (RNF141), mRNA.	NM_016422.3	548.22	369.49	1.48	0.0036054	0.0646	0.1
C20orf108	Homo sapiens chromosome 20 open reading frame 108 (C20orf108), mRNA.	NM_080821.1	887.02	600.43	1.48	0.0043105	0.0729	0.1
HMMR	Homo sapiens hyaluronan-mediated motility receptor (RHAMM) (HMMR), transcript variant 2, mRNA.	NM_012485.1	1370.43	925.25	1.48	0.0045019	0.0746	0.1
NFIX	Homo sapiens nuclear factor I/X (CCAAT-binding transcription factor) (NFIX), mRNA.	NM_002501.2	2263.55	1534.08	1.48	0.0045131	0.0747	0.1
SLC2A1	Homo sapiens solute carrier family 2 (facilitated glucose transporter), member 1 (SLC2A1), mRNA.	NM_006516.1	9160.78	6194.03	1.48	0.0049809	0.08	0.1
ZNF488	Homo sapiens zinc finger protein 488 (ZNF488), mRNA.	NM_153034.2	194.63	131.28	1.48	0.0049971	0.0801	0.1
SP110	Homo sapiens SP110 nuclear body protein (SP110), transcript variant b, mRNA.	NM_004510.2	904.57	617.21	1.47	2.37e-05	0.00248	0.1
CYTSB	Homo sapiens cytospin B (CYTSB), transcript variant NSP5alpha3beta, mRNA.	NM_001033555.1	547.07	372.23	1.47	7.25e-05	0.00495	0.1
NEDD9	Homo sapiens neural precursor cell expressed, developmentally down-regulated 9 (NEDD9), transcript variant 1, mRNA.	NM_006403.2	212.54	144.32	1.47	7.98e-05	0.00525	0.1
CXCL9	Homo sapiens chemokine (C-X-C motif) ligand 9 (CXCL9), mRNA.	NM_002416.1	154.44	105.17	1.47	0.0001471	0.00789	0.1
SERPINF1	Homo sapiens serpin peptidase inhibitor, clade F (alpha-2 antiplasmin, pigment epithelium derived factor), member 1 (SERPINF1), mRNA.	NM_002615.4	190.72	129.71	1.47	0.0001595	0.00826	0.1
C9orf5	Homo sapiens chromosome 9 open reading frame 5 (C9orf5), mRNA.	NM_032012.1	850.98	579.96	1.47	0.0001672	0.00847	0.1
C11orf74	Homo sapiens chromosome 11 open reading frame 74 (C11orf74), mRNA.	NM_138787.2	755.84	513.14	1.47	0.0001798	0.00873	0.1
MCCC1	Homo sapiens methylcrotonoyl-Coenzyme A carboxylase 1 (alpha) (MCCC1), nuclear gene encoding mitochondrial protein, mRNA.	NM_020166.2	698.01	473.29	1.47	0.0002366	0.0105	0.1
KIF22	Homo sapiens kinesin family member 22 (KIF22), mRNA.	NM_007317.1	1788.27	1216.74	1.47	0.0003957	0.0149	0.1
TSC22D1	Homo sapiens TSC22 domain family, member 1 (TSC22D1), transcript variant 2, mRNA.	NM_183422.1	2453.99	1672.74	1.47	0.0009276	0.0261	0.1
KLHDC3	Homo sapiens kelch domain containing 3 (KLHDC3), mRNA.	NM_057161.2	2257.21	1531.75	1.47	0.0011654	0.0302	0.1
PHF11	Homo sapiens PHD finger protein 11 (PHF11), transcript variant 1, mRNA.	NM_001040443.1	1704.2	1157.01	1.47	0.0015269	0.0364	0.1
DTX2	Homo sapiens deltex homolog 2 (Drosophila) (DTX2), mRNA.	NM_020892.1	3489.32	2373.71	1.47	0.0015891	0.0374	0.1
RNU1F1	Homo sapiens RNA, U1F1 small nuclear (RNU1F1), small nuclear RNA.	NR_004402.1	352.99	239.83	1.47	0.0017663	0.0401	0.1
PELI1	Homo sapiens pellino homolog 1 (Drosophila) (PELI1), mRNA.	NM_020651.2	753.15	514.08	1.47	0.0019174	0.0421	0.1
PLXDC2	Homo sapiens plexin domain containing 2 (PLXDC2), mRNA.	NM_032812.7	407.38	277.6	1.47	0.0020315	0.0438	0.1
IMPA2	Homo sapiens inositol(myo)-1(or 4)-monophosphatase 2 (IMPA2), mRNA.	NM_014214.1	4224.82	2864.32	1.47	0.0037577	0.0666	0.1
ZBED5	Homo sapiens zinc finger, BED-type containing 5 (ZBED5), mRNA.	NM_021211.2	1517.16	1031.77	1.47	0.0047422	0.0774	0.1
PPAP2A	Homo sapiens phosphatidic acid phosphatase type 2A (PPAP2A), transcript variant 1, mRNA.	NM_003711.2	270.39	184.73	1.46	2.13e-05	0.00238	0.1
CDK7	Homo sapiens cyclin-dependent kinase 7 (MO15 homolog, Xenopus laevis, cdk-activating kinase) (CDK7), mRNA.	NM_001799.2	3875.06	2649.46	1.46	0.0001642	0.00837	0.1
ATP6V1H	Homo sapiens ATPase, H+ transporting, lysosomal 50/57kDa, V1 subunit H (ATP6V1H), transcript variant 2, mRNA.	NM_213619.1	2041.77	1397.33	1.46	0.000236	0.0105	0.1
ALS2CR4	Homo sapiens amyotrophic lateral sclerosis 2 (juvenile) chromosome region, candidate 4 (ALS2CR4), transcript variant 1, mRNA.	NM_152388.1	2072.99	1424.58	1.46	0.000247	0.0107	0.1
C8orf13	Homo sapiens chromosome 8 open reading frame 13 (C8orf13), mRNA.	NM_053279.1	892.21	613.01	1.46	0.0003324	0.0132	0.1
LOC339352	PREDICTED: Homo sapiens misc_RNA (LOC339352), miscRNA.	XR_019601.2	211.86	144.99	1.46	0.0004872	0.0172	0.1
YTHDC1	Homo sapiens YTH domain containing 1 (YTHDC1), transcript variant 1, mRNA.	NM_133370.1	188.12	129.23	1.46	0.0009414	0.0263	0.1
HIGD2A	Homo sapiens HIG1 hypoxia inducible domain family, member 2A (HIGD2A), mRNA.	NM_138820.2	3512.43	2405.86	1.46	0.0010602	0.0284	0.1
TFIP11	Homo sapiens tuftelin interacting protein 11 (TFIP11), transcript variant 1, mRNA.	NM_001008697.1	430.64	294.39	1.46	0.0012278	0.0314	0.1
CDC25C	Homo sapiens cell division cycle 25 homolog C (S. pombe) (CDC25C), transcript variant 1, mRNA.	NM_001790.3	327.86	225.11	1.46	0.0013741	0.0338	0.1
RBM47	Homo sapiens RNA binding motif protein 47 (RBM47), transcript variant 1, mRNA.	NM_001098634.1	975.31	665.93	1.46	0.002455	0.05	0.1
TCEA3	Homo sapiens transcription elongation factor A (SII), 3 (TCEA3), mRNA.	NM_003196.1	242.6	166.59	1.46	0.0025933	0.052	0.1
KCTD11	Homo sapiens potassium channel tetramerisation domain containing 11 (KCTD11), mRNA.	NM_001002914.1	322.17	220.15	1.46	0.0032276	0.06	0.1
WBP2	Homo sapiens WW domain binding protein 2 (WBP2), mRNA.	NM_012478.2	9510.64	6518.69	1.46	0.0038315	0.0674	0.1
SPTLC1	Homo sapiens serine palmitoyltransferase, long chain base subunit 1 (SPTLC1), transcript variant 2, mRNA.	NM_178324.1	3962.94	2719.02	1.46	0.003973	0.0692	0.1
CPEB3	Homo sapiens cytoplasmic polyadenylation element binding protein 3 (CPEB3), mRNA.	NM_014912.3	231.14	158.3	1.46	0.0040055	0.0696	0.1
DTWD2	Homo sapiens DTW domain containing 2 (DTWD2), mRNA.	NM_173666.1	1851.75	1266.45	1.46	0.0044051	0.0738	0.1
ZBED1	Homo sapiens zinc finger, BED-type containing 1 (ZBED1), mRNA.	NM_004729.3	1917.76	1326.72	1.45	0.0001102	0.00646	0.1
LOC253039	Homo sapiens hypothetical LOC253039 (LOC253039), non-coding RNA.	NR_024408.1	258.9	178.9	1.45	0.0001106	0.00648	0.1
PPP2R2B	Homo sapiens protein phosphatase 2 (formerly 2A), regulatory subunit B, beta isoform (PPP2R2B), transcript variant 4, mRNA.	NM_181676.1	206.68	142.89	1.45	0.000129	0.00722	0.1
RPL3L	Homo sapiens ribosomal protein L3-like (RPL3L), mRNA.	NM_005061.2	194.28	133.98	1.45	0.0001629	0.00835	0.1
PLSCR1	Homo sapiens phospholipid scramblase 1 (PLSCR1), mRNA.	NM_021105.1	829.59	570.82	1.45	0.0002869	0.0119	0.1
ZNF688	Homo sapiens zinc finger protein 688 (ZNF688), transcript variant 2, mRNA.	NM_145271.3	269.04	185.11	1.45	0.0005516	0.0187	0.1
RWDD2A	Homo sapiens RWD domain containing 2A (RWDD2A), mRNA.	NM_033411.2	384.8	265.46	1.45	0.0005523	0.0187	0.1
AADACL1	Homo sapiens arylacetamide deacetylase-like 1 (AADACL1), mRNA.	NM_020792.3	651.13	448.21	1.45	0.0005961	0.0196	0.1
PAIP2	Homo sapiens poly(A) binding protein interacting protein 2 (PAIP2), transcript variant 1, mRNA.	NM_001033112.1	3334.91	2293.74	1.45	0.0008032	0.0239	0.1
MGC42367	Homo sapiens similar to 2010300C02Rik protein (MGC42367), mRNA.	NM_207362.1	215.11	148.12	1.45	0.0012439	0.0317	0.1
DKFZP586I1420	Homo sapiens hypothetical protein DKFZp586I1420 (DKFZP586I1420), non-coding RNA.	NR_002186.1	268.86	185.22	1.45	0.0018513	0.0412	0.1
PSG4	Homo sapiens pregnancy specific beta-1-glycoprotein 4 (PSG4), transcript variant 1, mRNA.	NM_002780.3	985.44	677.71	1.45	0.0020095	0.0435	0.1
PTGES	Homo sapiens prostaglandin E synthase (PTGES), mRNA.	NM_004878.3	372.02	256.51	1.45	0.0025214	0.051	0.1
LOC390578	PREDICTED: Homo sapiens misc_RNA (LOC390578), miscRNA.	XR_016734.2	625.65	430.05	1.45	0.0025902	0.0519	0.1
ZNF428	Homo sapiens zinc finger protein 428 (ZNF428), mRNA.	NM_182498.2	1696.96	1174.33	1.45	0.0026095	0.0522	0.1
CUL4B	Homo sapiens cullin 4B (CUL4B), transcript variant 2, mRNA.	NM_003588.2	219.4	151.51	1.45	0.0034736	0.063	0.1
SQSTM1	Homo sapiens sequestosome 1 (SQSTM1), mRNA.	NM_003900.3	20564.9	14258.6	1.44	6.98e-05	0.00482	0.1
MXD3	Homo sapiens MAX dimerization protein 3 (MXD3), mRNA.	NM_031300.2	197.17	137.35	1.44	0.0001094	0.00645	0.1
TBC1D8	Homo sapiens TBC1 domain family, member 8 (with GRAM domain) (TBC1D8), mRNA.	NM_007063.2	242.92	169.23	1.44	0.000189	0.00902	0.1
GPR126	Homo sapiens G protein-coupled receptor 126 (GPR126), transcript variant a2, mRNA.	NM_001032394.1	350.78	244.28	1.44	0.0002282	0.0103	0.1
PIGC	Homo sapiens phosphatidylinositol glycan anchor biosynthesis, class C (PIGC), transcript variant 1, mRNA.	NM_153747.1	1122.01	778.3	1.44	0.0002689	0.0113	0.1
FLRT2	Homo sapiens fibronectin leucine rich transmembrane protein 2 (FLRT2), mRNA.	NM_013231.4	760.8	527.37	1.44	0.0004391	0.016	0.1
S100P	Homo sapiens S100 calcium binding protein P (S100P), mRNA.	NM_005980.2	653.74	453.54	1.44	0.0004546	0.0163	0.1
SP110	Homo sapiens SP110 nuclear body protein (SP110), transcript variant b, mRNA.	NM_004510.2	959.22	664.75	1.44	0.0005031	0.0176	0.1
SESN3	Homo sapiens sestrin 3 (SESN3), mRNA.	NM_144665.2	231.74	160.71	1.44	0.0006228	0.0202	0.1
NPAS1	Homo sapiens neuronal PAS domain protein 1 (NPAS1), mRNA.	NM_002517.2	185.85	128.9	1.44	0.0012284	0.0314	0.1
C8orf40	Homo sapiens chromosome 8 open reading frame 40 (C8orf40), mRNA.	NM_138436.2	1294.03	899.12	1.44	0.0018289	0.0409	0.1
TOR1AIP2	Homo sapiens torsin A interacting protein 2 (TOR1AIP2), mRNA.	NM_145034.1	328.48	228.68	1.44	0.0021644	0.0459	0.1
LOC554203	PREDICTED: Homo sapiens hypothetical LOC554203 (LOC554203), misc RNA.	XR_001081.1	309.61	214.51	1.44	0.0022798	0.0475	0.1
HOXA5	Homo sapiens homeobox A5 (HOXA5), mRNA.	NM_019102.2	735.43	511.74	1.44	0.0026617	0.0529	0.1
CLIC4	Homo sapiens chloride intracellular channel 4 (CLIC4), nuclear gene encoding mitochondrial protein, mRNA.	NM_013943.1	4412.32	3062.54	1.44	0.0028589	0.0554	0.1
LRRC37B2	Homo sapiens leucine rich repeat containing 37, member B2 (LRRC37B2), non-coding RNA.	NR_015341.1	3177.36	2200.49	1.44	0.0028906	0.0558	0.1
LMO4	Homo sapiens LIM domain only 4 (LMO4), mRNA.	NM_006769.2	1538.14	1067.77	1.44	0.0029699	0.0569	0.1
HSPC157	Homo sapiens hypothetical LOC29092 (HSPC157), transcript variant 1, non-coding RNA.	NR_023918.1	302.12	209.86	1.44	0.0032008	0.0596	0.1
SFRS18	Homo sapiens splicing factor, arginine/serine-rich 18 (SFRS18), transcript variant 1, mRNA.	NM_032870.2	1116.24	774.04	1.44	0.0046781	0.0766	0.1
CEP68	Homo sapiens centrosomal protein 68kDa (CEP68), mRNA.	NM_015147.1	226	157.11	1.44	0.0048802	0.0789	0.1
LYPD6B	Homo sapiens LY6/PLAUR domain containing 6B (LYPD6B), mRNA.	NM_177964.3	369.57	257.92	1.43	0.0001075	0.00639	0.1
IL15	Homo sapiens interleukin 15 (IL15), transcript variant 3, mRNA.	NM_172174.1	207.22	144.88	1.43	0.0001693	0.00853	0.1
ERBB3	Homo sapiens v-erb-b2 erythroblastic leukemia viral oncogene homolog 3 (avian) (ERBB3), transcript variant s, mRNA.	NM_001005915.1	301.03	210.51	1.43	0.0001968	0.00924	0.1
LOC643150	PREDICTED: Homo sapiens similar to Ribosome biogenesis protein BMS1 homolog (LOC643150), mRNA.	XM_926523.1	301.76	211.56	1.43	0.0002006	0.00935	0.1
LOC648370	PREDICTED: Homo sapiens hypothetical protein LOC648370 (LOC648370), mRNA.	XM_937423.1	233.11	163.37	1.43	0.0002215	0.01	0.1
CCDC23	Homo sapiens coiled-coil domain containing 23 (CCDC23), mRNA.	NM_199342.1	1587.87	1113.98	1.43	0.0002817	0.0118	0.1
HINT3	Homo sapiens histidine triad nucleotide binding protein 3 (HINT3), mRNA.	NM_138571.4	225.13	157.92	1.43	0.000388	0.0148	0.1
COQ5	Homo sapiens coenzyme Q5 homolog, methyltransferase (S. cerevisiae) (COQ5), mRNA.	NM_032314.2	2044.92	1431.48	1.43	0.0004388	0.016	0.1
SLC3A2	Homo sapiens solute carrier family 3 (activators of dibasic and neutral amino acid transport), member 2 (SLC3A2), transcript variant 6, mRNA.	NM_001012661.1	3842.6	2695	1.43	0.0005424	0.0185	0.1
PMS2L1	PREDICTED: Homo sapiens postmeiotic segregation increased 2-like 1, transcript variant 5 (PMS2L1), mRNA.	XM_945620.1	243.25	169.62	1.43	0.0005444	0.0185	0.1
IGFBP7	Homo sapiens insulin-like growth factor binding protein 7 (IGFBP7), mRNA.	NM_001553.1	5206.01	3639.18	1.43	0.0005848	0.0194	0.1
	BX090408 Soares fetal liver spleen 1NFLS Homo sapiens cDNA clone IMAGp998E08415 ; IMAGE:211951, mRNA sequence	Hs.406106	194.18	136.18	1.43	0.0007256	0.0223	0.1
SUMF1	Homo sapiens sulfatase modifying factor 1 (SUMF1), mRNA.	NM_182760.2	784.15	548.82	1.43	0.0008708	0.0251	0.1
HLA-G	Homo sapiens HLA-G histocompatibility antigen, class I, G (HLA-G), mRNA.	NM_002127.3	426.03	297.71	1.43	0.0009486	0.0265	0.1
MAPK10	Homo sapiens mitogen-activated protein kinase 10 (MAPK10), transcript variant 2, mRNA.	NM_138980.1	249.41	174.92	1.43	0.0010741	0.0286	0.1
LSS	Homo sapiens lanosterol synthase (2,3-oxidosqualene-lanosterol cyclase) (LSS), transcript variant 2, mRNA.	NM_001001438.1	249.57	174.46	1.43	0.0010873	0.0288	0.1
SNX13	Homo sapiens sorting nexin 13 (SNX13), mRNA.	NM_015132.2	480.73	335.3	1.43	0.0011493	0.03	0.1
LOC401152	Homo sapiens HCV F-transactivated protein 1 (LOC401152), mRNA.	NM_001001701.1	465.08	326.03	1.43	0.0014198	0.0347	0.1
PAK2	Homo sapiens p21 (CDKN1A)-activated kinase 2 (PAK2), mRNA.	NM_002577.3	1067.97	749.13	1.43	0.0014487	0.0353	0.1
CCL5	Homo sapiens chemokine (C-C motif) ligand 5 (CCL5), mRNA.	NM_002985.2	292.04	203.76	1.43	0.001483	0.0357	0.1
GRTP1	Homo sapiens growth hormone regulated TBC protein 1 (GRTP1), mRNA.	NM_024719.2	429.73	299.77	1.43	0.0015522	0.0368	0.1
C22orf13	Homo sapiens chromosome 22 open reading frame 13 (C22orf13), mRNA.	NM_031444.2	2537.17	1772.02	1.43	0.0019339	0.0423	0.1
TFDP2	Homo sapiens transcription factor Dp-2 (E2F dimerization partner 2) (TFDP2), mRNA.	NM_006286.1	232.26	162.32	1.43	0.0023309	0.0483	0.1
MAP4K5	Homo sapiens mitogen-activated protein kinase kinase kinase kinase 5 (MAP4K5), transcript variant 2, mRNA.	NM_006575.3	776.61	541.21	1.43	0.0024212	0.0495	0.1
LOC644173	PREDICTED: Homo sapiens hypothetical LOC644173 (LOC644173), miscRNA.	XR_039995.1	252.18	176.7	1.43	0.0026167	0.0522	0.1
GATA3	Homo sapiens GATA binding protein 3 (GATA3), transcript variant 2, mRNA.	NM_002051.2	279.3	195.57	1.43	0.0027292	0.0537	0.1
LOC100133516	PREDICTED: Homo sapiens hypothetical protein LOC100133516 (LOC100133516), mRNA.	XM_001714505.1	1634.43	1140.27	1.43	0.0027911	0.0546	0.1
RBM23	Homo sapiens RNA binding motif protein 23 (RBM23), transcript variant 2, mRNA.	NM_018107.3	1648.56	1152.91	1.43	0.0028061	0.0548	0.1
RFX5	Homo sapiens regulatory factor X, 5 (influences HLA class II expression) (RFX5), transcript variant 2, mRNA.	NM_000449.3	2211.38	1548.53	1.43	0.0032888	0.0608	0.1
LOC644852	PREDICTED: Homo sapiens hypothetical protein LOC644852, transcript variant 2 (LOC644852), mRNA.	XM_934218.1	361.54	252.98	1.43	0.0037703	0.0667	0.1
PTGR1	Homo sapiens prostaglandin reductase 1 (PTGR1), mRNA.	NM_012212.2	2317.07	1618.44	1.43	0.0040805	0.0703	0.1
PRPSAP2	Homo sapiens phosphoribosyl pyrophosphate synthetase-associated protein 2 (PRPSAP2), mRNA.	NM_002767.2	1205.91	845.94	1.43	0.0043096	0.0729	0.1
BCL11A	Homo sapiens B-cell CLL/lymphoma 11A (zinc finger protein) (BCL11A), transcript variant 5, mRNA.	NM_138553.1	238.6	166.72	1.43	0.0044121	0.0738	0.1
UGT2B7	PREDICTED: Homo sapiens UDP glucuronosyltransferase 2 family, polypeptide B7 (UGT2B7), mRNA.	NM_001074.1	203.78	143.19	1.42	3.85e-05	0.00331	0.1
ELL3	Homo sapiens elongation factor RNA polymerase II-like 3 (ELL3), mRNA.	NM_025165.2	299.68	210.85	1.42	0.000185	0.00888	0.1
ACOT4	Homo sapiens acyl-CoA thioesterase 4 (ACOT4), mRNA.	NM_152331.2	221.44	155.84	1.42	0.0001987	0.00929	0.1
SNCA	Homo sapiens synuclein, alpha (non A4 component of amyloid precursor) (SNCA), transcript variant NACP112, mRNA.	NM_007308.1	1485.49	1044.11	1.42	0.000205	0.00951	0.1
CSTA	Homo sapiens cystatin A (stefin A) (CSTA), mRNA.	NM_005213.3	2690.86	1901.17	1.42	0.0003374	0.0133	0.1
IFI16	Homo sapiens interferon, gamma-inducible protein 16 (IFI16), mRNA.	NM_005531.1	2129.32	1503.87	1.42	0.000465	0.0166	0.1
RNASE4	Homo sapiens ribonuclease, RNase A family, 4 (RNASE4), transcript variant 1, mRNA.	NM_194430.1	214.01	150.46	1.42	0.0005072	0.0177	0.1
HTRA1	Homo sapiens HtrA serine peptidase 1 (HTRA1), mRNA.	NM_002775.3	4314.84	3032.25	1.42	0.0005553	0.0187	0.1
PDE6D	Homo sapiens phosphodiesterase 6D, cGMP-specific, rod, delta (PDE6D), mRNA.	NM_002601.2	563.51	397.07	1.42	0.0006398	0.0205	0.1
STXBP3	Homo sapiens syntaxin binding protein 3 (STXBP3), mRNA.	NM_007269.1	647.06	454.91	1.42	0.0007449	0.0227	0.1
KIAA0247	Homo sapiens KIAA0247 (KIAA0247), mRNA.	NM_014734.2	552	388.54	1.42	0.0007507	0.0228	0.1
ANKRA2	Homo sapiens ankyrin repeat, family A (RFXANK-like), 2 (ANKRA2), mRNA.	NM_023039.2	426.97	301.3	1.42	0.000859	0.025	0.1
LOC730427	PREDICTED: Homo sapiens similar to Neuron navigator 2 (Helicase APC down-regulated 1) (Retinoic acid inducible in neuroblastoma 1) (Steerin-2) (Pore membrane and/or filament-interacting-like protein 2) (Unc-53 homolog 2) (unc53H2) (LOC730427), partial mRNA.	XR_015118.2	224.22	157.74	1.42	0.0011428	0.0299	0.1
C21orf7	Homo sapiens chromosome 21 open reading frame 7 (C21orf7), mRNA.	NM_020152.2	527.53	372.07	1.42	0.0013971	0.0343	0.1
NAV2	Homo sapiens neuron navigator 2 (NAV2), transcript variant 2, mRNA.	NM_145117.3	193.38	136.45	1.42	0.0016005	0.0375	0.1
SP100	Homo sapiens SP100 nuclear antigen (SP100), transcript variant 1, mRNA.	NM_001080391.1	300.71	211.51	1.42	0.0016508	0.0383	0.1
SAT2	Homo sapiens spermidine/spermine N1-acetyltransferase family member 2 (SAT2), mRNA.	NM_133491.2	940.46	663.39	1.42	0.0018609	0.0414	0.1
YTHDC1	Homo sapiens YTH domain containing 1 (YTHDC1), transcript variant 1, mRNA.	NM_001031732.1	2947.53	2077.56	1.42	0.0020434	0.044	0.1
DHDH	Homo sapiens dihydrodiol dehydrogenase (dimeric) (DHDH), mRNA.	NM_014475.2	526.78	371.09	1.42	0.0021531	0.0458	0.1
FMO4	Homo sapiens flavin containing monooxygenase 4 (FMO4), mRNA.	NM_002022.1	253.88	178.46	1.42	0.0025564	0.0515	0.1
MGC39900	PREDICTED: Homo sapiens hypothetical protein MGC39900 (MGC39900), mRNA.	XM_936687.1	596.92	420.51	1.42	0.003014	0.0574	0.1
ZSCAN18	Homo sapiens zinc finger and SCAN domain containing 18 (ZSCAN18), mRNA.	NM_023926.3	463.71	326.96	1.42	0.0030862	0.0581	0.1
MEIS2	Homo sapiens Meis homeobox 2 (MEIS2), transcript variant g, mRNA.	NM_020149.2	383.29	269.23	1.42	0.0031573	0.0591	0.1
	PREDICTED: Homo sapiens hypothetical LOC126435 (LOC126435), mRNA	Hs.176498	237.65	167.84	1.42	0.0041343	0.0709	0.1
VAMP4	Homo sapiens vesicle-associated membrane protein 4 (VAMP4), mRNA.	NM_003762.2	573.74	403.58	1.42	0.0041347	0.0709	0.1
MAP2K5	Homo sapiens mitogen-activated protein kinase kinase 5 (MAP2K5), transcript variant B, mRNA.	NM_002757.2	247.78	174.03	1.42	0.0043669	0.0735	0.1
C7orf68	Homo sapiens chromosome 7 open reading frame 68 (C7orf68), transcript variant 1, mRNA.	NM_013332.1	374.42	263.25	1.42	0.0046837	0.0767	0.1
GPR137	Homo sapiens G protein-coupled receptor 137 (GPR137), mRNA.	NM_020155.2	1862.7	1310.69	1.42	0.0047762	0.0778	0.1
TGFBI	Homo sapiens transforming growth factor, beta-induced, 68kDa (TGFBI), mRNA.	NM_000358.1	3762.05	2652.53	1.42	0.0048549	0.0786	0.1
SCPEP1	Homo sapiens serine carboxypeptidase 1 (SCPEP1), mRNA.	NM_021626.1	1012.9	720.47	1.41	7.28e-05	0.00496	0.1
MOXD1	Homo sapiens monooxygenase, DBH-like 1 (MOXD1), transcript variant 2, mRNA.	NM_001031699.1	186.71	132.42	1.41	0.0001591	0.00825	0.1
BTN3A3	Homo sapiens butyrophilin, subfamily 3, member A3 (BTN3A3), transcript variant 2, mRNA.	NM_197974.1	187.37	132.78	1.41	0.0002144	0.00981	0.1
EFCBP1	Homo sapiens EF-hand calcium binding protein 1 (EFCBP1), mRNA.	NM_022351.2	169.79	120.4	1.41	0.0003295	0.0131	0.1
HINT3	Homo sapiens histidine triad nucleotide binding protein 3 (HINT3), mRNA.	NM_138571.3	324.23	229.44	1.41	0.0004615	0.0166	0.1
GRB7	Homo sapiens growth factor receptor-bound protein 7 (GRB7), transcript variant 1, mRNA.	NM_005310.2	236.96	167.54	1.41	0.0006362	0.0204	0.1
HSCB	Homo sapiens HscB iron-sulfur cluster co-chaperone homolog (E. coli) (HSCB), mRNA.	NM_172002.3	680.71	481.54	1.41	0.000829	0.0244	0.1
CYP4B1	Homo sapiens cytochrome P450, family 4, subfamily B, polypeptide 1 (CYP4B1), transcript variant 2, mRNA.	NM_000779.2	211.09	149.93	1.41	0.0008604	0.025	0.1
FOXE1	Homo sapiens forkhead box E1 (thyroid transcription factor 2) (FOXE1), mRNA.	NM_004473.3	178.64	127.12	1.41	0.0011533	0.0301	0.1
LOC100127975	PREDICTED: Homo sapiens misc_RNA (LOC100127975), partial miscRNA.	XR_038064.1	802.13	570.36	1.41	0.0013356	0.0332	0.1
OXTR	Homo sapiens oxytocin receptor (OXTR), mRNA.	NM_000916.3	301.67	214.29	1.41	0.0014591	0.0353	0.1
IGSF3	Homo sapiens immunoglobulin superfamily, member 3 (IGSF3), transcript variant 1, mRNA.	NM_001542.2	3810.93	2705.77	1.41	0.0015362	0.0365	0.1
PKD2	Homo sapiens polycystic kidney disease 2 (autosomal dominant) (PKD2), mRNA.	NM_000297.2	674.32	478.26	1.41	0.0015632	0.037	0.1
TTC39B	Homo sapiens tetratricopeptide repeat domain 39B (TTC39B), mRNA.	NM_152574.1	357.28	252.93	1.41	0.0018315	0.0409	0.1
UBE2L6	Homo sapiens ubiquitin-conjugating enzyme E2L 6 (UBE2L6), transcript variant 1, mRNA.	NM_004223.3	693.88	492.46	1.41	0.0018958	0.0418	0.1
GCNT2	Homo sapiens glucosaminyl (N-acetyl) transferase 2, I-branching enzyme (I blood group) (GCNT2), transcript variant 2, mRNA.	NM_001491.2	261.54	185.72	1.41	0.0023863	0.049	0.1
C3orf34	Homo sapiens chromosome 3 open reading frame 34 (C3orf34), mRNA.	NM_032898.2	230.78	163.45	1.41	0.0025221	0.051	0.1
SSBP2	Homo sapiens single-stranded DNA binding protein 2 (SSBP2), mRNA.	NM_012446.2	472.16	335.56	1.41	0.0031108	0.0585	0.1
MMADHC	Homo sapiens methylmalonic aciduria (cobalamin deficiency) cblD type, with homocystinuria (MMADHC), nuclear gene encoding mitochondrial protein, mRNA.	NM_015702.2	3295.71	2330.45	1.41	0.0032062	0.0597	0.1
ATP1B3	PREDICTED: Homo sapiens ATPase, Na+/K+ transporting, beta 3 polypeptide, transcript variant 2 (ATP1B3), mRNA.	NM_001679.2	4032	2858.97	1.41	0.0037874	0.067	0.1
BASP1	Homo sapiens brain abundant, membrane attached signal protein 1 (BASP1), mRNA.	NM_006317.3	9743.05	6907.1	1.41	0.0044551	0.0741	0.1
TMEM19	Homo sapiens transmembrane protein 19 (TMEM19), mRNA.	NM_018279.3	454.93	323.82	1.4	9.09e-05	0.00565	0.1
PTTG1	Homo sapiens pituitary tumor-transforming 1 (PTTG1), mRNA.	NM_004219.2	3819.99	2727.88	1.4	0.00011	0.00646	0.1
CEP110	Homo sapiens centrosomal protein 110kDa (CEP110), mRNA.	NM_007018.3	238.83	170.23	1.4	0.000289	0.0119	0.1
MAF	Homo sapiens v-maf musculoaponeurotic fibrosarcoma oncogene homolog (avian) (MAF), transcript variant 2, mRNA.	NM_001031804.1	176.63	125.75	1.4	0.0003115	0.0126	0.1
	AV649053 GLC Homo sapiens cDNA clone GLCBPH07 3, mRNA sequence	Hs.282800	205.59	146.59	1.4	0.0003407	0.0134	0.1
GOPC	Homo sapiens golgi associated PDZ and coiled-coil motif containing (GOPC), transcript variant 1, mRNA.	NM_020399.2	540.12	384.63	1.4	0.0003432	0.0134	0.1
PLSCR4	Homo sapiens phospholipid scramblase 4 (PLSCR4), mRNA.	NM_020353.1	202.09	144.13	1.4	0.0004663	0.0166	0.1
SMYD4	Homo sapiens SET and MYND domain containing 4 (SMYD4), mRNA.	NM_052928.1	374.32	268.08	1.4	0.0005016	0.0175	0.1
TBL1X	Homo sapiens transducin (beta)-like 1X-linked (TBL1X), mRNA.	NM_005647.2	404.43	289.26	1.4	0.0005406	0.0184	0.1
MSRB2	Homo sapiens methionine sulfoxide reductase B2 (MSRB2), mRNA.	NM_012228.2	1520.73	1087.76	1.4	0.0005627	0.0189	0.1
DNAJB6	Homo sapiens DnaJ (Hsp40) homolog, subfamily B, member 6 (DNAJB6), transcript variant 1, mRNA.	NM_058246.3	2042.36	1459.03	1.4	0.0005721	0.0191	0.1
LOC442270	PREDICTED: Homo sapiens misc_RNA (LOC442270), miscRNA.	XR_017483.2	671.25	479.2	1.4	0.0006454	0.0207	0.1
FLJ45337	Homo sapiens FLJ45337 protein (FLJ45337), mRNA.	NM_207465.1	217.93	155.71	1.4	0.000652	0.0208	0.1
CDKL3	Homo sapiens cyclin-dependent kinase-like 3 (CDKL3), mRNA.	NM_016508.2	203.73	145.58	1.4	0.0008074	0.0239	0.1
NUSAP1	Homo sapiens nucleolar and spindle associated protein 1 (NUSAP1), transcript variant 2, mRNA.	NM_016359.2	2592.15	1845.77	1.4	0.0009918	0.0273	0.1
FBXL20	Homo sapiens F-box and leucine-rich repeat protein 20 (FBXL20), mRNA.	NM_032875.1	306.1	218.81	1.4	0.0011951	0.0308	0.1
TEF	Homo sapiens thyrotrophic embryonic factor (TEF), transcript variant 1, mRNA.	NM_003216.2	246.69	176.23	1.4	0.0012204	0.0313	0.1
LOC100133506	PREDICTED: Homo sapiens similar to p53AIP1 (LOC100133506), mRNA.	XM_001724168.1	245.86	175.07	1.4	0.0013358	0.0332	0.1
LOC390735	PREDICTED: Homo sapiens hCG1642987 (LOC390735), mRNA.	XM_001723015.1	502.11	359.29	1.4	0.0013683	0.0337	0.1
CBARA1	Homo sapiens calcium binding atopy-related autoantigen 1 (CBARA1), mRNA.	NM_006077.1	505.63	360.4	1.4	0.0015111	0.0361	0.1
CEP70	Homo sapiens centrosomal protein 70kDa (CEP70), mRNA.	NM_024491.2	250.71	179.21	1.4	0.0017782	0.0403	0.1
SUSD1	Homo sapiens sushi domain containing 1 (SUSD1), mRNA.	NM_022486.3	180.46	128.82	1.4	0.0019172	0.0421	0.1
KIAA0892	Homo sapiens KIAA0892 (KIAA0892), mRNA.	NM_015329.2	376.04	268	1.4	0.0020147	0.0435	0.1
	Homo sapiens cDNA FLJ25252 fis, clone STM03814	Hs.415576	267.45	191.36	1.4	0.0021398	0.0456	0.1
CLIC4	Homo sapiens chloride intracellular channel 4 (CLIC4), nuclear gene encoding mitochondrial protein, mRNA.	XM_938776.1	607.71	432.71	1.4	0.0023363	0.0483	0.1
	Homo sapiens mRNA; cDNA DKFZp686M2414 (from clone DKFZp686M2414)	Hs.560343	218.12	155.6	1.4	0.0024209	0.0495	0.1
CABYR	Homo sapiens calcium binding tyrosine-(Y)-phosphorylation regulated (CABYR), transcript variant 2, mRNA.	NM_153768.1	361.69	258.42	1.4	0.0024558	0.05	0.1
GSTT1	Homo sapiens glutathione S-transferase theta 1 (GSTT1), mRNA.	NM_000853.1	669.66	477.16	1.4	0.0026318	0.0525	0.1
RCOR3	Homo sapiens REST corepressor 3 (RCOR3), mRNA.	NM_018254.2	460.98	328.21	1.4	0.0029754	0.0569	0.1
GPX4	Homo sapiens glutathione peroxidase 4 (phospholipid hydroperoxidase) (GPX4), transcript variant 2, mRNA.	NM_002085.2	7772.5	5562.44	1.4	0.0035597	0.0641	0.1
C1orf53	Homo sapiens chromosome 1 open reading frame 53 (C1orf53), mRNA.	NM_001024594.1	358.32	256.28	1.4	0.0039735	0.0692	0.1
PIGV	Homo sapiens phosphatidylinositol glycan anchor biosynthesis, class V (PIGV), mRNA.	NM_017837.2	384.67	274.33	1.4	0.0040725	0.0702	0.1
HSD17B7	Homo sapiens hydroxysteroid (17-beta) dehydrogenase 7 (HSD17B7), mRNA.	NM_016371.2	2915.39	2085.09	1.4	0.00423	0.0719	0.1
ODZ4	Homo sapiens odz, odd Oz/ten-m homolog 4 (Drosophila) (ODZ4), mRNA.	NM_001098816.2	327.51	234.03	1.4	0.0043336	0.0731	0.1
C4orf14	Homo sapiens chromosome 4 open reading frame 14 (C4orf14), mRNA.	NM_032313.2	1394.26	1006.55	1.39	0.0001165	0.00673	0.1
SERPINB10	Homo sapiens serpin peptidase inhibitor, clade B (ovalbumin), member 10 (SERPINB10), mRNA.	NM_005024.1	167.87	120.45	1.39	0.000264	0.0112	0.1
RAD51C	Homo sapiens RAD51 homolog C (S. cerevisiae) (RAD51C), transcript variant 2, mRNA.	NM_002876.2	862.48	619.97	1.39	0.0002744	0.0115	0.1
RERE	Homo sapiens arginine-glutamic acid dipeptide (RE) repeats (RERE), transcript variant 3, mRNA.	NM_012102.2	555.83	400.29	1.39	0.0003294	0.0131	0.1
BEX4	Homo sapiens BEX family member 4 (BEX4), mRNA.	NM_001080425.1	415.83	299.6	1.39	0.0005721	0.0191	0.1
ECM2	Homo sapiens extracellular matrix protein 2, female organ and adipocyte specific (ECM2), mRNA.	NM_001393.2	171.59	123.71	1.39	0.0007415	0.0227	0.1
GBE1	Homo sapiens glucan (1,4-alpha-), branching enzyme 1 (glycogen branching enzyme, Andersen disease, glycogen storage disease type IV) (GBE1), mRNA.	NM_000158.1	569.1	410.81	1.39	0.0007769	0.0233	0.1
RFX2	Homo sapiens regulatory factor X, 2 (influences HLA class II expression) (RFX2), transcript variant 1, mRNA.	NM_000635.2	231.97	167.05	1.39	0.0008853	0.0253	0.1
	full-length cDNA clone CS0DF032YA11 of Fetal brain of Homo sapiens (human)	Hs.444785	213.17	153.67	1.39	0.0009467	0.0265	0.1
	Homo sapiens, clone IMAGE:5165425, mRNA	Hs.559124	202.78	145.45	1.39	0.0011246	0.0296	0.1
MTCP1	Homo sapiens mature T-cell proliferation 1 (MTCP1), nuclear gene encoding mitochondrial protein, transcript variant B1, mRNA.	NM_001018025.2	1487.16	1072.09	1.39	0.0012072	0.0311	0.1
CYTH2	Homo sapiens cytohesin 2 (CYTH2), transcript variant 1, mRNA.	NM_017457.4	345.97	248.94	1.39	0.0013752	0.0338	0.1
LMO2	Homo sapiens LIM domain only 2 (rhombotin-like 1) (LMO2), mRNA.	NM_005574.2	244.43	175.89	1.39	0.0014965	0.0359	0.1
PPCS	Homo sapiens phosphopantothenoylcysteine synthetase (PPCS), transcript variant 1, mRNA.	NM_024664.1	2482.94	1783.01	1.39	0.0016243	0.0379	0.1
PEX11G	Homo sapiens peroxisomal biogenesis factor 11 gamma (PEX11G), mRNA.	NM_080662.2	213.96	154.4	1.39	0.0016795	0.0388	0.1
SLC3A2	Homo sapiens solute carrier family 3 (activators of dibasic and neutral amino acid transport), member 2 (SLC3A2), transcript variant 1, mRNA.	NM_001012661.1	969.31	695.93	1.39	0.0016837	0.0389	0.1
LOC341315	PREDICTED: Homo sapiens misc_RNA (LOC341315), miscRNA.	XR_017616.1	1305.78	941.68	1.39	0.0018882	0.0417	0.1
CRADD	Homo sapiens CASP2 and RIPK1 domain containing adaptor with death domain (CRADD), mRNA.	NM_003805.3	428.56	308.62	1.39	0.0019712	0.0428	0.1
LBA1	Homo sapiens lupus brain antigen 1 (LBA1), mRNA.	XM_940627.1	239.43	172.13	1.39	0.0022317	0.0469	0.1
LOC440595	PREDICTED: Homo sapiens misc_RNA (LOC440595), miscRNA.	XR_038356.1	4331.07	3113.54	1.39	0.0023909	0.0491	0.1
C14orf179	Homo sapiens chromosome 14 open reading frame 179 (C14orf179), mRNA.	NM_052873.1	1000.1	718.84	1.39	0.0027964	0.0547	0.1
MAP1LC3A	Homo sapiens microtubule-associated protein 1 light chain 3 alpha (MAP1LC3A), transcript variant 2, mRNA.	NM_181509.1	367.84	264.66	1.39	0.0028263	0.055	0.1
WNT10B	Homo sapiens wingless-type MMTV integration site family, member 10B (WNT10B), mRNA.	NM_003394.2	203.12	145.69	1.39	0.003058	0.0578	0.1
PIGX	Homo sapiens phosphatidylinositol glycan anchor biosynthesis, class X (PIGX), mRNA.	NM_017861.1	428.47	308.14	1.39	0.0033703	0.0619	0.1
LOC339804	PREDICTED: Homo sapiens hypothetical gene supported by AK075484; BC014578 (LOC339804), mRNA.	XM_941655.1	340.05	244.81	1.39	0.0034339	0.0626	0.1
PLEKHA9	Homo sapiens pleckstrin homology domain containing, family A (phosphoinositide binding specific) member 9 (PLEKHA9), mRNA.	NM_015899.1	321.59	230.96	1.39	0.0034769	0.063	0.1
ITGAV	Homo sapiens integrin, alpha V (vitronectin receptor, alpha polypeptide, antigen CD51) (ITGAV), mRNA.	NM_002210.2	2813.82	2018.7	1.39	0.0036815	0.0656	0.1
ZNF557	Homo sapiens zinc finger protein 557 (ZNF557), transcript variant 2, mRNA.	NM_001044387.1	414.84	298.13	1.39	0.0036963	0.0658	0.1
GPX2	Homo sapiens glutathione peroxidase 2 (gastrointestinal) (GPX2), mRNA.	NM_002083.2	2617.34	1882.82	1.39	0.003698	0.0658	0.1
XAF1	Homo sapiens XIAP associated factor 1 (XAF1), transcript variant 2, mRNA.	NM_199139.1	275.21	198.26	1.39	0.0037702	0.0667	0.1
	PREDICTED: Homo sapiens hypothetical LOC389089 (LOC389089), mRNA	Hs.534680	211.82	152.45	1.39	0.0040021	0.0696	0.1
MRE11A	Homo sapiens MRE11 meiotic recombination 11 homolog A (S. cerevisiae) (MRE11A), transcript variant 1, mRNA.	NM_005591.3	303	217.48	1.39	0.0047869	0.0779	0.1
CEP57	Homo sapiens centrosomal protein 57kDa (CEP57), mRNA.	NM_014679.3	226.76	163.63	1.39	0.0048618	0.0787	0.1
ATXN3	Homo sapiens ataxin 3 (ATXN3), transcript variant 2, mRNA.	NM_030660.2	549.41	399.36	1.38	5.39e-05	0.00408	0.1
SOX6	Homo sapiens SRY (sex determining region Y)-box 6 (SOX6), transcript variant 1, mRNA.	NM_017508.1	161.44	116.75	1.38	8.02e-05	0.00526	0.1
COL1A1	Homo sapiens collagen, type I, alpha 1 (COL1A1), mRNA.	NM_000088.2	193.88	140.87	1.38	0.000113	0.00657	0.1
STON1	Homo sapiens stonin 1 (STON1), mRNA.	NM_006873.2	148.48	107.93	1.38	0.000219	0.00997	0.1
LOC100131970	PREDICTED: Homo sapiens misc_RNA (LOC100131970), miscRNA.	XR_038401.1	177.02	128.58	1.38	0.000407	0.0152	0.1
CNOT8	Homo sapiens CCR4-NOT transcription complex, subunit 8 (CNOT8), mRNA.	NM_004779.4	256.56	185.37	1.38	0.0004733	0.0168	0.1
FAM59A	Homo sapiens family with sequence similarity 59, member A (FAM59A), mRNA.	NM_022751.1	213.55	154.43	1.38	0.0005549	0.0187	0.1
NGFRAP1	Homo sapiens nerve growth factor receptor (TNFRSF16) associated protein 1 (NGFRAP1), transcript variant 1, mRNA.	NM_206917.1	4689.39	3405.86	1.38	0.0007469	0.0227	0.1
PML	PREDICTED: Homo sapiens promyelocytic leukemia, transcript variant 12 (PML), mRNA.	XM_942288.1	342.51	247.59	1.38	0.0007641	0.0231	0.1
UBB	Homo sapiens ubiquitin B (UBB), mRNA.	NM_018955.2	10882.1	7882.3	1.38	0.0009159	0.0259	0.1
SCYL3	Homo sapiens SCY1-like 3 (S. cerevisiae) (SCYL3), transcript variant 1, mRNA.	NM_020423.4	286.2	207.99	1.38	0.0009346	0.0262	0.1
KIAA0101	Homo sapiens KIAA0101 (KIAA0101), transcript variant 1, mRNA.	NM_014736.4	3116.29	2252.17	1.38	0.0009579	0.0266	0.1
PRRT3	Homo sapiens proline-rich transmembrane protein 3 (PRRT3), mRNA.	NM_207351.2	220.77	160.04	1.38	0.0009659	0.0268	0.1
ZBED5	Homo sapiens zinc finger, BED-type containing 5 (ZBED5), mRNA.	NM_021211.2	1067.29	773.63	1.38	0.0010215	0.0277	0.1
ERMAP	Homo sapiens erythroblast membrane-associated protein (Scianna blood group) (ERMAP), transcript variant 1, mRNA.	NM_001017922.1	214.93	155.4	1.38	0.0011209	0.0295	0.1
GTF2IRD2B	Homo sapiens GTF2I repeat domain containing 2B (GTF2IRD2B), mRNA.	NM_173537.2	611.99	442.67	1.38	0.0011553	0.0301	0.1
LOC642299	PREDICTED: Homo sapiens hypothetical protein LOC642299 (LOC642299), mRNA.	XM_930677.1	483.87	351.29	1.38	0.0012215	0.0313	0.1
WTAP	Homo sapiens Wilms tumor 1 associated protein (WTAP), transcript variant 1, mRNA.	NM_004906.3	1180.82	852.83	1.38	0.0012551	0.0318	0.1
ABLIM2	Homo sapiens actin binding LIM protein family, member 2 (ABLIM2), mRNA.	NM_032432.2	178.73	129.27	1.38	0.0014112	0.0345	0.1
RFC3	Homo sapiens replication factor C (activator 1) 3, 38kDa (RFC3), transcript variant 2, mRNA.	NM_181558.1	194.42	140.54	1.38	0.001496	0.0359	0.1
ZNF223	Homo sapiens zinc finger protein 223 (ZNF223), mRNA.	NM_013361.2	1167.74	848.31	1.38	0.0016042	0.0376	0.1
FGD2	Homo sapiens FYVE, RhoGEF and PH domain containing 2 (FGD2), mRNA.	NM_173558.2	192.61	139.31	1.38	0.0019563	0.0425	0.1
TPRG1L	Homo sapiens tumor protein p63 regulated 1-like (TPRG1L), mRNA.	NM_182752.3	2399.89	1740.44	1.38	0.0024009	0.0492	0.1
TCEAL3	Homo sapiens transcription elongation factor A (SII)-like 3 (TCEAL3), transcript variant 1, mRNA.	NM_001006933.1	2059.17	1493.79	1.38	0.0027238	0.0536	0.1
THBS3	Homo sapiens thrombospondin 3 (THBS3), mRNA.	NM_007112.3	269.36	195.33	1.38	0.0028808	0.0557	0.1
AGR2	Homo sapiens anterior gradient homolog 2 (Xenopus laevis) (AGR2), mRNA.	NM_006408.3	225.15	163.37	1.38	0.0028919	0.0558	0.1
CRTAP	Homo sapiens cartilage associated protein (CRTAP), mRNA.	NM_006371.3	284.19	206.09	1.38	0.0036974	0.0658	0.1
LOC441154	PREDICTED: Homo sapiens misc_RNA (LOC441154), miscRNA.	XR_018125.1	1235.46	896.11	1.38	0.0039101	0.0683	0.1
LOC729816	PREDICTED: Homo sapiens misc_RNA (LOC729816), miscRNA.	XR_042352.1	962.42	698.82	1.38	0.004013	0.0697	0.1
MVK	Homo sapiens mevalonate kinase (mevalonic aciduria) (MVK), mRNA.	NM_000431.1	512.51	371.98	1.38	0.00407	0.0702	0.1
DNAJB4	Homo sapiens DnaJ (Hsp40) homolog, subfamily B, member 4 (DNAJB4), mRNA.	NM_007034.3	179.48	130.17	1.38	0.0044593	0.0741	0.1
EFS	Homo sapiens embryonal Fyn-associated substrate (EFS), transcript variant 2, mRNA.	NM_005864.2	269.36	197.23	1.37	8.87e-05	0.00559	0.1
MAP1LC3B	Homo sapiens microtubule-associated protein 1 light chain 3 beta (MAP1LC3B), mRNA.	NM_022818.3	1387.26	1014.4	1.37	0.0001066	0.00636	0.1
C15orf48	Homo sapiens chromosome 15 open reading frame 48 (C15orf48), transcript variant 2, mRNA.	NM_032413.2	326.07	238.38	1.37	0.0002463	0.0107	0.1
TSHZ2	Homo sapiens teashirt zinc finger homeobox 2 (TSHZ2), mRNA.	NM_173485.2	215.34	156.62	1.37	0.0002617	0.0111	0.1
TTC32	Homo sapiens tetratricopeptide repeat domain 32 (TTC32), mRNA.	NM_001008237.1	253.67	185.15	1.37	0.000264	0.0112	0.1
FXR1	Homo sapiens fragile X mental retardation, autosomal homolog 1 (FXR1), transcript variant 1, mRNA.	NM_005087.2	1154.31	843.35	1.37	0.0006328	0.0204	0.1
LOC644760	PREDICTED: Homo sapiens hypothetical protein LOC644760 (LOC644760), mRNA.	XM_932354.1	381.08	278.03	1.37	0.0007409	0.0227	0.1
C11orf54	Homo sapiens chromosome 11 open reading frame 54 (C11orf54), mRNA.	NM_014039.2	319.88	234.31	1.37	0.0007543	0.0229	0.1
ATP6V1E1	Homo sapiens ATPase, H+ transporting, lysosomal 31kDa, V1 subunit E1 (ATP6V1E1), transcript variant 3, mRNA.	NM_001039367.1	6975.57	5088.9	1.37	0.0008238	0.0243	0.1
ZDHHC1	Homo sapiens zinc finger, DHHC-type containing 1 (ZDHHC1), mRNA.	NM_013304.1	213.13	156.03	1.37	0.0008795	0.0252	0.1
RNF39	Homo sapiens ring finger protein 39 (RNF39), transcript variant 3, mRNA.	NM_170770.1	211.28	154.24	1.37	0.0008924	0.0255	0.1
PTGR1	Homo sapiens prostaglandin reductase 1 (PTGR1), mRNA.	NM_012212.2	1663.63	1214.97	1.37	0.0010357	0.028	0.1
LMO4	Homo sapiens LIM domain only 4 (LMO4), mRNA.	NM_006769.2	2789.92	2041.56	1.37	0.0010564	0.0283	0.1
BCL11A	Homo sapiens B-cell CLL/lymphoma 11A (zinc finger protein) (BCL11A), transcript variant 1, mRNA.	NM_138559.1	179.78	130.79	1.37	0.0016209	0.0378	0.1
HIST2H2AC	Homo sapiens histone cluster 2, H2ac (HIST2H2AC), mRNA.	NM_003517.2	491.53	358.91	1.37	0.0018193	0.0408	0.1
NUDT14	Homo sapiens nudix (nucleoside diphosphate linked moiety X)-type motif 14 (NUDT14), mRNA.	NM_177533.2	1149.79	836.83	1.37	0.0018378	0.041	0.1
CLCC1	Homo sapiens chloride channel CLIC-like 1 (CLCC1), transcript variant 2, mRNA.	NM_013296.3	2216.69	1623.88	1.37	0.0018862	0.0417	0.1
GSTM2	Homo sapiens glutathione S-transferase M2 (muscle) (GSTM2), mRNA.	NM_000848.2	441.2	322.86	1.37	0.0019287	0.0423	0.1
CAPN3	Homo sapiens calpain 3, (p94) (CAPN3), transcript variant 2, mRNA.	NM_000070.2	228.77	167.1	1.37	0.0019401	0.0424	0.1
LOC255326	PREDICTED: Homo sapiens hypothetical protein LOC255326 (LOC255326), mRNA.	XM_927253.1	204.14	149.19	1.37	0.0028138	0.0548	0.1
SPAG16	Homo sapiens sperm associated antigen 16 (SPAG16), transcript variant 2, mRNA.	NM_001025436.1	373.5	272.56	1.37	0.0030481	0.0577	0.1
SPPL2A	Homo sapiens signal peptide peptidase-like 2A (SPPL2A), mRNA.	NM_032802.2	1451.51	1060.18	1.37	0.0030611	0.0578	0.1
TCP11L2	Homo sapiens t-complex 11 (mouse)-like 2 (TCP11L2), mRNA.	NM_152772.1	170.62	125.78	1.36	0.00037	0.0142	0.1
MUC15	Homo sapiens mucin 15, cell surface associated (MUC15), mRNA.	NM_145650.2	172.74	126.64	1.36	0.0007287	0.0224	0.1
BNIPL	Homo sapiens BCL2/adenovirus E1B 19kD interacting protein like (BNIPL), mRNA.	NM_138278.1	902.78	663.32	1.36	0.0011604	0.0302	0.1
SLC5A3	Homo sapiens solute carrier family 5 (sodium/myo-inositol cotransporter), member 3 (SLC5A3), mRNA.	NM_006933.2	161.2	118.71	1.36	0.0012283	0.0314	0.1
PMM1	Homo sapiens phosphomannomutase 1 (PMM1), mRNA.	NM_002676.1	1381.35	1015.39	1.36	0.0012592	0.0319	0.1
RNU6-15	Homo sapiens RNA, U6 small nuclear 15 (RNU6-15), small nuclear RNA.	NR_028372.1	3077.2	2267.3	1.36	0.0012798	0.0323	0.1
IP6K2	Homo sapiens inositol hexakisphosphate kinase 2 (IP6K2), transcript variant 1, mRNA.	NM_016291.2	339.06	249.34	1.36	0.0020372	0.0439	0.1
	Homo sapiens cDNA FLJ38215 fis, clone FCBBF2000291	Hs.126889	232.75	171.53	1.36	0.0023392	0.0483	0.1
ZCCHC6	Homo sapiens zinc finger, CCHC domain containing 6 (ZCCHC6), mRNA.	NM_024617.2	358.98	263.2	1.36	0.0036023	0.0646	0.1
IP6K2	Homo sapiens inositol hexakisphosphate kinase 2 (IP6K2), transcript variant 2, mRNA.	NM_001005909.1	363.19	267.66	1.36	0.0038796	0.0679	0.1
LOC653108	PREDICTED: Homo sapiens similar to coxsackie virus and adenovirus receptor precursor (LOC653108), mRNA.	XM_930914.1	355.57	261.61	1.36	0.0041354	0.0709	0.1
FUNDC1	Homo sapiens FUN14 domain containing 1 (FUNDC1), mRNA.	NM_173794.2	925.09	680.4	1.36	0.0042713	0.0724	0.1
PDCD4	Homo sapiens programmed cell death 4 (neoplastic transformation inhibitor) (PDCD4), transcript variant 2, mRNA.	NM_145341.2	242.15	178.56	1.36	0.0043586	0.0733	0.1
DAPP1	Homo sapiens dual adaptor of phosphotyrosine and 3-phosphoinositides (DAPP1), mRNA.	NM_014395.1	6701.68	4939.1	1.36	0.0046139	0.0759	0.1
NT5C3	Homo sapiens 5'-nucleotidase, cytosolic III (NT5C3), transcript variant 1, mRNA.	NM_016489.11	922.37	679.87	1.36	0.0049189	0.0793	0.1
LOC100130053	PREDICTED: Homo sapiens hypothetical protein LOC100130053 (LOC100130053), mRNA.	XM_001721292.1	941.23	693.6	1.36	0.0049252	0.0793	0.1
SPG3A	Homo sapiens spastic paraplegia 3A (autosomal dominant) (SPG3A), transcript variant 2, mRNA.	NM_181598.2	329.09	244.04	1.35	8.34e-05	0.00537	0.1
PAN3	Homo sapiens PAN3 polyA specific ribonuclease subunit homolog (S. cerevisiae) (PAN3), mRNA.	NM_175854.5	896.04	661.45	1.35	0.0001589	0.00825	0.1
PIGP	Homo sapiens phosphatidylinositol glycan anchor biosynthesis, class P (PIGP), transcript variant 2, mRNA.	NM_153681.1	1651.6	1220.99	1.35	0.0001613	0.0083	0.1
MGC5457	PREDICTED: Homo sapiens hypothetical protein MGC5457 (MGC5457), misc RNA.	XR_001379.1	193.48	143.07	1.35	0.0003893	0.0148	0.1
USP53	Homo sapiens ubiquitin specific peptidase 53 (USP53), mRNA.	NM_019050.1	258.96	191.62	1.35	0.0003958	0.0149	0.1
ARMCX1	Homo sapiens armadillo repeat containing, X-linked 1 (ARMCX1), mRNA.	NM_016608.1	896.3	663.37	1.35	0.0005453	0.0185	0.1
LOC338799	Homo sapiens hypothetical locus LOC338799 (LOC338799), non-coding RNA.	NR_002809.1	175.51	130.27	1.35	0.0007383	0.0226	0.1
SCARA3	Homo sapiens scavenger receptor class A, member 3 (SCARA3), transcript variant 2, mRNA.	NM_182826.1	309.7	230.26	1.35	0.0007623	0.0231	0.1
LOC100132804	PREDICTED: Homo sapiens misc_RNA (LOC100132804), miscRNA.	XR_037093.1	498.59	369.52	1.35	0.0012628	0.032	0.1
IFIT5	Homo sapiens interferon-induced protein with tetratricopeptide repeats 5 (IFIT5), mRNA.	NM_012420.1	220.29	163.48	1.35	0.0013336	0.0332	0.1
DCI	Homo sapiens dodecenoyl-Coenzyme A delta isomerase (3,2 trans-enoyl-Coenzyme A isomerase) (DCI), nuclear gene encoding mitochondrial protein, mRNA.	NM_001919.2	571.19	423.95	1.35	0.0013554	0.0335	0.1
LOC100128425	PREDICTED: Homo sapiens hypothetical protein LOC100128425 (LOC100128425), mRNA.	XM_001715432.1	247.27	183.14	1.35	0.0013855	0.034	0.1
OIP5	Homo sapiens Opa interacting protein 5 (OIP5), mRNA.	NM_007280.1	1582.2	1169.3	1.35	0.0014427	0.0352	0.1
ZBTB3	Homo sapiens zinc finger and BTB domain containing 3 (ZBTB3), mRNA.	NM_024784.2	226.67	167.39	1.35	0.0014801	0.0357	0.1
N4BP2	Homo sapiens Nedd4 binding protein 2 (N4BP2), mRNA.	NM_018177.2	1171.14	864.61	1.35	0.0018031	0.0406	0.1
ACSS1	Homo sapiens acyl-CoA synthetase short-chain family member 1 (ACSS1), nuclear gene encoding mitochondrial protein, mRNA.	NM_032501.2	232.88	172.42	1.35	0.0018174	0.0407	0.1
TACC2	Homo sapiens transforming, acidic coiled-coil containing protein 2 (TACC2), transcript variant 4, mRNA.	NM_006997.2	1060.85	787.08	1.35	0.0021581	0.0458	0.1
MMP28	Homo sapiens matrix metallopeptidase 28 (MMP28), transcript variant 1, mRNA.	NM_001032278.1	261.79	194.28	1.35	0.0022075	0.0466	0.1
CAPN3	Homo sapiens calpain 3, (p94) (CAPN3), transcript variant 3, mRNA.	NM_173087.1	187.53	139.25	1.35	0.0022707	0.0474	0.1
SLC35E3	Homo sapiens solute carrier family 35, member E3 (SLC35E3), mRNA.	NM_018656.2	663.13	491.15	1.35	0.0025161	0.0509	0.1
BGN	Homo sapiens biglycan (BGN), mRNA.	NM_001711.3	208.82	154.24	1.35	0.0028422	0.0552	0.1
UBL7	Homo sapiens ubiquitin-like 7 (bone marrow stromal cell-derived) (UBL7), transcript variant 2, mRNA.	NM_201265.1	457.55	337.83	1.35	0.0034651	0.063	0.1
TMEM80	Homo sapiens transmembrane protein 80 (TMEM80), transcript variant 1, mRNA.	NM_174940.1	305.83	226.05	1.35	0.0039124	0.0683	0.1
NYNRIN	Homo sapiens NYN domain and retroviral integrase containing (NYNRIN), mRNA.	NM_025081.2	659.38	489.8	1.35	0.0039483	0.0689	0.1
LOC100131718	PREDICTED: Homo sapiens misc_RNA (LOC100131718), miscRNA.	XR_038705.1	1297.17	961.06	1.35	0.0042716	0.0724	0.1
IL22RA1	Homo sapiens interleukin 22 receptor, alpha 1 (IL22RA1), mRNA.	NM_021258.2	241.94	179.84	1.35	0.0043537	0.0733	0.1
RNF7	Homo sapiens ring finger protein 7 (RNF7), transcript variant 3, mRNA.	NM_014245.2	6212.01	4618.18	1.35	0.0047523	0.0775	0.1
ARL17B	Homo sapiens ADP-ribosylation factor-like 17B (ARL17B), transcript variant 2, mRNA.	NM_001103154.1	217.24	160.33	1.35	0.0048061	0.0781	0.1
OCEL1	Homo sapiens occludin/ELL domain containing 1 (OCEL1), mRNA.	NM_024578.1	376.39	278.08	1.35	0.0049253	0.0793	0.1
TMEM185A	Homo sapiens transmembrane protein 185A (TMEM185A), mRNA.	NM_032508.1	380.65	283.7	1.34	0.0004626	0.0166	0.1
LOC100133430	PREDICTED: Homo sapiens similar to hCG1640620 (LOC100133430), mRNA.	XM_001717411.1	194.3	144.99	1.34	0.0004735	0.0168	0.1
CCDC90B	Homo sapiens coiled-coil domain containing 90B (CCDC90B), mRNA.	NM_021825.3	3207.58	2401.56	1.34	0.0004876	0.0172	0.1
NAIF1	Homo sapiens nuclear apoptosis inducing factor 1 (NAIF1), mRNA.	NM_197956.3	203.67	151.97	1.34	0.0005495	0.0186	0.1
KCNJ5	Homo sapiens potassium inwardly-rectifying channel, subfamily J, member 5 (KCNJ5), mRNA.	NM_000890.3	167.08	124.75	1.34	0.0006239	0.0202	0.1
ALCAM	Homo sapiens activated leukocyte cell adhesion molecule (ALCAM), mRNA.	NM_001627.2	2212.43	1652.65	1.34	0.0007423	0.0227	0.1
PERP	Homo sapiens PERP, TP53 apoptosis effector (PERP), mRNA.	NM_022121.2	11171.4	8311.69	1.34	0.0007562	0.0229	0.1
PSMB8	Homo sapiens proteasome (prosome, macropain) subunit, beta type, 8 (large multifunctional peptidase 7) (PSMB8), transcript variant 1, mRNA.	NM_004159.4	1346.33	1004.79	1.34	0.0007769	0.0233	0.1
TCEA2	Homo sapiens transcription elongation factor A (SII), 2 (TCEA2), transcript variant 2, mRNA.	NM_003195.4	295.36	220.27	1.34	0.0011642	0.0302	0.1
CBFA2T2	Homo sapiens core-binding factor, runt domain, alpha subunit 2; translocated to, 2 (CBFA2T2), transcript variant 2, mRNA.	NM_005093.3	194.27	144.9	1.34	0.0012179	0.0313	0.1
BCKDHB	Homo sapiens branched chain keto acid dehydrogenase E1, beta polypeptide (maple syrup urine disease) (BCKDHB), nuclear gene encoding mitochondrial protein, transcript variant 1, mRNA.	NM_183050.1	246.24	184.22	1.34	0.0015398	0.0366	0.1
PEX13	Homo sapiens peroxisome biogenesis factor 13 (PEX13), mRNA.	NM_002618.2	574.74	428.57	1.34	0.0017212	0.0395	0.1
GABRE	Homo sapiens gamma-aminobutyric acid (GABA) A receptor, epsilon (GABRE), mRNA.	NM_004961.3	259.58	193.58	1.34	0.0019333	0.0423	0.1
FAM14B	Homo sapiens family with sequence similarity 14, member B (FAM14B), mRNA.	NM_145249.1	218.34	162.78	1.34	0.0024875	0.0505	0.1
LOC100134868	Homo sapiens hypothetical LOC100134868 (LOC100134868), non-coding RNA.	NR_004846.2	668.04	496.74	1.34	0.0025482	0.0514	0.1
	AGENCOURT_15364206 Human Anterior Horn Homo sapiens cDNA clone IMAGE:30513831 5, mRNA sequence	Hs.572538	231.5	172.78	1.34	0.0029758	0.0569	0.1
ACP6	Homo sapiens acid phosphatase 6, lysophosphatidic (ACP6), mRNA.	NM_016361.2	246.53	183.48	1.34	0.0030355	0.0576	0.1
LOC402057	Homo sapiens similar to 40S ribosomal protein S17 (LOC402057), mRNA.	NM_001080499.1	793.26	591.73	1.34	0.0030503	0.0578	0.1
BCKDHA	Homo sapiens branched chain keto acid dehydrogenase E1, alpha polypeptide (BCKDHA), mRNA.	NM_000709.2	496.41	371.04	1.34	0.0036243	0.0649	0.1
FKBP5	Homo sapiens FK506 binding protein 5 (FKBP5), mRNA.	NM_004117.2	1090.44	813.63	1.34	0.0036755	0.0656	0.1
CCNB2	Homo sapiens cyclin B2 (CCNB2), mRNA.	NM_004701.2	2993.92	2242.37	1.34	0.0038093	0.0672	0.1
ATM	Homo sapiens ataxia telangiectasia mutated (ATM), transcript variant 1, mRNA.	NM_000051.3	435.03	324.66	1.34	0.0043336	0.0731	0.1
ATL1	Homo sapiens atlastin GTPase 1 (ATL1), transcript variant 2, mRNA.	NM_181598.3	221.4	164.62	1.34	0.0045115	0.0747	0.1
C10orf67	Homo sapiens chromosome 10 open reading frame 67 (C10orf67), mRNA.	NM_153714.1	185.11	137.98	1.34	0.0046319	0.076	0.1
CCDC77	Homo sapiens coiled-coil domain containing 77 (CCDC77), mRNA.	NM_032358.2	502.42	373.96	1.34	0.0048935	0.079	0.1
LAMP2	Homo sapiens lysosomal-associated membrane protein 2 (LAMP2), transcript variant LAMP2A, mRNA.	NM_002294.1	2268.96	1709.79	1.33	0.0001095	0.00645	0.1
TLR3	Homo sapiens toll-like receptor 3 (TLR3), mRNA.	NM_003265.2	166.65	125.15	1.33	0.0001922	0.00911	0.1
PARD6G	Homo sapiens par-6 partitioning defective 6 homolog gamma (C. elegans) (PARD6G), mRNA.	NM_032510.2	1248.69	939.72	1.33	0.0002858	0.0119	0.1
CDKN2A	Homo sapiens cyclin-dependent kinase inhibitor 2A (melanoma, p16, inhibits CDK4) (CDKN2A), transcript variant 1, mRNA.	NM_058197.2	195.84	147.07	1.33	0.0004494	0.0162	0.1
PIGC	Homo sapiens phosphatidylinositol glycan anchor biosynthesis, class C (PIGC), transcript variant 1, mRNA.	NM_153747.1	441.97	331.54	1.33	0.0005247	0.0181	0.1
RUNX2	Homo sapiens runt-related transcription factor 2 (RUNX2), transcript variant 1, mRNA.	NM_001024630.1	187.96	141.13	1.33	0.0006291	0.0203	0.1
VRK3	Homo sapiens vaccinia related kinase 3 (VRK3), transcript variant 2, mRNA.	NM_001025778.1	376.15	283.29	1.33	0.0006578	0.0209	0.1
P4HTM	Homo sapiens prolyl 4-hydroxylase, transmembrane (endoplasmic reticulum) (P4HTM), transcript variant 3, mRNA.	NM_177938.2	210.59	158.93	1.33	0.0007718	0.0233	0.1
C11orf52	Homo sapiens chromosome 11 open reading frame 52 (C11orf52), mRNA.	NM_080659.1	195.18	147.03	1.33	0.0007859	0.0235	0.1
LOC728811	PREDICTED: Homo sapiens similar to UDP glycosyltransferase 2 family, polypeptide B17 (LOC728811), mRNA.	XM_496697.2	163.33	122.78	1.33	0.0008447	0.0248	0.1
ZFP64	Homo sapiens zinc finger protein 64 homolog (mouse) (ZFP64), transcript variant 4, mRNA.	NM_199427.1	393	296.48	1.33	0.0008674	0.0251	0.1
GPRC5C	Homo sapiens G protein-coupled receptor, family C, group 5, member C (GPRC5C), transcript variant 2, mRNA.	NM_018653.3	391.21	294.02	1.33	0.0010014	0.0275	0.1
	Homo sapiens, clone IMAGE:5241654, mRNA	Hs.335413	216.13	162.74	1.33	0.0010082	0.0275	0.1
RAB32	Homo sapiens RAB32, member RAS oncogene family (RAB32), mRNA.	NM_006834.2	5345.07	4023.71	1.33	0.0010464	0.0282	0.1
APPL2	Homo sapiens adaptor protein, phosphotyrosine interaction, PH domain and leucine zipper containing 2 (APPL2), mRNA.	NM_018171.2	667.92	502.37	1.33	0.0011237	0.0296	0.1
LOC642399	PREDICTED: Homo sapiens similar to CG5435-PA (LOC642399), mRNA.	XM_376965.3	172.38	129.75	1.33	0.0012218	0.0313	0.1
RNF181	Homo sapiens ring finger protein 181 (RNF181), mRNA.	NM_016494.3	2981.7	2248.36	1.33	0.0022494	0.0471	0.1
MST1	Homo sapiens macrophage stimulating 1 (hepatocyte growth factor-like) (MST1), mRNA.	NM_020998.2	231.31	173.36	1.33	0.0023679	0.0487	0.1
HLA-DMA	Homo sapiens major histocompatibility complex, class II, DM alpha (HLA-DMA), mRNA.	NM_006120.2	243.7	183.78	1.33	0.0024483	0.0499	0.1
HDAC9	Homo sapiens histone deacetylase 9 (HDAC9), transcript variant 3, mRNA.	NM_014707.1	236.43	177.98	1.33	0.0024918	0.0505	0.1
TMEM70	Homo sapiens transmembrane protein 70 (TMEM70), transcript variant 1, mRNA.	NM_017866.4	700.31	524.81	1.33	0.0026969	0.0533	0.1
MGC72104	Homo sapiens similar to FRG1 protein (FSHD region gene 1 protein) (MGC72104), mRNA.	NM_207350.1	371.48	279.31	1.33	0.0028251	0.055	0.1
NR1D2	PREDICTED: Homo sapiens nuclear receptor subfamily 1, group D, member 2 (NR1D2), mRNA.	XM_940036.1	222.54	167.81	1.33	0.0031847	0.0595	0.1
BSCL2	Homo sapiens Bernardinelli-Seip congenital lipodystrophy 2 (seipin) (BSCL2), mRNA.	NM_032667.4	1241.73	931.9	1.33	0.0032602	0.0604	0.1
GRHPR	Homo sapiens glyoxylate reductase/hydroxypyruvate reductase (GRHPR), mRNA.	NM_012203.1	854.14	644.26	1.33	0.0033358	0.0615	0.1
GON4L	Homo sapiens gon-4-like (C. elegans) (GON4L), transcript variant 1, mRNA.	XM_937953.1	555.55	419.18	1.33	0.0038794	0.0679	0.1
ANKMY2	Homo sapiens ankyrin repeat and MYND domain containing 2 (ANKMY2), mRNA.	NM_020319.1	387.85	290.83	1.33	0.0040877	0.0704	0.1
EXOC3	Homo sapiens exocyst complex component 3 (EXOC3), mRNA.	NM_007277.3	479.55	361.45	1.33	0.0041145	0.0707	0.1
ACVR1B	Homo sapiens activin A receptor, type IB (ACVR1B), transcript variant 1, mRNA.	NM_004302.3	781.14	587.96	1.33	0.0043188	0.073	0.1
LOC100130775	PREDICTED: Homo sapiens misc_RNA (LOC100130775), miscRNA.	XR_042325.1	1178.55	883.08	1.33	0.0043323	0.0731	0.1
LOC100128084	PREDICTED: Homo sapiens hypothetical protein LOC100128084 (LOC100128084), mRNA.	XM_001719793.1	6291.26	4735	1.33	0.0043778	0.0736	0.1
GALM	Homo sapiens galactose mutarotase (aldose 1-epimerase) (GALM), mRNA.	NM_138801.1	185.16	139.88	1.32	0.0001989	0.00929	0.1
STAT4	Homo sapiens signal transducer and activator of transcription 4 (STAT4), mRNA.	NM_003151.2	166.93	126.33	1.32	0.0002357	0.0105	0.1
PSG4	Homo sapiens pregnancy specific beta-1-glycoprotein 4 (PSG4), transcript variant 1, mRNA.	NM_002780.3	222.81	168.32	1.32	0.000566	0.0189	0.1
CLUAP1	Homo sapiens clusterin associated protein 1 (CLUAP1), transcript variant 1, mRNA.	NM_015041.1	296.13	223.76	1.32	0.0006293	0.0203	0.1
SCARNA18	Homo sapiens small Cajal body-specific RNA 18 (SCARNA18), guide RNA.	NR_003139.1	217.21	164.52	1.32	0.0006637	0.0211	0.1
BTG3	Homo sapiens BTG family, member 3 (BTG3), mRNA.	NM_006806.3	4522.17	3418.01	1.32	0.0007101	0.022	0.1
LGALS9B	Homo sapiens lectin, galactoside-binding, soluble, 9B (LGALS9B), mRNA.	XM_930339.1	200.84	151.68	1.32	0.0008624	0.025	0.1
TFPI	Homo sapiens tissue factor pathway inhibitor (lipoprotein-associated coagulation inhibitor) (TFPI), transcript variant 1, mRNA.	NM_001032281.1	172.47	130.43	1.32	0.0009056	0.0257	0.1
CTH	Homo sapiens cystathionase (cystathionine gamma-lyase) (CTH), transcript variant 2, mRNA.	NM_153742.3	220.47	167.05	1.32	0.0009409	0.0263	0.1
LOC400657	Homo sapiens hypothetical gene supported by BC036588 (LOC400657), mRNA.	NM_001008234.1	398.75	302.7	1.32	0.0009642	0.0268	0.1
LOC642393	PREDICTED: Homo sapiens similar to mitochondrial ribosomal protein L20, transcript variant 2 (LOC642393), mRNA.	XM_930777.1	243.86	185.14	1.32	0.0011374	0.0299	0.1
PHF11	Homo sapiens PHD finger protein 11 (PHF11), transcript variant 1, mRNA.	NM_016119.1	1952.41	1478.98	1.32	0.0013006	0.0327	0.1
CHP	Homo sapiens calcium binding protein P22 (CHP), mRNA.	NM_007236.3	4686.63	3538.83	1.32	0.0014534	0.0353	0.1
PSME1	Homo sapiens proteasome (prosome, macropain) activator subunit 1 (PA28 alpha) (PSME1), transcript variant 1, mRNA.	NM_006263.2	6764.97	5116.62	1.32	0.0016904	0.039	0.1
KIF20A	Homo sapiens kinesin family member 20A (KIF20A), mRNA.	NM_005733.1	1297.58	985.74	1.32	0.0018953	0.0418	0.1
	full-length cDNA clone CS0DI004YB08 of Placenta Cot 25-normalized of Homo sapiens (human)	Hs.126768	198.27	150.02	1.32	0.001948	0.0425	0.1
TRPV4	Homo sapiens transient receptor potential cation channel, subfamily V, member 4 (TRPV4), transcript variant 2, mRNA.	NM_147204.1	165.86	125.22	1.32	0.001991	0.0431	0.1
KRT24	Homo sapiens keratin 24 (KRT24), mRNA.	NM_019016.1	181.11	137.64	1.32	0.0020559	0.0442	0.1
OAS2	Homo sapiens 2'-5'-oligoadenylate synthetase 2, 69/71kDa (OAS2), transcript variant 1, mRNA.	NM_016817.2	180.93	137.03	1.32	0.0020779	0.0446	0.1
LOC646476	PREDICTED: Homo sapiens misc_RNA (LOC646476), miscRNA.	XR_017230.2	242.43	183.27	1.32	0.0021453	0.0457	0.1
RARRES1	Homo sapiens retinoic acid receptor responder (tazarotene induced) 1 (RARRES1), transcript variant 1, mRNA.	NM_206963.1	169.87	128.87	1.32	0.0022457	0.0471	0.1
LOC441114	PREDICTED: Homo sapiens hypothetical LOC441114 (LOC441114), mRNA.	XM_496783.2	348.62	264.99	1.32	0.0024318	0.0497	0.1
TMEM107	Homo sapiens transmembrane protein 107 (TMEM107), transcript variant 1, mRNA.	NM_032354.2	214.86	162.26	1.32	0.0024417	0.0498	0.1
LOC729760	PREDICTED: Homo sapiens misc_RNA (LOC729760), miscRNA.	XR_016027.1	449.43	339.56	1.32	0.0025038	0.0507	0.1
SIRT5	Homo sapiens sirtuin (silent mating type information regulation 2 homolog) 5 (S. cerevisiae) (SIRT5), transcript variant 1, mRNA.	NM_012241.2	582.41	441.06	1.32	0.0040631	0.0702	0.1
REL	Homo sapiens v-rel reticuloendotheliosis viral oncogene homolog (avian) (REL), mRNA.	NM_002908.2	185.88	140.31	1.32	0.0044584	0.0741	0.1
CLPX	Homo sapiens ClpX caseinolytic peptidase X homolog (E. coli) (CLPX), mRNA.	NM_006660.3	725.9	549.08	1.32	0.0048633	0.0787	0.1
GSTO2	Homo sapiens glutathione S-transferase omega 2 (GSTO2), mRNA.	NM_183239.1	1775.42	1350.98	1.31	0.000177	0.00868	0.1
RNF44	Homo sapiens ring finger protein 44 (RNF44), mRNA.	NM_014901.4	420.46	320.04	1.31	0.0002216	0.01	0.1
LOC100129890	PREDICTED: Homo sapiens similar to hCG1750329 (LOC100129890), mRNA.	XM_001719878.1	291.59	223.2	1.31	0.0005254	0.0181	0.1
EDN2	Homo sapiens endothelin 2 (EDN2), mRNA.	NM_001956.2	160.35	122.13	1.31	0.000526	0.0181	0.1
DSTYK	Homo sapiens dual serine/threonine and tyrosine protein kinase (DSTYK), transcript variant 2, mRNA.	NM_199462.2	427.65	326.37	1.31	0.0007499	0.0228	0.1
RNF135	Homo sapiens ring finger protein 135 (RNF135), transcript variant 2, mRNA.	NM_032322.3	453.83	346.88	1.31	0.000834	0.0246	0.1
LOC100133999	PREDICTED: Homo sapiens hypothetical protein LOC100133999 (LOC100133999), mRNA.	XM_001716785.1	239.83	183.41	1.31	0.0011892	0.0307	0.1
SYT14	Homo sapiens synaptotagmin XIV (SYT14), mRNA.	NM_153262.1	185.1	140.84	1.31	0.0012452	0.0317	0.1
C7orf23	Homo sapiens chromosome 7 open reading frame 23 (C7orf23), mRNA.	NM_024315.2	1005.3	768.84	1.31	0.0017371	0.0398	0.1
RAD51C	Homo sapiens RAD51 homolog C (S. cerevisiae) (RAD51C), transcript variant 1, mRNA.	NM_058216.1	627.7	479.36	1.31	0.0017619	0.0401	0.1
MED28	Homo sapiens mediator complex subunit 28 (MED28), mRNA.	NM_025205.3	1582.9	1210.55	1.31	0.001842	0.0411	0.1
WDR45	Homo sapiens WD repeat domain 45 (WDR45), transcript variant 1, mRNA.	NM_001029896.1	370.09	282.06	1.31	0.0019728	0.0428	0.1
RSF1	Homo sapiens remodeling and spacing factor 1 (RSF1), mRNA.	NM_016578.3	235.55	180.02	1.31	0.0020875	0.0447	0.1
BBS1	Homo sapiens Bardet-Biedl syndrome 1 (BBS1), mRNA.	NM_024649.4	276.81	210.61	1.31	0.0021742	0.0461	0.1
ALDH7A1	Homo sapiens aldehyde dehydrogenase 7 family, member A1 (ALDH7A1), mRNA.	NM_001182.2	3975.08	3028.91	1.31	0.002185	0.0462	0.1
FAM83F	Homo sapiens family with sequence similarity 83, member F (FAM83F), mRNA.	NM_138435.1	415.81	317.07	1.31	0.0022751	0.0474	0.1
C17orf98	Homo sapiens chromosome 17 open reading frame 98 (C17orf98), mRNA.	NM_001080465.2	173.93	133	1.31	0.0023799	0.0489	0.1
DCLRE1C	Homo sapiens DNA cross-link repair 1C (PSO2 homolog, S. cerevisiae) (DCLRE1C), transcript variant c, mRNA.	NM_001033858.1	222.88	170.73	1.31	0.0031335	0.0588	0.1
TCEAL4	Homo sapiens transcription elongation factor A (SII)-like 4 (TCEAL4), transcript variant 3, mRNA.	NM_001006936.1	1073.54	818.5	1.31	0.0032834	0.0607	0.1
DENND4A	Homo sapiens DENN/MADD domain containing 4A (DENND4A), mRNA.	NM_005848.2	195.2	148.99	1.31	0.0034204	0.0625	0.1
MUTED	Homo sapiens muted homolog (mouse) (MUTED), mRNA.	NM_201280.1	441.57	336.35	1.31	0.0037003	0.0658	0.1
MIR1978	Homo sapiens microRNA 1978 (MIR1978), microRNA.	NR_031742.1	2930.65	2242.74	1.31	0.0038022	0.0671	0.1
PDE4B	Homo sapiens phosphodiesterase 4B, cAMP-specific (phosphodiesterase E4 dunce homolog, Drosophila) (PDE4B), transcript variant a, mRNA.	NM_002600.3	154.69	117.82	1.31	0.0038347	0.0674	0.1
CLIP4	Homo sapiens CAP-GLY domain containing linker protein family, member 4 (CLIP4), mRNA.	NM_024692.3	590.31	450.17	1.31	0.0038518	0.0676	0.1
LOC646688	PREDICTED: Homo sapiens misc_RNA (LOC646688), miscRNA.	XR_038043.1	7119.14	5429.63	1.31	0.0039768	0.0692	0.1
GMPR2	Homo sapiens guanosine monophosphate reductase 2 (GMPR2), transcript variant 4, mRNA.	NM_001002002.1	1236.82	951.13	1.3	0.0004226	0.0156	0.1
SERTAD3	Homo sapiens SERTA domain containing 3 (SERTAD3), transcript variant 1, mRNA.	NM_203344.1	565.99	436.66	1.3	0.0010094	0.0275	0.1
	Homo sapiens cDNA FLJ33738 fis, clone BRAWH2018527	Hs.400256	170.96	132.01	1.3	0.001131	0.0297	0.1
DKFZP586I1420	Homo sapiens hypothetical protein DKFZp586I1420 (DKFZP586I1420), non-coding RNA.	NR_002186.1	309.62	238.13	1.3	0.0011646	0.0302	0.1
ATRN	Homo sapiens attractin (ATRN), transcript variant 2, mRNA.	NM_139322.1	217.22	167.51	1.3	0.0011657	0.0302	0.1
DEGS1	Homo sapiens degenerative spermatocyte homolog 1, lipid desaturase (Drosophila) (DEGS1), transcript variant 1, mRNA.	NM_003676.2	3313.47	2542.47	1.3	0.0013342	0.0332	0.1
SERINC3	Homo sapiens serine incorporator 3 (SERINC3), transcript variant 2, mRNA.	NM_198941.1	193.01	148.53	1.3	0.0015197	0.0363	0.1
GNPDA1	Homo sapiens glucosamine-6-phosphate deaminase 1 (GNPDA1), mRNA.	NM_005471.3	2479.35	1905.16	1.3	0.0016806	0.0388	0.1
LOC100130892	PREDICTED: Homo sapiens hypothetical protein LOC100130892 (LOC100130892), mRNA.	XM_001725978.1	432.44	333.09	1.3	0.0019525	0.0425	0.1
NR3C1	Homo sapiens nuclear receptor subfamily 3, group C, member 1 (glucocorticoid receptor) (NR3C1), transcript variant 6, mRNA.	NM_001020825.1	232.43	179.46	1.3	0.0020285	0.0438	0.1
CXorf12	Homo sapiens chromosome X open reading frame 12 (CXorf12), mRNA.	NM_003492.1	305.06	234.54	1.3	0.0022004	0.0465	0.1
WBP5	Homo sapiens WW domain binding protein 5 (WBP5), transcript variant 2, mRNA.	NM_001006614.1	2529.3	1938.51	1.3	0.0022464	0.0471	0.1
TOR1AIP2	Homo sapiens torsin A interacting protein 2 (TOR1AIP2), mRNA.	NM_145034.1	252.02	193.59	1.3	0.0023151	0.048	0.1
DSTYK	Homo sapiens dual serine/threonine and tyrosine protein kinase (DSTYK), transcript variant 1, mRNA.	NM_015375.2	282.11	217.08	1.3	0.0023172	0.048	0.1
POF1B	Homo sapiens premature ovarian failure, 1B (POF1B), mRNA.	NM_024921.2	379.99	292.76	1.3	0.0023572	0.0486	0.1
WDR54	Homo sapiens WD repeat domain 54 (WDR54), mRNA.	NM_032118.2	2879	2210.49	1.3	0.0026757	0.0531	0.1
PIGF	Homo sapiens phosphatidylinositol glycan anchor biosynthesis, class F (PIGF), transcript variant 1, mRNA.	NM_173074.1	928.56	712.28	1.3	0.0027093	0.0534	0.1
LOC100131526	PREDICTED: Homo sapiens misc_RNA (LOC100131526), miscRNA.	XR_038945.1	1349.15	1039.04	1.3	0.002784	0.0546	0.1
GALT	Homo sapiens galactose-1-phosphate uridylyltransferase (GALT), mRNA.	NM_000155.2	413.87	317.74	1.3	0.0028005	0.0547	0.1
OSCP1	Homo sapiens organic solute carrier partner 1 (OSCP1), transcript variant 2, mRNA.	NM_206837.1	235.33	180.56	1.3	0.0028608	0.0554	0.1
CRY2	Homo sapiens cryptochrome 2 (photolyase-like) (CRY2), mRNA.	NM_021117.1	253.39	194.25	1.3	0.0029757	0.0569	0.1
C21orf119	Homo sapiens chromosome 21 open reading frame 119 (C21orf119), mRNA.	NM_032910.2	183.58	141.69	1.3	0.0030651	0.0579	0.1
LOC100128585	PREDICTED: Homo sapiens misc_RNA (LOC100128585), miscRNA.	XR_039418.1	219.83	169.73	1.3	0.0035273	0.0636	0.1
LOC442597	PREDICTED: Homo sapiens hypothetical LOC442597 (LOC442597), mRNA.	XM_944534.1	288.56	222.4	1.3	0.0043007	0.0728	0.1
C12orf76	Homo sapiens chromosome 12 open reading frame 76 (C12orf76), mRNA.	NM_207435.1	206.69	158.93	1.3	0.0045741	0.0753	0.1
CYP39A1	Homo sapiens cytochrome P450, family 39, subfamily A, polypeptide 1 (CYP39A1), mRNA.	NM_016593.3	149.26	115.59	1.29	0.0002491	0.0108	0.1
WDR68	Homo sapiens WD repeat domain 68 (WDR68), transcript variant 2, mRNA.	NM_001003725.1	805.56	624.11	1.29	0.0003853	0.0147	0.1
LOC645715	PREDICTED: Homo sapiens misc_RNA (LOC645715), miscRNA.	XR_039454.1	438.86	338.97	1.29	0.0004087	0.0153	0.1
SELENBP1	Homo sapiens selenium binding protein 1 (SELENBP1), mRNA.	NM_003944.2	166.56	129.3	1.29	0.0005213	0.018	0.1
RAB38	Homo sapiens RAB38, member RAS oncogene family (RAB38), mRNA.	NM_022337.1	3725.06	2877.88	1.29	0.0006894	0.0217	0.1
ZP3	PREDICTED: Homo sapiens zona pellucida glycoprotein 3 (sperm receptor) (ZP3), mRNA.	XM_939654.1	160.12	124.44	1.29	0.0007463	0.0227	0.1
CHMP1B	Homo sapiens chromatin modifying protein 1B (CHMP1B), mRNA.	NM_020412.3	2392.68	1849.98	1.29	0.0007971	0.0237	0.1
LOC646609	PREDICTED: Homo sapiens similar to Chloride intracellular channel protein 4 (Intracellular chloride ion channel protein p64H1) (LOC646609), mRNA.	XM_929546.1	170.97	133.02	1.29	0.0010088	0.0275	0.1
UCA1	Homo sapiens urothelial cancer associated 1 (non-protein coding) (UCA1), non-coding RNA.	NR_015379.2	205.56	158.77	1.29	0.0012614	0.032	0.1
LMBRD1	Homo sapiens LMBR1 domain containing 1 (LMBRD1), mRNA.	NM_018368.2	1562.39	1210.74	1.29	0.0013657	0.0337	0.1
LOC554223	PREDICTED: Homo sapiens hypothetical LOC554223, transcript variant 2 (LOC554223), misc RNA.	XR_001114.1	149.03	115.35	1.29	0.0014422	0.0352	0.1
DLX5	Homo sapiens distal-less homeobox 5 (DLX5), mRNA.	NM_005221.4	216.52	167.72	1.29	0.0016747	0.0387	0.1
HOXA2	Homo sapiens homeobox A2 (HOXA2), mRNA.	NM_006735.3	209.57	162.41	1.29	0.0017771	0.0403	0.1
PLEKHA6	Homo sapiens pleckstrin homology domain containing, family A member 6 (PLEKHA6), mRNA.	NM_014935.2	164.61	127.99	1.29	0.0017833	0.0404	0.1
LGTN	Homo sapiens ligatin (LGTN), mRNA.	NM_006893.2	965.9	748.89	1.29	0.0018145	0.0407	0.1
ADCY9	Homo sapiens adenylate cyclase 9 (ADCY9), mRNA.	NM_001116.2	284.3	220.01	1.29	0.0022297	0.0469	0.1
SSTR2	Homo sapiens somatostatin receptor 2 (SSTR2), mRNA.	NM_001050.2	521.49	403.03	1.29	0.0027759	0.0544	0.1
LOC389386	PREDICTED: Homo sapiens misc_RNA (LOC389386), partial miscRNA.	XR_037483.1	478.4	369.5	1.29	0.00304	0.0577	0.1
LRRFIP2	Homo sapiens leucine rich repeat (in FLII) interacting protein 2 (LRRFIP2), transcript variant 2, mRNA.	NM_006309.1	1547.09	1203.75	1.29	0.0031122	0.0585	0.1
	BX090843 Soares_testis_NHT Homo sapiens cDNA clone IMAGp998C074110 ; IMAGE:1620414, mRNA sequence	Hs.535392	196.85	152.54	1.29	0.0034898	0.0632	0.1
LEP	Homo sapiens leptin (obesity homolog, mouse) (LEP), mRNA.	NM_000230.1	571.42	444.36	1.29	0.0041606	0.0711	0.1
	full-length cDNA clone CS0DJ011YN13 of T cells (Jurkat cell line) Cot 10-normalized of Homo sapiens (human)	Hs.559714	172.3	133.31	1.29	0.0044024	0.0738	0.1
ISCU	Homo sapiens iron-sulfur cluster scaffold homolog (E. coli) (ISCU), nuclear gene encoding mitochondrial protein, transcript variant 2, mRNA.	NM_213595.1	2771.55	2146.07	1.29	0.0044393	0.074	0.1
TRIM41	Homo sapiens tripartite motif-containing 41 (TRIM41), transcript variant 2, mRNA.	NM_201627.1	825.26	638.44	1.29	0.004841	0.0785	0.1
SLC7A7	Homo sapiens solute carrier family 7 (cationic amino acid transporter, y+ system), member 7 (SLC7A7), mRNA.	NM_003982.2	173.86	135.39	1.28	0.0002266	0.0102	0.1
WFDC2	Homo sapiens WAP four-disulfide core domain 2 (WFDC2), transcript variant 2, mRNA.	NM_080736.1	152.47	119.43	1.28	0.0002378	0.0106	0.1
TFPI	Homo sapiens tissue factor pathway inhibitor (lipoprotein-associated coagulation inhibitor) (TFPI), transcript variant 1, mRNA.	NM_006287.3	179.71	140.86	1.28	0.0002872	0.0119	0.1
HIBADH	Homo sapiens 3-hydroxyisobutyrate dehydrogenase (HIBADH), mRNA.	NM_152740.2	1476.44	1151.8	1.28	0.0004208	0.0156	0.1
YPEL2	Homo sapiens yippee-like 2 (Drosophila) (YPEL2), mRNA.	NM_001005404.3	198.17	154.5	1.28	0.0007075	0.0219	0.1
CASP9	Homo sapiens caspase 9, apoptosis-related cysteine peptidase (CASP9), transcript variant beta, mRNA.	NM_001229.2	188	147.19	1.28	0.0008547	0.0249	0.1
EPHB3	Homo sapiens EPH receptor B3 (EPHB3), mRNA.	NM_004443.3	264.26	207.11	1.28	0.0008994	0.0256	0.1
PDK2	Homo sapiens pyruvate dehydrogenase kinase, isozyme 2 (PDK2), mRNA.	NM_002611.3	167.56	130.48	1.28	0.0009336	0.0262	0.1
LOC654780	PREDICTED: Homo sapiens misc_RNA (LOC654780), miscRNA.	XR_040612.1	156.33	122.18	1.28	0.0010268	0.0278	0.1
CHURC1	Homo sapiens churchill domain containing 1 (CHURC1), mRNA.	NM_145165.2	553.41	431.62	1.28	0.0012977	0.0326	0.1
	Homo sapiens mRNA; cDNA DKFZp686E0389 (from clone DKFZp686E0389)	Hs.194225	294.5	230.61	1.28	0.0013086	0.0328	0.1
DBP	Homo sapiens D site of albumin promoter (albumin D-box) binding protein (DBP), mRNA.	NM_001352.2	167.41	130.3	1.28	0.0015447	0.0367	0.1
FLJ46906	PREDICTED: Homo sapiens hypothetical gene supported by AK128874; BC071813 (FLJ46906), mRNA.	XM_928441.1	239.79	186.99	1.28	0.0017569	0.0401	0.1
C17orf44	Homo sapiens chromosome 17 open reading frame 44 (C17orf44), mRNA.	NM_173621.1	166.24	130.31	1.28	0.0019275	0.0423	0.1
AMPD3	Homo sapiens adenosine monophosphate deaminase (isoform E) (AMPD3), transcript variant 1, mRNA.	NM_001025389.1	187.75	147.1	1.28	0.0019553	0.0425	0.1
PNRC1	Homo sapiens proline-rich nuclear receptor coactivator 1 (PNRC1), mRNA.	NM_006813.1	148.36	116.14	1.28	0.0022611	0.0473	0.1
PPAPDC2	Homo sapiens phosphatidic acid phosphatase type 2 domain containing 2 (PPAPDC2), mRNA.	NM_203453.2	358.87	279.6	1.28	0.002826	0.055	0.1
NR4A2	Homo sapiens nuclear receptor subfamily 4, group A, member 2 (NR4A2), transcript variant 1, mRNA.	NM_006186.2	164.95	129.1	1.28	0.0029092	0.056	0.1
DMD	Homo sapiens dystrophin (muscular dystrophy, Duchenne and Becker types) (DMD), transcript variant Dp40, mRNA.	NM_004019.1	158.04	123.71	1.28	0.0030485	0.0577	0.1
TMEM50A	Homo sapiens transmembrane protein 50A (TMEM50A), mRNA.	NM_014313.2	346.66	270.22	1.28	0.0031422	0.0589	0.1
TTC23	Homo sapiens tetratricopeptide repeat domain 23 (TTC23), transcript variant 2, mRNA.	NM_022905.3	523	410.13	1.28	0.003385	0.062	0.1
CDKN2B	Homo sapiens cyclin-dependent kinase inhibitor 2B (p15, inhibits CDK4) (CDKN2B), transcript variant 2, mRNA.	NM_078487.2	141.9	111.03	1.28	0.0033913	0.0621	0.1
KRIT1	Homo sapiens KRIT1, ankyrin repeat containing (KRIT1), transcript variant 3, mRNA.	NM_001013406.1	306.39	239.94	1.28	0.0035999	0.0645	0.1
ANKRD10	Homo sapiens ankyrin repeat domain 10 (ANKRD10), mRNA.	NM_017664.2	305.21	238.49	1.28	0.0040445	0.07	0.1
ZSWIM1	Homo sapiens zinc finger, SWIM-type containing 1 (ZSWIM1), mRNA.	NM_080603.3	619.22	484.59	1.28	0.0041699	0.0712	0.1
NEBL	Homo sapiens nebulette (NEBL), transcript variant 1, mRNA.	NM_006393.1	194.76	153.12	1.27	0.0003055	0.0124	0.1
AP4E1	Homo sapiens adaptor-related protein complex 4, epsilon 1 subunit (AP4E1), mRNA.	NM_007347.3	613.7	482.71	1.27	0.0003206	0.0129	0.1
CRELD1	Homo sapiens cysteine-rich with EGF-like domains 1 (CRELD1), transcript variant 1, mRNA.	NM_001031717.1	292.79	229.7	1.27	0.0004251	0.0156	0.1
ZNF446	Homo sapiens zinc finger protein 446 (ZNF446), mRNA.	NM_017908.1	251.69	197.95	1.27	0.0005657	0.0189	0.1
TMEM140	Homo sapiens transmembrane protein 140 (TMEM140), mRNA.	NM_018295.1	144.49	114.18	1.27	0.000582	0.0193	0.1
CKB	Homo sapiens creatine kinase, brain (CKB), mRNA.	NM_001823.3	171.97	135.14	1.27	0.0006276	0.0203	0.1
PPARA	Homo sapiens peroxisome proliferator-activated receptor alpha (PPARA), transcript variant 3, mRNA.	NM_001001928.2	164.56	129.71	1.27	0.0008619	0.025	0.1
ZNF75D	Homo sapiens zinc finger protein 75D (ZNF75D), mRNA.	NM_007131.2	332.21	261.89	1.27	0.0009357	0.0262	0.1
ARL6IP6	Homo sapiens ADP-ribosylation-like factor 6 interacting protein 6 (ARL6IP6), mRNA.	NM_152522.2	850.19	669.54	1.27	0.0014587	0.0353	0.1
	AGENCOURT_7914287 NIH_MGC_71 Homo sapiens cDNA clone IMAGE:6156595 5, mRNA sequence	Hs.125087	175.66	138.03	1.27	0.0015707	0.0371	0.1
TMEM116	Homo sapiens transmembrane protein 116 (TMEM116), mRNA.	NM_138341.1	256.83	201.7	1.27	0.0016377	0.0381	0.1
LOC651198	PREDICTED: Homo sapiens similar to hCG2036706 (LOC651198), mRNA.	XM_001715717.1	218.34	171.63	1.27	0.0022401	0.047	0.1
PMS2L3	Homo sapiens postmeiotic segregation increased 2-like 3 (PMS2L3), transcript variant 2, mRNA.	NM_001003686.1	250.09	197.06	1.27	0.0023745	0.0488	0.1
ELP2	Homo sapiens elongation protein 2 homolog (S. cerevisiae) (ELP2), mRNA.	NM_018255.1	683.42	538.09	1.27	0.0023922	0.0491	0.1
LOC730183	PREDICTED: Homo sapiens hypothetical LOC730183 (LOC730183), mRNA.	XM_001720485.1	170.27	134.26	1.27	0.0024871	0.0505	0.1
COMMD3	Homo sapiens COMM domain containing 3 (COMMD3), mRNA.	NM_012071.2	3870.44	3043.45	1.27	0.0026649	0.0529	0.1
FTSJD2	Homo sapiens FtsJ methyltransferase domain containing 2 (FTSJD2), mRNA.	NM_015050.2	506.06	397.97	1.27	0.0027887	0.0546	0.1
LOC338799	PREDICTED: Homo sapiens hypothetical locus LOC338799, transcript variant 3 (LOC338799), misc RNA.	XR_000910.1	153.95	121.05	1.27	0.0030775	0.058	0.1
BBS2	Homo sapiens Bardet-Biedl syndrome 2 (BBS2), mRNA.	NM_031885.2	607.64	479.06	1.27	0.0031892	0.0595	0.1
ETV7	Homo sapiens ets variant 7 (ETV7), mRNA.	NM_016135.2	182.2	142.94	1.27	0.003379	0.062	0.1
C1orf57	Homo sapiens chromosome 1 open reading frame 57 (C1orf57), mRNA.	NM_032324.1	1248.28	981	1.27	0.0034256	0.0625	0.1
FLJ10781	Homo sapiens hypothetical protein FLJ10781 (FLJ10781), mRNA.	NM_018215.2	186.22	146.79	1.27	0.0034427	0.0627	0.1
WDR66	Homo sapiens WD repeat domain 66 (WDR66), mRNA.	NM_144668.3	380.24	300.27	1.27	0.003891	0.0681	0.1
TLR6	Homo sapiens toll-like receptor 6 (TLR6), mRNA.	NM_006068.2	156.45	122.82	1.27	0.0041881	0.0714	0.1
WDR91	Homo sapiens WD repeat domain 91 (WDR91), mRNA.	NM_014149.2	287.96	226.7	1.27	0.004312	0.0729	0.1
AKR1A1	Homo sapiens aldo-keto reductase family 1, member A1 (aldehyde reductase) (AKR1A1), transcript variant 2, mRNA.	NM_153326.1	3022.3	2376.32	1.27	0.0044499	0.0741	0.1
LOC644384	PREDICTED: Homo sapiens misc_RNA (LOC644384), miscRNA.	XR_017413.1	238.81	188.25	1.27	0.0047271	0.0772	0.1
DUT	Homo sapiens deoxyuridine triphosphatase (DUT), nuclear gene encoding mitochondrial protein, transcript variant 1, mRNA.	NM_001025248.1	323.28	253.71	1.27	0.0048672	0.0787	0.1
RFX1	Homo sapiens regulatory factor X, 1 (influences HLA class II expression) (RFX1), mRNA.	NM_002918.3	327.09	256.66	1.27	0.0049312	0.0794	0.1
CAPN12	Homo sapiens calpain 12 (CAPN12), mRNA.	NM_144691.3	162.25	128.46	1.26	0.0003448	0.0134	0.1
MSI2	Homo sapiens musashi homolog 2 (Drosophila) (MSI2), transcript variant 1, mRNA.	NM_138962.2	172.51	136.51	1.26	0.0004545	0.0163	0.1
H1F0	Homo sapiens H1 histone family, member 0 (H1F0), mRNA.	NM_005318.2	4140.65	3295.57	1.26	0.0005387	0.0184	0.1
PXMP3	Homo sapiens peroxisomal membrane protein 3, 35kDa (PXMP3), transcript variant 1, mRNA.	NM_000318.1	764.5	606.02	1.26	0.0008543	0.0249	0.1
B2M	Homo sapiens beta-2-microglobulin (B2M), mRNA.	NM_004048.2	11911.1	9439.11	1.26	0.0013157	0.0329	0.1
ABHD12	Homo sapiens abhydrolase domain containing 12 (ABHD12), transcript variant 2, mRNA.	NM_015600.2	293.76	232.91	1.26	0.0013304	0.0332	0.1
GPR172B	Homo sapiens G protein-coupled receptor 172B (GPR172B), mRNA.	NM_017986.2	155.7	123.43	1.26	0.0015297	0.0364	0.1
GSR	Homo sapiens glutathione reductase (GSR), mRNA.	NM_000637.2	337.75	268.11	1.26	0.0016275	0.0379	0.1
LOC642361	PREDICTED: Homo sapiens hypothetical LOC642361 (LOC642361), mRNA.	XM_930768.1	237.71	188.57	1.26	0.0019313	0.0423	0.1
CDKN2C	Homo sapiens cyclin-dependent kinase inhibitor 2C (p18, inhibits CDK4) (CDKN2C), transcript variant 2, mRNA.	NM_078626.1	155.65	123.91	1.26	0.0025072	0.0508	0.1
	Homo sapiens cDNA FLJ41921 fis, clone PERIC2002766	Hs.355933	156.21	124.08	1.26	0.003015	0.0574	0.1
PILRA	Homo sapiens paired immunoglobin-like type 2 receptor alpha (PILRA), transcript variant 2, mRNA.	NM_178272.1	172.39	137.12	1.26	0.003567	0.0642	0.1
SLC29A3	Homo sapiens solute carrier family 29 (nucleoside transporters), member 3 (SLC29A3), mRNA.	NM_018344.3	161.59	128.53	1.26	0.003724	0.0662	0.1
ZC3H10	Homo sapiens zinc finger CCCH-type containing 10 (ZC3H10), mRNA.	NM_032786.1	267.02	211.54	1.26	0.0039589	0.0691	0.1
CICK0721Q.1	Homo sapiens cICK0721Q.2 (60S Ribosomal Protein L12 LIKE protein) (CICK0721Q.1), mRNA.	NM_001080858.1	306.87	243.49	1.26	0.0043196	0.073	0.1
ACSF2	Homo sapiens acyl-CoA synthetase family member 2 (ACSF2), mRNA.	NM_025149.4	340.1	269.65	1.26	0.0045485	0.0751	0.1
LOC374395	Homo sapiens similar to RIKEN cDNA 1810059G22 (LOC374395), mRNA.	NM_199337.1	3672.01	2924.41	1.26	0.0047397	0.0774	0.1
C14orf37	Homo sapiens chromosome 14 open reading frame 37 (C14orf37), mRNA.	NM_001001872.2	182.21	145.15	1.26	0.0048836	0.0789	0.1
CHP2	Homo sapiens calcineurin B homologous protein 2 (CHP2), mRNA.	NM_022097.1	163.08	130.49	1.25	0.001329	0.0332	0.1
HIST2H2BE	Homo sapiens histone cluster 2, H2be (HIST2H2BE), mRNA.	NM_003528.2	244.42	195.58	1.25	0.0014723	0.0355	0.1
EGFR	Homo sapiens epidermal growth factor receptor (erythroblastic leukemia viral (v-erb-b) oncogene homolog, avian) (EGFR), transcript variant 4, mRNA.	NM_201284.1	160.23	128.43	1.25	0.0014839	0.0357	0.1
RIN2	Homo sapiens Ras and Rab interactor 2 (RIN2), mRNA.	NM_018993.2	1616.1	1288.21	1.25	0.0015748	0.0371	0.1
MTRF1	Homo sapiens mitochondrial translational release factor 1 (MTRF1), nuclear gene encoding mitochondrial protein, mRNA.	NM_004294.2	275.26	219.78	1.25	0.0017918	0.0405	0.1
LHFPL2	Homo sapiens lipoma HMGIC fusion partner-like 2 (LHFPL2), mRNA.	NM_005779.1	483.51	386.46	1.25	0.0018831	0.0417	0.1
ALDH7A1	Homo sapiens aldehyde dehydrogenase 7 family, member A1 (ALDH7A1), mRNA.	XM_937964.1	3347.29	2684.15	1.25	0.0024427	0.0498	0.1
ORAI3	Homo sapiens ORAI calcium release-activated calcium modulator 3 (ORAI3), mRNA.	NM_152288.1	150.03	120.43	1.25	0.0035166	0.0635	0.1
AXL	Homo sapiens AXL receptor tyrosine kinase (AXL), transcript variant 1, mRNA.	NM_001699.3	1570.64	1255.17	1.25	0.0035741	0.0643	0.1
VPS13D	Homo sapiens vacuolar protein sorting 13 homolog D (S. cerevisiae) (VPS13D), transcript variant 1, mRNA.	NM_015378.2	177.05	141.87	1.25	0.0036386	0.0651	0.1
LGMN	Homo sapiens legumain (LGMN), transcript variant 2, mRNA.	NM_005606.5	941.24	754.89	1.25	0.0038811	0.0679	0.1
ETV2	Homo sapiens ets variant gene 2 (ETV2), mRNA.	NM_014209.1	180.7	144.04	1.25	0.0040443	0.07	0.1
RTN4	Homo sapiens reticulon 4 (RTN4), transcript variant 3, mRNA.	NM_007008.2	161.98	129.49	1.25	0.0040651	0.0702	0.1
KIAA0174	Homo sapiens KIAA0174 (KIAA0174), mRNA.	NM_014761.2	1784.84	1426.29	1.25	0.0040811	0.0703	0.1
CNOT6L	Homo sapiens CCR4-NOT transcription complex, subunit 6-like (CNOT6L), mRNA.	NM_144571.2	234.2	187.16	1.25	0.0041554	0.0711	0.1
RNF135	Homo sapiens ring finger protein 135 (RNF135), transcript variant 2, mRNA.	NM_197939.1	163.28	130.25	1.25	0.0046675	0.0765	0.1
LOC100132797	PREDICTED: Homo sapiens misc_RNA (LOC100132797), miscRNA.	XR_036994.1	833.49	673.14	1.24	0.0004305	0.0158	0.1
ADHFE1	Homo sapiens alcohol dehydrogenase, iron containing, 1 (ADHFE1), transcript variant 1, mRNA.	NM_001077593.1	161.13	130.26	1.24	0.0008612	0.025	0.1
CLN3	Homo sapiens ceroid-lipofuscinosis, neuronal 3 (CLN3), transcript variant 2, mRNA.	NM_000086.2	337.54	271.97	1.24	0.0008961	0.0255	0.1
ZNF362	Homo sapiens zinc finger protein 362 (ZNF362), mRNA.	NM_152493.2	412.45	332.02	1.24	0.0010229	0.0277	0.1
LOC100128221	PREDICTED: Homo sapiens similar to hCG2041787 (LOC100128221), mRNA.	XM_001713928.1	171	137.49	1.24	0.0010756	0.0286	0.1
TMEM111	Homo sapiens transmembrane protein 111 (TMEM111), mRNA.	NM_018447.1	2746.86	2209.95	1.24	0.0013411	0.0333	0.1
TNFSF12	Homo sapiens tumor necrosis factor (ligand) superfamily, member 12 (TNFSF12), mRNA.	NM_003809.2	169.43	137.13	1.24	0.0014196	0.0347	0.1
BACH2	Homo sapiens BTB and CNC homology 1, basic leucine zipper transcription factor 2 (BACH2), mRNA.	NM_021813.1	142.27	114.75	1.24	0.0017651	0.0401	0.1
LOC285095	PREDICTED: Homo sapiens hypothetical LOC285095 (LOC285095), mRNA.	XM_211764.3	162.81	131.43	1.24	0.001934	0.0423	0.1
FOSL2	Homo sapiens FOS-like antigen 2 (FOSL2), mRNA.	NM_005253.3	226.86	182.48	1.24	0.0019508	0.0425	0.1
SBK1	Homo sapiens SH3-binding domain kinase 1 (SBK1), mRNA.	NM_001024401.2	204.35	165.37	1.24	0.0019635	0.0426	0.1
DHTKD1	Homo sapiens dehydrogenase E1 and transketolase domain containing 1 (DHTKD1), mRNA.	NM_018706.4	260.7	210.19	1.24	0.0029369	0.0564	0.1
MMAA	Homo sapiens methylmalonic aciduria (cobalamin deficiency) cblA type (MMAA), mRNA.	NM_172250.1	222.97	180.07	1.24	0.0030195	0.0574	0.1
MND1	Homo sapiens meiotic nuclear divisions 1 homolog (S. cerevisiae) (MND1), mRNA.	NM_032117.2	423.29	341.12	1.24	0.0032756	0.0607	0.1
RAB26	Homo sapiens RAB26, member RAS oncogene family (RAB26), mRNA.	NM_014353.4	144.81	117.01	1.24	0.0033976	0.0622	0.1
LOC391169	PREDICTED: Homo sapiens misc_RNA (LOC391169), miscRNA.	XR_039984.1	412.49	333.66	1.24	0.0034569	0.0629	0.1
DUSP16	Homo sapiens dual specificity phosphatase 16 (DUSP16), mRNA.	NM_030640.1	239.35	193.34	1.24	0.0040732	0.0702	0.1
LOC201229	PREDICTED: Homo sapiens hypothetical protein LOC201229, transcript variant 3 (LOC201229), mRNA.	XM_942296.1	144.49	116.9	1.24	0.0041274	0.0709	0.1
WDR74	Homo sapiens WD repeat domain 74 (WDR74), mRNA.	NM_018093.1	286.4	231.65	1.24	0.0041688	0.0712	0.1
CYP4F12	Homo sapiens cytochrome P450, family 4, subfamily F, polypeptide 12 (CYP4F12), mRNA.	NM_023944.1	155	124.82	1.24	0.0043953	0.0737	0.1
CLK3	Homo sapiens CDC-like kinase 3 (CLK3), transcript variant phclk3, mRNA.	NM_003992.1	886.13	717.83	1.23	0.0007818	0.0235	0.1
SRPX	Homo sapiens sushi-repeat-containing protein, X-linked (SRPX), mRNA.	NM_006307.2	2028.28	1645.01	1.23	0.0008381	0.0246	0.1
BTN3A1	Homo sapiens butyrophilin, subfamily 3, member A1 (BTN3A1), mRNA.	NM_007048.3	182.58	147.94	1.23	0.0008585	0.025	0.1
CSAD	Homo sapiens cysteine sulfinic acid decarboxylase (CSAD), mRNA.	NM_015989.3	350.11	284.58	1.23	0.0008617	0.025	0.1
TIMP2	Homo sapiens TIMP metallopeptidase inhibitor 2 (TIMP2), mRNA.	NM_003255.4	467.88	380.26	1.23	0.0010098	0.0275	0.1
RAB11FIP4	Homo sapiens RAB11 family interacting protein 4 (class II) (RAB11FIP4), mRNA.	NM_032932.3	158.45	128.85	1.23	0.0010892	0.0289	0.1
SNCA	Homo sapiens synuclein, alpha (non A4 component of amyloid precursor) (SNCA), transcript variant NACP140, mRNA.	NM_000345.2	516.89	420.69	1.23	0.0016706	0.0387	0.1
FLJ22662	Homo sapiens hypothetical protein FLJ22662 (FLJ22662), mRNA.	NM_024829.4	437.58	355.01	1.23	0.0017651	0.0401	0.1
EPO	Homo sapiens erythropoietin (EPO), mRNA.	NM_000799.2	192.72	156.59	1.23	0.0018326	0.041	0.1
PUS10	Homo sapiens pseudouridylate synthase 10 (PUS10), mRNA.	NM_144709.1	171.62	139.61	1.23	0.0018616	0.0414	0.1
DHRS13	Homo sapiens dehydrogenase/reductase (SDR family) member 13 (DHRS13), mRNA.	NM_144683.2	213.62	173.26	1.23	0.0019245	0.0423	0.1
STMN1	Homo sapiens stathmin 1 (STMN1), transcript variant 1, mRNA.	NM_005563.3	1546.75	1255.81	1.23	0.0020658	0.0444	0.1
TWSG1	Homo sapiens twisted gastrulation homolog 1 (Drosophila) (TWSG1), mRNA.	NM_020648.3	460.85	374.32	1.23	0.0026452	0.0527	0.1
DAK	Homo sapiens dihydroxyacetone kinase 2 homolog (S. cerevisiae) (DAK), mRNA.	NM_015533.2	194.39	158.58	1.23	0.0031442	0.0589	0.1
SOD2	Homo sapiens superoxide dismutase 2, mitochondrial (SOD2), nuclear gene encoding mitochondrial protein, transcript variant 1, mRNA.	NM_000636.2	134.57	109.62	1.23	0.0032808	0.0607	0.1
CEP290	Homo sapiens centrosomal protein 290kDa (CEP290), mRNA.	NM_025114.2	173.15	141.09	1.23	0.0035833	0.0644	0.1
INTU	Homo sapiens inturned planar cell polarity effector homolog (Drosophila) (INTU), mRNA.	NM_015693.2	176.36	143.82	1.23	0.0036412	0.0651	0.1
DAAM1	Homo sapiens dishevelled associated activator of morphogenesis 1 (DAAM1), mRNA.	NM_014992.1	1292.12	1051.17	1.23	0.0036729	0.0656	0.1
RCAN1	Homo sapiens regulator of calcineurin 1 (RCAN1), transcript variant 3, mRNA.	NM_203418.1	182.04	148.43	1.23	0.0037308	0.0662	0.1
MIR564	Homo sapiens microRNA 564 (MIR564), microRNA.	NR_030290.1	146.49	118.89	1.23	0.0044545	0.0741	0.1
C20orf30	Homo sapiens chromosome 20 open reading frame 30 (C20orf30), transcript variant 2, mRNA.	NM_001009924.1	2400.71	1944.79	1.23	0.0049967	0.0801	0.1
ARHGAP24	Homo sapiens Rho GTPase activating protein 24 (ARHGAP24), transcript variant 1, mRNA.	NM_001025616.1	153.12	125.26	1.22	0.0011425	0.0299	0.1
HMGN2	Homo sapiens high-mobility group nucleosomal binding domain 2 (HMGN2), mRNA.	NM_005517.3	376.26	308.16	1.22	0.0016793	0.0388	0.1
LOC441032	PREDICTED: Homo sapiens similar to eukaryotic translation elongation factor 1 alpha 1, transcript variant 11 (LOC441032), mRNA.	XM_933495.1	490.91	401.46	1.22	0.0017916	0.0405	0.1
ZBTB5	Homo sapiens zinc finger and BTB domain containing 5 (ZBTB5), mRNA.	NM_014872.1	276.22	226.93	1.22	0.0017952	0.0405	0.1
SLC31A2	Homo sapiens solute carrier family 31 (copper transporters), member 2 (SLC31A2), mRNA.	NM_001860.1	2705.23	2215.32	1.22	0.0018684	0.0415	0.1
FAM96A	Homo sapiens family with sequence similarity 96, member A (FAM96A), transcript variant 1, mRNA.	NM_032231.4	4098.73	3346.54	1.22	0.0019367	0.0424	0.1
FBXW7	Homo sapiens F-box and WD repeat domain containing 7 (FBXW7), transcript variant 2, mRNA.	NM_018315.3	189.09	154.36	1.22	0.0023334	0.0483	0.1
SEPSECS	Homo sapiens Sep (O-phosphoserine) tRNA:Sec (selenocysteine) tRNA synthase (SEPSECS), transcript variant 1, mRNA.	NM_016955.1	168.91	138.79	1.22	0.0032166	0.0598	0.1
CYP2S1	Homo sapiens cytochrome P450, family 2, subfamily S, polypeptide 1 (CYP2S1), mRNA.	NM_030622.6	607.74	499.96	1.22	0.003271	0.0606	0.1
ARID4A	Homo sapiens AT rich interactive domain 4A (RBP1-like) (ARID4A), transcript variant 3, mRNA.	NM_002892.2	200.51	163.71	1.22	0.0034218	0.0625	0.1
KIAA1107	PREDICTED: Homo sapiens KIAA1107 (KIAA1107), mRNA.	XM_937137.1	147.32	120.31	1.22	0.0037025	0.0658	0.1
RN5S9	Homo sapiens RNA, 5S ribosomal 9 (RN5S9), ribosomal RNA.	NR_023371.1	399.69	327.34	1.22	0.0043857	0.0737	0.1
ZNF608	Homo sapiens zinc finger protein 608 (ZNF608), mRNA.	NM_020747.1	147.26	120.77	1.22	0.0043903	0.0737	0.1
C11orf45	Homo sapiens chromosome 11 open reading frame 45 (C11orf45), mRNA.	NM_145013.1	205.3	168.19	1.22	0.0047971	0.078	0.1
AADACL2	Homo sapiens arylacetamide deacetylase-like 2 (AADACL2), mRNA.	NM_207365.1	172.95	141.69	1.22	0.0049967	0.0801	0.1
CYP39A1	Homo sapiens cytochrome P450, family 39, subfamily A, polypeptide 1 (CYP39A1), mRNA.	NM_016593.3	159.01	130.98	1.21	0.0016987	0.0391	0.1
C10orf73	PREDICTED: Homo sapiens chromosome 10 open reading frame 73 (C10orf73), mRNA.	XM_937528.1	137.82	113.54	1.21	0.0017933	0.0405	0.1
TXNDC16	Homo sapiens thioredoxin domain containing 16 (TXNDC16), mRNA.	NM_020784.1	144.12	119.39	1.21	0.002429	0.0496	0.1
	nj54b12.s1 NCI_CGAP_Pr9 Homo sapiens cDNA clone IMAGE:996287, mRNA sequence	Hs.162734	151.39	125.41	1.21	0.0027035	0.0534	0.1
SEC22C	Homo sapiens SEC22 vesicle trafficking protein homolog C (S. cerevisiae) (SEC22C), transcript variant 2, mRNA.	NM_004206.2	1278.08	1057.06	1.21	0.0029459	0.0566	0.1
USP30	Homo sapiens ubiquitin specific peptidase 30 (USP30), mRNA.	NM_032663.2	169.73	140.42	1.21	0.0031938	0.0595	0.1
C2orf25	Homo sapiens chromosome 2 open reading frame 25 (C2orf25), mRNA.	NM_015702.1	4435.92	3655.93	1.21	0.0032378	0.0601	0.1
RPL22	Homo sapiens ribosomal protein L22 (RPL22), mRNA.	NM_000983.3	3490.16	2889.15	1.21	0.0032436	0.0602	0.1
RPS18	Homo sapiens ribosomal protein S18 (RPS18), mRNA.	NM_022551.2	17339.1	14328.8	1.21	0.0033871	0.062	0.1
RWDD3	Homo sapiens RWD domain containing 3 (RWDD3), transcript variant 1, mRNA.	NM_015485.3	263.88	217.96	1.21	0.0035452	0.0639	0.1
HYAL1	Homo sapiens hyaluronoglucosaminidase 1 (HYAL1), transcript variant 3, mRNA.	NM_153283.1	267.16	221.58	1.21	0.0046843	0.0767	0.1
SIRT4	Homo sapiens sirtuin (silent mating type information regulation 2 homolog) 4 (S. cerevisiae) (SIRT4), mRNA.	NM_012240.1	166.18	137.2	1.21	0.0046897	0.0767	0.1
REC8	Homo sapiens REC8 homolog (yeast) (REC8), transcript variant 1, mRNA.	NM_005132.2	157.43	130.62	1.21	0.0049161	0.0793	0.1
GGT6	Homo sapiens gamma-glutamyltransferase 6 homolog (rat) (GGT6), mRNA.	NM_153338.1	245.48	202.6	1.21	0.0049398	0.0794	0.1
CD86	Homo sapiens CD86 molecule (CD86), transcript variant 2, mRNA.	NM_175862.2	199.57	164.74	1.21	0.0049818	0.08	0.1
UBB	Homo sapiens ubiquitin B (UBB), mRNA.	NM_018955.2	14653.8	12133.6	1.21	0.0049986	0.0801	0.1
FBXO32	Homo sapiens F-box protein 32 (FBXO32), transcript variant 2, mRNA.	NM_148177.1	137.26	114.28	1.2	0.0017435	0.0399	0.1
F2RL1	Homo sapiens coagulation factor II (thrombin) receptor-like 1 (F2RL1), mRNA.	NM_005242.3	2215.55	1844.17	1.2	0.0026864	0.0532	0.1
IL15	Homo sapiens interleukin 15 (IL15), transcript variant 1, mRNA.	NM_172174.1	138.11	115.19	1.2	0.0027251	0.0536	0.1
PSCD2	Homo sapiens pleckstrin homology, Sec7 and coiled-coil domains 2 (cytohesin-2) (PSCD2), transcript variant 2, mRNA.	NM_017457.3	239.34	199.53	1.2	0.0031986	0.0596	0.1
SSBP3	Homo sapiens single stranded DNA binding protein 3 (SSBP3), transcript variant 2, mRNA.	NM_145716.2	176.52	147.56	1.2	0.003996	0.0695	0.1
FLJ10986	Homo sapiens hypothetical protein FLJ10986 (FLJ10986), mRNA.	NM_018291.2	474.34	395.02	1.2	0.0041594	0.0711	0.1
SCARB2	Homo sapiens scavenger receptor class B, member 2 (SCARB2), mRNA.	NM_005506.2	3573.12	2979.37	1.2	0.0045426	0.075	0.1
FLJ45244	Homo sapiens FLJ45244 protein (FLJ45244), mRNA.	NM_207443.1	162.84	135.33	1.2	0.0047315	0.0773	0.1
ITFG1	Homo sapiens integrin alpha FG-GAP repeat containing 1 (ITFG1), mRNA.	NM_030790.2	1245.98	1034.02	1.2	0.0048543	0.0786	0.1
LOC389404	PREDICTED: Homo sapiens misc_RNA (LOC389404), miscRNA.	XR_018133.2	562.43	469.65	1.2	0.0049229	0.0793	0.1
ASB3	Homo sapiens ankyrin repeat and SOCS box-containing 3 (ASB3), transcript variant 1, mRNA.	NM_016115.3	224.59	189.39	1.19	0.0018028	0.0406	0.1
RPS6P1	PREDICTED: Homo sapiens misc_RNA (RPS6P1), miscRNA.	XR_039076.1	135.87	114.64	1.19	0.0018207	0.0408	0.1
RNF123	Homo sapiens ring finger protein 123 (RNF123), mRNA.	NM_022064.2	594.96	498.04	1.19	0.001899	0.0419	0.1
VHL	Homo sapiens von Hippel-Lindau tumor suppressor (VHL), transcript variant 2, mRNA.	NM_000551.2	1619.08	1365.23	1.19	0.0022931	0.0477	0.1
TLR10	Homo sapiens toll-like receptor 10 (TLR10), transcript variant 1, mRNA.	NM_030956.2	131.39	110.28	1.19	0.0041373	0.0709	0.1
ZNF490	Homo sapiens zinc finger protein 490 (ZNF490), mRNA.	NM_020714.2	192.67	161.78	1.19	0.0042284	0.0719	0.1
YIPF1	Homo sapiens Yip1 domain family, member 1 (YIPF1), mRNA.	NM_018982.3	1552.99	1310.03	1.19	0.0047021	0.0769	0.1
VGLL3	Homo sapiens vestigial like 3 (Drosophila) (VGLL3), mRNA.	NM_016206.2	132.2	111.83	1.18	0.0022549	0.0472	0.1
CYP2E1	Homo sapiens cytochrome P450, family 2, subfamily E, polypeptide 1 (CYP2E1), mRNA.	NM_000773.3	137.09	116.21	1.18	0.0028737	0.0556	0.1
LOC100131512	PREDICTED: Homo sapiens hypothetical protein LOC100131512 (LOC100131512), mRNA.	XM_001722891.1	144.22	122.63	1.18	0.0029312	0.0564	0.1
DET1	Homo sapiens de-etiolated homolog 1 (Arabidopsis) (DET1), mRNA.	NM_017996.2	172.25	145.37	1.18	0.0029516	0.0566	0.1
DNASE1L2	Homo sapiens deoxyribonuclease I-like 2 (DNASE1L2), mRNA.	NM_001374.2	139.51	118.39	1.18	0.0034683	0.063	0.1
MCOLN3	Homo sapiens mucolipin 3 (MCOLN3), mRNA.	NM_018298.9	309.64	263.25	1.18	0.0036251	0.0649	0.1
ANXA1	Homo sapiens annexin A1 (ANXA1), mRNA.	NM_000700.1	17778.6	15029.9	1.18	0.0041675	0.0712	0.1
ARRDC3	Homo sapiens arrestin domain containing 3 (ARRDC3), mRNA.	NM_020801.1	169.84	143.47	1.18	0.0043166	0.073	0.1
LOC642946	PREDICTED: Homo sapiens hypothetical protein LOC642945, transcript variant 2 (LOC642946), mRNA.	XM_931870.1	169.38	143.36	1.18	0.00483	0.0783	0.1
RUFY1	Homo sapiens RUN and FYVE domain containing 1 (RUFY1), transcript variant 2, mRNA.	NM_001040451.1	263.6	225.74	1.17	0.0031571	0.0591	0.1
	UI-CF-EC1-abx-p-10-0-UI.s1 UI-CF-EC1 Homo sapiens cDNA clone UI-CF-EC1-abx-p-10-0-UI 3, mRNA sequence	Hs.550320	126.15	107.9	1.17	0.0034107	0.0624	0.1
C2orf25	Homo sapiens chromosome 2 open reading frame 25 (C2orf25), mRNA.	NM_015702.1	4427	3773.02	1.17	0.0037989	0.0671	0.1
KIAA0513	Homo sapiens KIAA0513 (KIAA0513), mRNA.	NM_014732.2	170.91	145.9	1.17	0.0044022	0.0738	0.1
GGT2	PREDICTED: Homo sapiens gamma-glutamyltransferase 2, transcript variant 1 (GGT2), mRNA.	XM_001129377.1	132.44	113.68	1.16	0.0042633	0.0723	0.1
GPSM1	Homo sapiens G-protein signaling modulator 1 (AGS3-like, C. elegans) (GPSM1), mRNA.	NM_015597.2	121.22	104.37	1.16	0.0049543	0.0796	0.1
	nq82a06.s1 NCI_CGAP_Co9 Homo sapiens cDNA clone IMAGE:1158802 3, mRNA sequence	Hs.523235	118.3	137.05	0.86	0.0039044	0.0683	0.1
MGLL	Homo sapiens monoglyceride lipase (MGLL), transcript variant 2, mRNA.	NM_001003794.1	109.84	127.7	0.86	0.0044936	0.0745	0.1
NBPF15	Homo sapiens neuroblastoma breakpoint family, member 15 (NBPF15), mRNA.	NM_173638.2	119.45	139.43	0.86	0.0044954	0.0746	0.1
LOC645690	PREDICTED: Homo sapiens hypothetical protein LOC645690 (LOC645690), mRNA.	XM_928700.1	108.5	125.98	0.86	0.004614	0.0759	0.1
PIP4K2B	Homo sapiens phosphatidylinositol-5-phosphate 4-kinase, type II, beta (PIP4K2B), mRNA.	NM_003559.3	143.66	168.85	0.85	0.0024131	0.0494	0.1
CAMK1G	Homo sapiens calcium/calmodulin-dependent protein kinase IG (CAMK1G), mRNA.	NM_020439.2	134.87	159.45	0.85	0.003129	0.0588	0.1
SLC25A20	Homo sapiens solute carrier family 25 (carnitine/acylcarnitine translocase), member 20 (SLC25A20), nuclear gene encoding mitochondrial protein, mRNA.	NM_000387.3	147.36	174.11	0.85	0.0034198	0.0625	0.1
ATP2B1	Homo sapiens ATPase, Ca++ transporting, plasma membrane 1 (ATP2B1), transcript variant 2, mRNA.	NM_001001323.1	125.59	148.05	0.85	0.0037288	0.0662	0.1
LEO1	Homo sapiens Leo1, Paf1/RNA polymerase II complex component, homolog (S. cerevisiae) (LEO1), mRNA.	NM_138792.2	588.41	695.73	0.85	0.0040724	0.0702	0.1
ZNF335	Homo sapiens zinc finger protein 335 (ZNF335), mRNA.	NM_022095.3	129.05	151.84	0.85	0.0049326	0.0794	0.1
LOC728937	Homo sapiens similar to 40S ribosomal protein S26 (LOC728937), mRNA.	NM_001093731.2	16734	19970.8	0.84	0.001763	0.0401	0.1
SET	Homo sapiens SET translocation (myeloid leukemia-associated) (SET), mRNA.	NM_003011.1	6881.16	8155.4	0.84	0.0018805	0.0416	0.1
LOC644979	PREDICTED: Homo sapiens hypothetical LOC644979 (LOC644979), mRNA.	XM_939583.1	143.66	170.1	0.84	0.0026898	0.0533	0.1
C14orf118	Homo sapiens chromosome 14 open reading frame 118 (C14orf118), transcript variant 1, mRNA.	NM_017926.2	144.06	170.92	0.84	0.0027598	0.0542	0.1
TMCO7	Homo sapiens transmembrane and coiled-coil domains 7 (TMCO7), mRNA.	NM_024562.1	129.96	155.22	0.84	0.0028843	0.0557	0.1
SFT2D1	Homo sapiens SFT2 domain containing 1 (SFT2D1), mRNA.	NM_145169.1	2552.94	3036.6	0.84	0.0039955	0.0695	0.1
FAM54A	Homo sapiens family with sequence similarity 54, member A (FAM54A), transcript variant 1, mRNA.	NM_138419.2	290.6	346.67	0.84	0.0040706	0.0702	0.1
SFRS9	Homo sapiens splicing factor, arginine/serine-rich 9 (SFRS9), mRNA.	NM_003769.2	4679.84	5551.94	0.84	0.0040997	0.0705	0.1
SMS	Homo sapiens spermine synthase (SMS), mRNA.	NM_004595.2	3287.82	3935.04	0.84	0.004986	0.08	0.1
LRRC69	Homo sapiens leucine rich repeat containing 69 (LRRC69), mRNA.	NM_001129890.1	114.28	137.63	0.83	0.0013396	0.0333	0.1
OGG1	Homo sapiens 8-oxoguanine DNA glycosylase (OGG1), nuclear gene encoding mitochondrial protein, transcript variant 1a, mRNA.	NM_002542.4	160.4	193.39	0.83	0.0020942	0.0449	0.1
SPAG1	Homo sapiens sperm associated antigen 1 (SPAG1), transcript variant 2, mRNA.	NM_003114.3	170.02	205.51	0.83	0.0021291	0.0455	0.1
PSMD6	Homo sapiens proteasome (prosome, macropain) 26S subunit, non-ATPase, 6 (PSMD6), mRNA.	NM_014814.1	5372.82	6510.49	0.83	0.0021783	0.0461	0.1
CLP1	Homo sapiens CLP1, cleavage and polyadenylation factor I subunit, homolog (S. cerevisiae) (CLP1), mRNA.	NM_006831.1	412.03	497.78	0.83	0.0024621	0.0501	0.1
ADCK1	Homo sapiens aarF domain containing kinase 1 (ADCK1), mRNA.	NM_020421.2	174.09	209.72	0.83	0.0025882	0.0519	0.1
RNF43	Homo sapiens ring finger protein 43 (RNF43), mRNA.	NM_017763.3	139.86	167.68	0.83	0.0028123	0.0548	0.1
LOC100130900	PREDICTED: Homo sapiens hypothetical protein LOC100130900 (LOC100130900), mRNA.	XM_001719612.1	113.07	135.61	0.83	0.0030602	0.0578	0.1
LOC732360	PREDICTED: Homo sapiens misc_RNA (LOC732360), miscRNA.	XR_016089.2	126.13	151.12	0.83	0.0032562	0.0604	0.1
KDELR3	Homo sapiens KDEL (Lys-Asp-Glu-Leu) endoplasmic reticulum protein retention receptor 3 (KDELR3), transcript variant 2, mRNA.	NM_016657.1	194.27	233	0.83	0.0032889	0.0608	0.1
TMEM20	Homo sapiens transmembrane protein 20 (TMEM20), mRNA.	NM_153226.1	200.43	242.59	0.83	0.0035759	0.0643	0.1
KHDRBS3	Homo sapiens KH domain containing, RNA binding, signal transduction associated 3 (KHDRBS3), mRNA.	NM_006558.1	125.81	150.76	0.83	0.0036962	0.0658	0.1
C1orf198	Homo sapiens chromosome 1 open reading frame 198 (C1orf198), mRNA.	NM_032800.1	214.05	259.25	0.83	0.0037119	0.066	0.1
RAPGEF6	Homo sapiens Rap guanine nucleotide exchange factor (GEF) 6 (RAPGEF6), mRNA.	NM_016340.3	300.52	360.57	0.83	0.0041543	0.0711	0.1
MGC27345	PREDICTED: Homo sapiens hypothetical protein MGC27345 (MGC27345), misc RNA.	XR_001069.1	136.54	163.75	0.83	0.0045909	0.0756	0.1
PELO	Homo sapiens pelota homolog (Drosophila) (PELO), mRNA.	NM_015946.4	1070.83	1288.43	0.83	0.0046678	0.0765	0.1
TUBA1B	Homo sapiens tubulin, alpha 1b (TUBA1B), mRNA.	NM_006082.2	17902.2	21617.2	0.83	0.0047432	0.0774	0.1
LOC606724	Homo sapiens coronin, actin binding protein, 1A pseudogene (LOC606724), non-coding RNA.	NR_002454.2	139.12	168.22	0.83	0.0048181	0.0782	0.1
MINA	Homo sapiens MYC induced nuclear antigen (MINA), transcript variant 1, mRNA.	NM_001042533.1	123.86	151.04	0.82	0.0011139	0.0294	0.1
D4S234E	Homo sapiens DNA segment on chromosome 4 (unique) 234 expressed sequence (D4S234E), transcript variant 2, mRNA.	NM_014392.2	724.04	887.74	0.82	0.0013107	0.0329	0.1
LOC440093	Homo sapiens histone H3-like (LOC440093), mRNA.	NM_001013699.1	3579.52	4387.41	0.82	0.0015951	0.0375	0.1
ITPKB	Homo sapiens inositol 1,4,5-trisphosphate 3-kinase B (ITPKB), mRNA.	NM_002221.2	165.92	202.2	0.82	0.0019454	0.0425	0.1
CCNC	Homo sapiens cyclin C (CCNC), transcript variant 1, mRNA.	NM_005190.3	642.89	786.48	0.82	0.0021402	0.0456	0.1
LOC100131531	PREDICTED: Homo sapiens similar to hCG1644658 (LOC100131531), mRNA.	XM_001717228.1	3574.55	4361.33	0.82	0.0021493	0.0457	0.1
OSBPL3	Homo sapiens oxysterol binding protein-like 3 (OSBPL3), transcript variant 3, mRNA.	NM_145320.1	135.56	165.87	0.82	0.0027081	0.0534	0.1
HAPLN3	Homo sapiens hyaluronan and proteoglycan link protein 3 (HAPLN3), mRNA.	NM_178232.2	139.44	169.56	0.82	0.002895	0.0558	0.1
NDUFAF3	Homo sapiens NADH dehydrogenase (ubiquinone) 1 alpha subcomplex, assembly factor 3 (NDUFAF3), nuclear gene encoding mitochondrial protein, transcript variant 1, mRNA.	NM_199069.1	4350.91	5319.32	0.82	0.0030113	0.0573	0.1
NTSR1	Homo sapiens neurotensin receptor 1 (high affinity) (NTSR1), mRNA.	NM_002531.1	115	140.09	0.82	0.0031641	0.0591	0.1
AJAP1	Homo sapiens adherens junctions associated protein 1 (AJAP1), transcript variant 2, mRNA.	NM_001042478.1	147.27	180.06	0.82	0.0032815	0.0607	0.1
LOC727967	PREDICTED: Homo sapiens hypothetical LOC727967 (LOC727967), mRNA.	XM_001714069.1	126.71	154.6	0.82	0.0034941	0.0632	0.1
BOLA3	Homo sapiens bolA homolog 3 (E. coli) (BOLA3), transcript variant 1, mRNA.	NM_212552.2	4054.44	4964.02	0.82	0.0036891	0.0658	0.1
ARF1	Homo sapiens ADP-ribosylation factor 1 (ARF1), transcript variant 1, mRNA.	NM_001658.3	3544.99	4338.62	0.82	0.0037911	0.067	0.1
KIF13B	Homo sapiens kinesin family member 13B (KIF13B), mRNA.	NM_015254.2	175.24	213.97	0.82	0.003842	0.0675	0.1
ARHGAP27	Homo sapiens Rho GTPase activating protein 27 (ARHGAP27), mRNA.	NM_199282.1	138.34	169.42	0.82	0.0038759	0.0679	0.1
SLC25A3	Homo sapiens solute carrier family 25 (mitochondrial carrier; phosphate carrier), member 3 (SLC25A3), nuclear gene encoding mitochondrial protein, transcript variant 3, mRNA.	NM_213611.1	194.25	238.08	0.82	0.0039775	0.0692	0.1
SEPHS1	Homo sapiens selenophosphate synthetase 1 (SEPHS1), mRNA.	NM_012247.3	268.45	328	0.82	0.0040687	0.0702	0.1
IGSF8	Homo sapiens immunoglobulin superfamily, member 8 (IGSF8), mRNA.	NM_052868.1	132.43	162.23	0.82	0.0042	0.0715	0.1
LOC643550	PREDICTED: Homo sapiens similar to 60S ribosomal protein L12 (LOC643550), mRNA.	XM_926853.1	132.93	162.42	0.82	0.0044625	0.0741	0.1
UBE1DC1	Homo sapiens ubiquitin-activating enzyme E1-domain containing 1 (UBE1DC1), transcript variant 1, mRNA.	NM_024818.2	585.56	716.12	0.82	0.0045029	0.0746	0.1
PDCD1LG2	Homo sapiens programmed cell death 1 ligand 2 (PDCD1LG2), mRNA.	NM_025239.2	108.16	131.25	0.82	0.0047615	0.0776	0.1
LOC100132418	PREDICTED: Homo sapiens similar to PRO1102 (LOC100132418), mRNA.	XM_001719607.1	176.68	218.67	0.81	0.0006629	0.021	0.1
TMEM201	Homo sapiens transmembrane protein 201 (TMEM201), mRNA.	NM_001010866.1	116.93	143.71	0.81	0.0008228	0.0243	0.1
IQCB1	Homo sapiens IQ motif containing B1 (IQCB1), transcript variant 3, mRNA.	NM_001023571.1	241.54	299.48	0.81	0.0010546	0.0283	0.1
SPRY1	Homo sapiens sprouty homolog 1, antagonist of FGF signaling (Drosophila) (SPRY1), transcript variant 2, mRNA.	NM_005841.1	124.79	153.19	0.81	0.0010682	0.0285	0.1
PLEKHA4	Homo sapiens pleckstrin homology domain containing, family A (phosphoinositide binding specific) member 4 (PLEKHA4), mRNA.	NM_020904.1	169.36	210.04	0.81	0.0014307	0.0349	0.1
CHD1L	Homo sapiens chromodomain helicase DNA binding protein 1-like (CHD1L), mRNA.	NM_004284.2	265.07	328.46	0.81	0.0014718	0.0355	0.1
DUS3L	Homo sapiens dihydrouridine synthase 3-like (S. cerevisiae) (DUS3L), mRNA.	NM_020175.1	292.89	360.5	0.81	0.0016931	0.039	0.1
ZHX1	Homo sapiens zinc fingers and homeoboxes 1 (ZHX1), transcript variant 2, mRNA.	NM_007222.3	170.66	211.46	0.81	0.0017867	0.0405	0.1
GOT1	Homo sapiens glutamic-oxaloacetic transaminase 1, soluble (aspartate aminotransferase 1) (GOT1), mRNA.	NM_002079.1	1428.35	1762.82	0.81	0.0023472	0.0485	0.1
RPN1	Homo sapiens ribophorin I (RPN1), mRNA.	NM_002950.3	3243.68	4017.2	0.81	0.0024053	0.0493	0.1
NOB1	Homo sapiens NIN1/RPN12 binding protein 1 homolog (S. cerevisiae) (NOB1), mRNA.	NM_014062.1	299.74	370.96	0.81	0.0025798	0.0518	0.1
MRM1	Homo sapiens mitochondrial rRNA methyltransferase 1 homolog (S. cerevisiae) (MRM1), nuclear gene encoding mitochondrial protein, mRNA.	NM_024864.3	123.38	153.11	0.81	0.0027661	0.0543	0.1
KDELR2	Homo sapiens KDEL (Lys-Asp-Glu-Leu) endoplasmic reticulum protein retention receptor 2 (KDELR2), transcript variant 1, mRNA.	NM_006854.2	1183.12	1469.07	0.81	0.0029481	0.0566	0.1
NMT1	Homo sapiens N-myristoyltransferase 1 (NMT1), mRNA.	NM_021079.3	256.98	318.33	0.81	0.0030053	0.0573	0.1
RNF8	Homo sapiens ring finger protein 8 (RNF8), transcript variant 1, mRNA.	NM_003958.2	371.5	458.99	0.81	0.0030247	0.0575	0.1
GLRX3	Homo sapiens glutaredoxin 3 (GLRX3), mRNA.	NM_006541.3	3475.81	4292.95	0.81	0.0031308	0.0588	0.1
AKIRIN2	Homo sapiens akirin 2 (AKIRIN2), mRNA.	NM_018064.2	1032.25	1276.1	0.81	0.0032292	0.06	0.1
CCNH	Homo sapiens cyclin H (CCNH), mRNA.	NM_001239.2	345.85	425.11	0.81	0.0033789	0.062	0.1
SNORD104	Homo sapiens small nucleolar RNA, C/D box 104 (SNORD104), small nucleolar RNA.	NR_004380.1	315.12	386.84	0.81	0.0035958	0.0645	0.1
N6AMT1	Homo sapiens N-6 adenine-specific DNA methyltransferase 1 (putative) (N6AMT1), transcript variant 1, mRNA.	NM_013240.2	214.71	263.71	0.81	0.003835	0.0674	0.1
ODF2	Homo sapiens outer dense fiber of sperm tails 2 (ODF2), transcript variant 1, mRNA.	NM_002540.3	374.76	459.88	0.81	0.0040219	0.0697	0.1
LOC100132805	PREDICTED: Homo sapiens similar to predicted protein (LOC100132805), mRNA.	XM_001719188.1	176.36	217.38	0.81	0.004336	0.0731	0.1
LOC727868	PREDICTED: Homo sapiens misc_RNA (LOC727868), miscRNA.	XR_015141.2	113.55	140.84	0.81	0.0044511	0.0741	0.1
TFAP2C	Homo sapiens transcription factor AP-2 gamma (activating enhancer binding protein 2 gamma) (TFAP2C), mRNA.	NM_003222.3	630.53	774.49	0.81	0.0045411	0.075	0.1
NOP10	Homo sapiens NOP10 ribonucleoprotein homolog (yeast) (NOP10), mRNA.	NM_018648.3	6439.51	8048.96	0.8	0.00043	0.0158	0.1
RAB8A	Homo sapiens RAB8A, member RAS oncogene family (RAB8A), mRNA.	NM_005370.4	1653.85	2078.13	0.8	0.0005185	0.018	0.1
ALAS1	Homo sapiens aminolevulinate, delta-, synthase 1 (ALAS1), transcript variant 1, mRNA.	NM_000688.4	138.15	171.7	0.8	0.001044	0.0282	0.1
LOC113386	Homo sapiens similar to envelope protein (LOC113386), mRNA.	NM_138781.2	418.89	526.44	0.8	0.0011065	0.0292	0.1
PHAX	Homo sapiens phosphorylated adaptor for RNA export (PHAX), mRNA.	NM_032177.2	630.47	785.39	0.8	0.0015222	0.0363	0.1
CCNA2	Homo sapiens cyclin A2 (CCNA2), mRNA.	NM_001237.2	1267.57	1582.88	0.8	0.0017884	0.0405	0.1
TUBGCP4	Homo sapiens tubulin, gamma complex associated protein 4 (TUBGCP4), mRNA.	NM_014444.2	318.24	400.02	0.8	0.0020829	0.0447	0.1
LUC7L	Homo sapiens LUC7-like (S. cerevisiae) (LUC7L), transcript variant 1, mRNA.	NM_018032.3	406.2	510.15	0.8	0.0028343	0.0551	0.1
AASDHPPT	Homo sapiens aminoadipate-semialdehyde dehydrogenase-phosphopantetheinyl transferase (AASDHPPT), mRNA.	NM_015423.2	421.8	524.27	0.8	0.0028469	0.0552	0.1
RP9P	Homo sapiens retinitis pigmentosa 9 pseudogene (RP9P), non-coding RNA.	NR_003500.1	160.77	200.1	0.8	0.0028756	0.0556	0.1
DFNA5	Homo sapiens deafness, autosomal dominant 5 (DFNA5), transcript variant 1, mRNA.	NM_004403.1	2724.92	3398.4	0.8	0.0033309	0.0615	0.1
ABHD9	Homo sapiens abhydrolase domain containing 9 (ABHD9), mRNA.	NM_024794.1	256.97	323.18	0.8	0.003335	0.0615	0.1
AKR1B10	Homo sapiens aldo-keto reductase family 1, member B10 (aldose reductase) (AKR1B10), mRNA.	NM_020299.3	230.18	289.21	0.8	0.0033538	0.0617	0.1
LOC389168	PREDICTED: Homo sapiens misc_RNA (LOC389168), miscRNA.	XR_039278.1	9028.76	11291	0.8	0.0043371	0.0731	0.1
C16orf52	Homo sapiens chromosome 16 open reading frame 52 (C16orf52), mRNA.	NM_173501.1	199.05	249.09	0.8	0.0046012	0.0757	0.1
LOC729666	PREDICTED: Homo sapiens misc_RNA (LOC729666), miscRNA.	XR_037303.1	201.97	251.94	0.8	0.0047804	0.0778	0.1
UCHL3	Homo sapiens ubiquitin carboxyl-terminal esterase L3 (ubiquitin thiolesterase) (UCHL3), mRNA.	NM_006002.3	2248.26	2839.94	0.79	0.0008396	0.0247	0.1
LOC642590	PREDICTED: Homo sapiens misc_RNA (LOC642590), miscRNA.	XR_016251.2	3204.15	4040.26	0.79	0.0011585	0.0302	0.1
RPE	Homo sapiens ribulose-5-phosphate-3-epimerase (RPE), transcript variant 1, mRNA.	NM_006916.1	622.73	789.14	0.79	0.0012294	0.0314	0.1
BDKRB2	Homo sapiens bradykinin receptor B2 (BDKRB2), mRNA.	NM_000623.2	133.53	168.9	0.79	0.0012517	0.0318	0.1
SFMBT1	Homo sapiens Scm-like with four mbt domains 1 (SFMBT1), transcript variant 2, mRNA.	NM_001005158.1	146.82	185.54	0.79	0.0015319	0.0364	0.1
METTL13	Homo sapiens methyltransferase like 13 (METTL13), transcript variant 1, mRNA.	NM_015935.4	976.94	1236.14	0.79	0.0015567	0.0369	0.1
NCRNA00152	Homo sapiens non-protein coding RNA 152 (NCRNA00152), transcript variant 1, non-coding RNA.	NR_024204.1	132.04	167.94	0.79	0.0017063	0.0393	0.1
CDC37	Homo sapiens cell division cycle 37 homolog (S. cerevisiae) (CDC37), mRNA.	NM_007065.3	6593.27	8368.5	0.79	0.0017279	0.0396	0.1
KCMF1	PREDICTED: Homo sapiens potassium channel modulatory factor 1 (KCMF1), mRNA.	NM_020122.3	151.53	191.2	0.79	0.0018005	0.0406	0.1
CDC123	Homo sapiens cell division cycle 123 homolog (S. cerevisiae) (CDC123), mRNA.	NM_006023.1	1507.65	1904.03	0.79	0.0022434	0.0471	0.1
LOC728505	PREDICTED: Homo sapiens similar to CG17293-PA (LOC728505), mRNA.	XM_937279.1	139.38	177.43	0.79	0.0025444	0.0513	0.1
FBXO5	Homo sapiens F-box protein 5 (FBXO5), mRNA.	NM_012177.2	594.76	757.43	0.79	0.0025546	0.0515	0.1
CHRNA5	Homo sapiens cholinergic receptor, nicotinic, alpha 5 (CHRNA5), mRNA.	NM_000745.2	140.63	178.66	0.79	0.0026321	0.0525	0.1
ANXA2	Homo sapiens annexin A2 (ANXA2), transcript variant 2, mRNA.	NM_001002857.1	10082.4	12696.1	0.79	0.0026467	0.0527	0.1
TRIB2	Homo sapiens tribbles homolog 2 (Drosophila) (TRIB2), mRNA.	NM_021643.1	122.29	154.26	0.79	0.0026559	0.0528	0.1
FAM86C	Homo sapiens family with sequence similarity 86, member C (FAM86C), transcript variant 2, mRNA.	NM_152563.1	149.35	188.3	0.79	0.0027482	0.054	0.1
CTBP2	Homo sapiens C-terminal binding protein 2 (CTBP2), transcript variant 1, mRNA.	NM_001329.2	291.23	368.5	0.79	0.0027729	0.0544	0.1
C14orf138	Homo sapiens chromosome 14 open reading frame 138 (C14orf138), transcript variant 2, mRNA.	NM_024558.1	218.18	275.7	0.79	0.0027863	0.0546	0.1
FAM156A	Homo sapiens family with sequence similarity 156, member A (FAM156A), mRNA.	NM_014138.3	220.67	280.19	0.79	0.0027907	0.0546	0.1
PSPH	Homo sapiens phosphoserine phosphatase (PSPH), mRNA.	NM_004577.3	252.04	318.83	0.79	0.0029815	0.057	0.1
DPAGT1	Homo sapiens dolichyl-phosphate (UDP-N-acetylglucosamine) N-acetylglucosaminephosphotransferase 1 (GlcNAc-1-P transferase) (DPAGT1), transcript variant 1, mRNA.	NM_001382.2	1139	1440.52	0.79	0.003073	0.058	0.1
RDBP	Homo sapiens RD RNA binding protein (RDBP), mRNA.	NM_002904.5	507	642.53	0.79	0.0030836	0.0581	0.1
LOC728216	PREDICTED: Homo sapiens similar to ubiquitin specific peptidase 18 (LOC728216), mRNA.	NM_017414.2	147.74	186.61	0.79	0.0032251	0.06	0.1
HABP4	Homo sapiens hyaluronan binding protein 4 (HABP4), mRNA.	NM_014282.1	149.84	190.73	0.79	0.0034863	0.0631	0.1
DFFA	Homo sapiens DNA fragmentation factor, 45kDa, alpha polypeptide (DFFA), transcript variant 2, mRNA.	NM_213566.1	147.5	185.82	0.79	0.0035309	0.0637	0.1
TOR1B	Homo sapiens torsin family 1, member B (torsin B) (TOR1B), mRNA.	NM_014506.1	320.6	405	0.79	0.0035889	0.0645	0.1
ASPHD2	Homo sapiens aspartate beta-hydroxylase domain containing 2 (ASPHD2), mRNA.	NM_020437.3	194.57	246	0.79	0.0036609	0.0654	0.1
CDC42EP3	Homo sapiens CDC42 effector protein (Rho GTPase binding) 3 (CDC42EP3), mRNA.	NM_006449.3	123.74	155.77	0.79	0.0038212	0.0673	0.1
SH2D4A	Homo sapiens SH2 domain containing 4A (SH2D4A), mRNA.	NM_022071.2	204.92	260.52	0.79	0.0038806	0.0679	0.1
RAP1GDS1	Homo sapiens RAP1, GTP-GDP dissociation stimulator 1 (RAP1GDS1), mRNA.	NM_021159.3	337.89	426	0.79	0.0040337	0.0699	0.1
LOC653841	PREDICTED: Homo sapiens similar to integrator complex subunit 4 (LOC653841), mRNA.	XM_379855.3	125.69	158.33	0.79	0.004219	0.0718	0.1
GABPB1	Homo sapiens GA binding protein transcription factor, beta subunit 1 (GABPB1), transcript variant gamma-1, mRNA.	NM_002041.4	166.36	211.88	0.79	0.0045454	0.075	0.1
CHST2	Homo sapiens carbohydrate (N-acetylglucosamine-6-O) sulfotransferase 2 (CHST2), mRNA.	NM_004267.3	120.31	152.79	0.79	0.0049799	0.08	0.1
CCNK	Homo sapiens cyclin K (CCNK), transcript variant 2, mRNA.	NM_003858.2	1250.66	1601.94	0.78	0.0004849	0.0171	0.1
DLG5	Homo sapiens discs, large homolog 5 (Drosophila) (DLG5), mRNA.	NM_004747.2	223.57	284.83	0.78	0.0004993	0.0175	0.1
HIF1A	Homo sapiens hypoxia-inducible factor 1, alpha subunit (basic helix-loop-helix transcription factor) (HIF1A), transcript variant 1, mRNA.	NM_181054.1	150.69	193.38	0.78	0.0005103	0.0177	0.1
MYCN	Homo sapiens v-myc myelocytomatosis viral related oncogene, neuroblastoma derived (avian) (MYCN), mRNA.	NM_005378.4	131.31	168.15	0.78	0.0006019	0.0197	0.1
SFXN1	Homo sapiens sideroflexin 1 (SFXN1), mRNA.	NM_022754.4	366.44	468.49	0.78	0.0006457	0.0207	0.1
ZNF485	Homo sapiens zinc finger protein 485 (ZNF485), mRNA.	NM_145312.2	127.72	163.04	0.78	0.000919	0.0259	0.1
BMP4	Homo sapiens bone morphogenetic protein 4 (BMP4), transcript variant 3, mRNA.	NM_001202.2	265.55	341.24	0.78	0.0009693	0.0269	0.1
TRIM61	Homo sapiens tripartite motif-containing 61 (TRIM61), mRNA.	NM_001012414.1	126.67	161.95	0.78	0.0010464	0.0282	0.1
COPG	Homo sapiens coatomer protein complex, subunit gamma (COPG), mRNA.	NM_016128.3	526.93	673.59	0.78	0.0014658	0.0354	0.1
RNU105A	Homo sapiens RNA, U105A small nucleolar (RNU105A), small nucleolar RNA.	NR_004404.1	131.36	167.58	0.78	0.0014706	0.0355	0.1
RNF4	Homo sapiens ring finger protein 4 (RNF4), mRNA.	NM_002938.2	319.85	408.52	0.78	0.0017388	0.0398	0.1
MAP4K4	Homo sapiens mitogen-activated protein kinase kinase kinase kinase 4 (MAP4K4), transcript variant 3, mRNA.	NM_145687.2	298.81	384.02	0.78	0.0018633	0.0414	0.1
TOB2	Homo sapiens transducer of ERBB2, 2 (TOB2), mRNA.	NM_016272.3	194.59	248.26	0.78	0.0020247	0.0437	0.1
LOC729768	PREDICTED: Homo sapiens misc_RNA (LOC729768), miscRNA.	XR_016076.2	2873.45	3683.28	0.78	0.0021082	0.0451	0.1
TTYH3	Homo sapiens tweety homolog 3 (Drosophila) (TTYH3), mRNA.	NM_025250.2	276.6	356.9	0.78	0.0022213	0.0468	0.1
SNX8	Homo sapiens sorting nexin 8 (SNX8), mRNA.	NM_013321.1	249.01	320.87	0.78	0.0025627	0.0516	0.1
TATDN2	Homo sapiens TatD DNase domain containing 2 (TATDN2), mRNA.	NM_014760.2	338.84	431.77	0.78	0.0028683	0.0555	0.1
CDGAP	Homo sapiens Cdc42 GTPase-activating protein (CDGAP), mRNA.	NM_020754.1	116.69	149.91	0.78	0.0029447	0.0566	0.1
UCHL5	Homo sapiens ubiquitin carboxyl-terminal hydrolase L5 (UCHL5), mRNA.	NM_015984.1	766.73	977.61	0.78	0.0029842	0.057	0.1
DDX3X	Homo sapiens DEAD (Asp-Glu-Ala-Asp) box polypeptide 3, X-linked (DDX3X), mRNA.	NM_001356.2	1579.72	2030.88	0.78	0.0030084	0.0573	0.1
SPATA5L1	Homo sapiens spermatogenesis associated 5-like 1 (SPATA5L1), mRNA.	NM_024063.1	388.33	499.2	0.78	0.0034721	0.063	0.1
PDZD8	Homo sapiens PDZ domain containing 8 (PDZD8), mRNA.	NM_173791.2	267.19	340.42	0.78	0.0037393	0.0663	0.1
DBNL	Homo sapiens drebrin-like (DBNL), transcript variant 2, mRNA.	NM_014063.5	2231.53	2867.91	0.78	0.0037448	0.0664	0.1
LOC100133866	PREDICTED: Homo sapiens similar to phosphodiesterase 4D interacting protein (myomegalin) (LOC100133866), mRNA.	XM_001719715.1	130.94	167.61	0.78	0.0040155	0.0697	0.1
LARS	Homo sapiens leucyl-tRNA synthetase (LARS), mRNA.	NM_020117.8	590.04	757.57	0.78	0.0040162	0.0697	0.1
MMP15	Homo sapiens matrix metallopeptidase 15 (membrane-inserted) (MMP15), mRNA.	NM_002428.2	119.35	152.68	0.78	0.0040589	0.0702	0.1
WDR85	Homo sapiens WD repeat domain 85 (WDR85), mRNA.	NM_138778.1	135.2	172.63	0.78	0.0041369	0.0709	0.1
MRPS30	Homo sapiens mitochondrial ribosomal protein S30 (MRPS30), nuclear gene encoding mitochondrial protein, mRNA.	NM_016640.3	1191.97	1529.8	0.78	0.0041841	0.0714	0.1
CAMTA1	Homo sapiens calmodulin binding transcription activator 1 (CAMTA1), mRNA.	NM_015215.1	131.92	169.4	0.78	0.0043958	0.0737	0.1
PICALM	Homo sapiens phosphatidylinositol binding clathrin assembly protein (PICALM), transcript variant 1, mRNA.	NM_007166.2	166.06	212.87	0.78	0.0044457	0.0741	0.1
PSMD12	Homo sapiens proteasome (prosome, macropain) 26S subunit, non-ATPase, 12 (PSMD12), transcript variant 1, mRNA. XM_946055 XM_946058	NM_002816.3	1518.33	1956.81	0.78	0.004462	0.0741	0.1
SLC2A6	Homo sapiens solute carrier family 2 (facilitated glucose transporter), member 6 (SLC2A6), mRNA.	NM_017585.2	913.82	1168.3	0.78	0.0047991	0.078	0.1
LOC642956	PREDICTED: Homo sapiens hypothetical LOC642956 (LOC642956), mRNA.	XM_938166.3	138.78	179.97	0.77	0.0001939	0.00913	0.1
DNAJB9	Homo sapiens DnaJ (Hsp40) homolog, subfamily B, member 9 (DNAJB9), mRNA.	NM_012328.1	202.94	263.62	0.77	0.0003251	0.013	0.1
LDHA	Homo sapiens lactate dehydrogenase A (LDHA), mRNA.	NM_005566.1	14987.6	19410.9	0.77	0.000381	0.0146	0.1
FOS	Homo sapiens v-fos FBJ murine osteosarcoma viral oncogene homolog (FOS), mRNA.	NM_005252.2	119.21	154.9	0.77	0.0003822	0.0146	0.1
C14orf156	Homo sapiens chromosome 14 open reading frame 156 (C14orf156), mRNA.	NM_031210.3	8441.56	10907.5	0.77	0.0004235	0.0156	0.1
PHLPP2	Homo sapiens PH domain and leucine rich repeat protein phosphatase 2 (PHLPP2), mRNA.	NM_015020.2	155.95	202.43	0.77	0.0004275	0.0157	0.1
GOLGA3	Homo sapiens golgi autoantigen, golgin subfamily a, 3 (GOLGA3), mRNA.	NM_005895.2	1508.81	1946.97	0.77	0.0004398	0.016	0.1
GABPB2	Homo sapiens GA binding protein transcription factor, beta subunit 2 (GABPB2), transcript variant gamma-2, mRNA.	NM_181427.2	302	393.83	0.77	0.0004465	0.0161	0.1
LOC441511	PREDICTED: Homo sapiens similar to mitofusin 1 (LOC441511), mRNA.	XM_497141.2	164.2	212.59	0.77	0.0005412	0.0184	0.1
PPFIA1	Homo sapiens protein tyrosine phosphatase, receptor type, f polypeptide (PTPRF), interacting protein (liprin), alpha 1 (PPFIA1), transcript variant 1, mRNA.	NM_177423.1	219.04	284.41	0.77	0.0006063	0.0199	0.1
TMC7	Homo sapiens transmembrane channel-like 7 (TMC7), mRNA.	NM_024847.2	117.93	152.62	0.77	0.000723	0.0223	0.1
PRDM10	Homo sapiens PR domain containing 10 (PRDM10), transcript variant 1, mRNA.	NM_020228.2	167.07	217.22	0.77	0.0007291	0.0224	0.1
KRT80	Homo sapiens keratin 80 (KRT80), transcript variant 1, mRNA.	NM_182507.1	1110.71	1447.84	0.77	0.0008503	0.0249	0.1
ILF2	Homo sapiens interleukin enhancer binding factor 2, 45kDa (ILF2), mRNA.	NM_004515.2	3267.43	4220.5	0.77	0.0008838	0.0253	0.1
LOC646347	PREDICTED: Homo sapiens misc_RNA (LOC646347), miscRNA.	XR_017680.1	2631.24	3434.68	0.77	0.0009334	0.0262	0.1
FLJ12949	Homo sapiens hypothetical protein FLJ12949 (FLJ12949), transcript variant 1, mRNA.	NM_023008.2	196.72	255.34	0.77	0.0009564	0.0266	0.1
IRS1	Homo sapiens insulin receptor substrate 1 (IRS1), mRNA.	NM_005544.1	343.5	446.72	0.77	0.0010223	0.0277	0.1
CYB561	Homo sapiens cytochrome b-561 (CYB561), transcript variant 3, mRNA.	NM_001017917.1	288.67	375.03	0.77	0.0010614	0.0284	0.1
SERPINB8	Homo sapiens serpin peptidase inhibitor, clade B (ovalbumin), member 8 (SERPINB8), transcript variant 1, mRNA.	NM_002640.3	618.9	806.94	0.77	0.0011491	0.03	0.1
CKAP2L	Homo sapiens cytoskeleton associated protein 2-like (CKAP2L), mRNA.	NM_152515.2	926.18	1208.34	0.77	0.0011654	0.0302	0.1
DDX51	Homo sapiens DEAD (Asp-Glu-Ala-Asp) box polypeptide 51 (DDX51), mRNA.	NM_175066.2	166.82	217.14	0.77	0.0012722	0.0321	0.1
RANBP1	Homo sapiens RAN binding protein 1 (RANBP1), mRNA.	NM_002882.2	2834.09	3675.25	0.77	0.0016649	0.0386	0.1
SON	Homo sapiens SON DNA binding protein (SON), transcript variant e, mRNA.	NM_058183.2	163.08	211.23	0.77	0.0017148	0.0394	0.1
IL1R2	Homo sapiens interleukin 1 receptor, type II (IL1R2), transcript variant 2, mRNA.	NM_173343.1	159.59	206.22	0.77	0.0017226	0.0395	0.1
ADSL	Homo sapiens adenylosuccinate lyase (ADSL), mRNA.	NM_000026.1	1955.22	2538.67	0.77	0.0017667	0.0401	0.1
BOLA3	Homo sapiens bolA homolog 3 (E. coli) (BOLA3), transcript variant 2, mRNA.	NM_212552.1	4184.85	5411.04	0.77	0.0018143	0.0407	0.1
MCM3	Homo sapiens minichromosome maintenance complex component 3 (MCM3), mRNA.	NM_002388.3	2875.82	3735.74	0.77	0.0019178	0.0421	0.1
TTC13	Homo sapiens tetratricopeptide repeat domain 13 (TTC13), mRNA.	NM_024525.2	155.29	202.42	0.77	0.0024336	0.0497	0.1
USPL1	Homo sapiens ubiquitin specific peptidase like 1 (USPL1), mRNA.	NM_005800.3	228.6	296.37	0.77	0.0026517	0.0528	0.1
LOC644684	PREDICTED: Homo sapiens hypothetical LOC644684 (LOC644684), mRNA.	XM_001715037.1	534.6	691.61	0.77	0.0026979	0.0533	0.1
ACSS2	Homo sapiens acyl-CoA synthetase short-chain family member 2 (ACSS2), transcript variant 1, mRNA.	NM_018677.2	160.68	209.35	0.77	0.0029539	0.0567	0.1
AADAT	Homo sapiens aminoadipate aminotransferase (AADAT), transcript variant 2, mRNA.	NM_182662.1	166.79	215.83	0.77	0.0034279	0.0625	0.1
PABPN1	Homo sapiens poly(A) binding protein, nuclear 1 (PABPN1), mRNA.	NM_004643.1	818.87	1056.73	0.77	0.0036774	0.0656	0.1
NDUFAF2	Homo sapiens NADH dehydrogenase (ubiquinone) 1 alpha subcomplex, assembly factor 2 (NDUFAF2), mRNA.	NM_174889.2	1728.97	2233.27	0.77	0.0038913	0.0681	0.1
AP1G1	Homo sapiens adaptor-related protein complex 1, gamma 1 subunit (AP1G1), transcript variant 2, mRNA.	NM_001128.5	232.32	300.47	0.77	0.0039264	0.0686	0.1
PITPNC1	Homo sapiens phosphatidylinositol transfer protein, cytoplasmic 1 (PITPNC1), transcript variant 2, mRNA.	NM_181671.1	285.61	371.94	0.77	0.0040036	0.0696	0.1
KAT2A	Homo sapiens K(lysine) acetyltransferase 2A (KAT2A), mRNA.	NM_021078.1	449.51	586.62	0.77	0.0041173	0.0707	0.1
HIATL1	Homo sapiens hippocampus abundant transcript-like 1 (HIATL1), mRNA.	NM_032558.1	537.98	701.85	0.77	0.0041775	0.0713	0.1
	Homo sapiens cDNA FLJ34428 fis, clone HLUNG2000761	Hs.473191	278.23	359.59	0.77	0.0043018	0.0728	0.1
TPI1	Homo sapiens triosephosphate isomerase 1 (TPI1), mRNA.	NM_000365.4	7650.98	9912.34	0.77	0.0043254	0.073	0.1
EIF3M	Homo sapiens eukaryotic translation initiation factor 3, subunit M (EIF3M), mRNA.	NM_006360.3	3394.19	4395.86	0.77	0.0043437	0.0732	0.1
CS	Homo sapiens citrate synthase (CS), nuclear gene encoding mitochondrial protein, mRNA.	NM_004077.2	3240.27	4235.39	0.77	0.0043442	0.0732	0.1
LOC645508	PREDICTED: Homo sapiens similar to C-terminal binding protein 2 (LOC645508), mRNA.	XM_928532.1	125.86	164.43	0.77	0.0043584	0.0733	0.1
C14orf109	Homo sapiens chromosome 14 open reading frame 109 (C14orf109), transcript variant 2, mRNA.	NM_015676.1	462.07	597.36	0.77	0.0044062	0.0738	0.1
TSSC4	Homo sapiens tumor suppressing subtransferable candidate 4 (TSSC4), mRNA.	NM_005706.2	624.94	813.67	0.77	0.0045315	0.0749	0.1
OSBPL10	Homo sapiens oxysterol binding protein-like 10 (OSBPL10), mRNA.	NM_017784.3	916.08	1190.91	0.77	0.0045711	0.0753	0.1
STK10	Homo sapiens serine/threonine kinase 10 (STK10), mRNA.	NM_005990.2	199.19	257.47	0.77	0.0047224	0.0772	0.1
ARF4	Homo sapiens ADP-ribosylation factor 4 (ARF4), mRNA.	NM_001660.2	4674.21	6033.78	0.77	0.0049272	0.0793	0.1
NME1	Homo sapiens non-metastatic cells 1, protein (NM23A) expressed in (NME1), transcript variant 2, mRNA.	NM_198175.1	8868.61	11680.6	0.76	0.000163	0.00835	0.1
MAP6D1	Homo sapiens MAP6 domain containing 1 (MAP6D1), mRNA.	NM_024871.1	143.37	187.47	0.76	0.0004151	0.0154	0.1
FBXL6	Homo sapiens F-box and leucine-rich repeat protein 6 (FBXL6), transcript variant 1, mRNA.	NM_012162.1	211.32	276.63	0.76	0.0004977	0.0175	0.1
MOBKL2A	Homo sapiens MOB1, Mps One Binder kinase activator-like 2A (yeast) (MOBKL2A), mRNA.	NM_130807.2	271.61	357.9	0.76	0.0006342	0.0204	0.1
PLEKHO2	Homo sapiens pleckstrin homology domain containing, family O member 2 (PLEKHO2), mRNA.	NM_025201.3	171.31	225.12	0.76	0.0006854	0.0216	0.1
POLR2C	Homo sapiens polymerase (RNA) II (DNA directed) polypeptide C, 33kDa (POLR2C), mRNA.	NM_002694.2	445.75	585.51	0.76	0.0006994	0.0218	0.1
LOC652595	PREDICTED: Homo sapiens similar to U2 small nuclear ribonucleoprotein A (U2 snRNP-A) (LOC652595), mRNA.	XM_942117.1	1435.79	1892.42	0.76	0.0008101	0.024	0.1
C9orf140	Homo sapiens chromosome 9 open reading frame 140 (C9orf140), mRNA.	NM_178448.3	151.52	199.53	0.76	0.0008321	0.0245	0.1
LOC645175	PREDICTED: Homo sapiens misc_RNA (LOC645175), miscRNA.	XR_017268.2	338.4	444.29	0.76	0.0008657	0.0251	0.1
C1orf174	Homo sapiens chromosome 1 open reading frame 174 (C1orf174), mRNA.	NM_207356.1	828.41	1084.73	0.76	0.0009836	0.0272	0.1
MEX3D	Homo sapiens mex-3 homolog D (C. elegans) (MEX3D), transcript variant 2, mRNA.	NM_203304.1	181.93	240.86	0.76	0.0010497	0.0282	0.1
PLAGL2	Homo sapiens pleiomorphic adenoma gene-like 2 (PLAGL2), mRNA.	NM_002657.2	286.61	375.09	0.76	0.0012465	0.0318	0.1
LOC399988	PREDICTED: Homo sapiens misc_RNA (LOC399988), miscRNA.	XR_016353.2	119.16	156.96	0.76	0.0013451	0.0333	0.1
BCL10	Homo sapiens B-cell CLL/lymphoma 10 (BCL10), mRNA.	NM_003921.2	239.05	315.88	0.76	0.0014564	0.0353	0.1
DUSP10	Homo sapiens dual specificity phosphatase 10 (DUSP10), transcript variant 3, mRNA.	NM_144729.1	333.6	440.77	0.76	0.0015124	0.0361	0.1
GTF2A2	Homo sapiens general transcription factor IIA, 2, 12kDa (GTF2A2), mRNA.	NM_004492.1	2915.99	3836.67	0.76	0.0016745	0.0387	0.1
CRMP1	Homo sapiens collapsin response mediator protein 1 (CRMP1), transcript variant 1, mRNA.	NM_001014809.1	121.3	158.76	0.76	0.0017552	0.0401	0.1
SRXN1	Homo sapiens sulfiredoxin 1 homolog (S. cerevisiae) (SRXN1), mRNA.	NM_080725.1	598.68	784.22	0.76	0.0018371	0.041	0.1
FEZ1	Homo sapiens fasciculation and elongation protein zeta 1 (zygin I) (FEZ1), transcript variant 1, mRNA.	NM_005103.3	3556.29	4683.41	0.76	0.0018925	0.0418	0.1
RPL13	Homo sapiens ribosomal protein L13 (RPL13), transcript variant 2, mRNA.	NM_033251.1	263.31	347.69	0.76	0.0021601	0.0458	0.1
ILKAP	Homo sapiens integrin-linked kinase-associated serine/threonine phosphatase 2C (ILKAP), mRNA.	NM_030768.2	311.54	411.53	0.76	0.0022485	0.0471	0.1
	602353719F1 NIH_MGC_90 Homo sapiens cDNA clone IMAGE:4451716 5, mRNA sequence	Hs.232649	126.15	165.91	0.76	0.0022733	0.0474	0.1
MAPKAP1	Homo sapiens mitogen-activated protein kinase associated protein 1 (MAPKAP1), transcript variant 6, mRNA.	NM_001006618.1	313.26	412.94	0.76	0.0023786	0.0489	0.1
PRDX3	Homo sapiens peroxiredoxin 3 (PRDX3), nuclear gene encoding mitochondrial protein, transcript variant 1, mRNA.	NM_006793.2	2585.09	3384.06	0.76	0.0025065	0.0508	0.1
TIMM22	Homo sapiens translocase of inner mitochondrial membrane 22 homolog (yeast) (TIMM22), nuclear gene encoding mitochondrial protein, mRNA.	NM_013337.2	658.23	870.67	0.76	0.0027694	0.0544	0.1
ORC5L	Homo sapiens origin recognition complex, subunit 5-like (yeast) (ORC5L), transcript variant 1, mRNA.	NM_002553.2	876.46	1157.8	0.76	0.0028194	0.0549	0.1
NUAK2	Homo sapiens NUAK family, SNF1-like kinase, 2 (NUAK2), mRNA.	NM_030952.1	147.51	192.88	0.76	0.0029113	0.056	0.1
TBC1D2	Homo sapiens TBC1 domain family, member 2 (TBC1D2), mRNA.	NM_018421.2	1173.93	1538.39	0.76	0.0029572	0.0567	0.1
SNHG1	Homo sapiens small nucleolar RNA host gene 1 (non-protein coding) (SNHG1), non-coding RNA.	NR_003098.1	1333.06	1760.19	0.76	0.0030528	0.0578	0.1
NT5E	Homo sapiens 5'-nucleotidase, ecto (CD73) (NT5E), mRNA.	NM_002526.1	903.69	1187.07	0.76	0.0031564	0.0591	0.1
FASTKD3	Homo sapiens FAST kinase domains 3 (FASTKD3), mRNA.	NM_024091.2	296.11	390.02	0.76	0.0033368	0.0615	0.1
TM4SF19	Homo sapiens transmembrane 4 L six family member 19 (TM4SF19), mRNA.	NM_138461.2	134.19	176.89	0.76	0.0033784	0.062	0.1
BAT2D1	Homo sapiens BAT2 domain containing 1 (BAT2D1), mRNA.	NM_015172.2	1111.46	1464.78	0.76	0.0035096	0.0634	0.1
C5orf32	Homo sapiens chromosome 5 open reading frame 32 (C5orf32), mRNA.	NM_032412.2	391.5	517.63	0.76	0.0037956	0.067	0.1
FTSJ3	Homo sapiens FtsJ homolog 3 (E. coli) (FTSJ3), mRNA.	NM_017647.2	259.55	340.4	0.76	0.0039074	0.0683	0.1
LSM12	Homo sapiens LSM12 homolog (S. cerevisiae) (LSM12), mRNA.	NM_152344.1	211.02	276.52	0.76	0.0041366	0.0709	0.1
UBASH3B	Homo sapiens ubiquitin associated and SH3 domain containing, B (UBASH3B), mRNA.	NM_032873.4	150.57	197	0.76	0.0042049	0.0716	0.1
DDX5	Homo sapiens DEAD (Asp-Glu-Ala-Asp) box polypeptide 5 (DDX5), mRNA.	NM_004396.2	5461.3	7165.95	0.76	0.0043867	0.0737	0.1
HSD17B12	Homo sapiens hydroxysteroid (17-beta) dehydrogenase 12 (HSD17B12), mRNA.	NM_016142.1	2230.04	2915.53	0.76	0.0044143	0.0738	0.1
ZNF512	Homo sapiens zinc finger protein 512 (ZNF512), mRNA.	NM_032434.2	277.48	364.69	0.76	0.0044908	0.0745	0.1
IL23A	Homo sapiens interleukin 23, alpha subunit p19 (IL23A), mRNA.	NM_016584.2	131.44	172.84	0.76	0.0046257	0.076	0.1
FAM3C	Homo sapiens family with sequence similarity 3, member C (FAM3C), transcript variant 2, mRNA.	NM_014888.1	397.03	521.13	0.76	0.0047981	0.078	0.1
DHX29	Homo sapiens DEAH (Asp-Glu-Ala-His) box polypeptide 29 (DHX29), mRNA.	NM_019030.2	360.62	478.2	0.75	0.0001355	0.00746	0.1
NAV1	Homo sapiens neuron navigator 1 (NAV1), mRNA.	NM_020443.2	229.93	305.2	0.75	0.0002143	0.00981	0.1
CSTF2	Homo sapiens cleavage stimulation factor, 3' pre-RNA, subunit 2, 64kDa (CSTF2), mRNA.	NM_001325.2	839.36	1122.11	0.75	0.0002216	0.01	0.1
RDH11	Homo sapiens retinol dehydrogenase 11 (all-trans/9-cis/11-cis) (RDH11), mRNA.	NM_016026.2	3426.58	4556.59	0.75	0.0002303	0.0103	0.1
BZW2	Homo sapiens basic leucine zipper and W2 domains 2 (BZW2), mRNA.	NM_014038.1	1436.68	1912.4	0.75	0.0002459	0.0107	0.1
LDHA	Homo sapiens lactate dehydrogenase A (LDHA), transcript variant 2, mRNA.	NM_001135239.1	15927.5	21208.5	0.75	0.0002572	0.011	0.1
CYCS	Homo sapiens cytochrome c, somatic (CYCS), nuclear gene encoding mitochondrial protein, mRNA.	NM_018947.4	174.95	233.92	0.75	0.0002825	0.0118	0.1
ZNRF3	Homo sapiens zinc and ring finger 3 (ZNRF3), mRNA.	XM_945269.1	136.19	182.43	0.75	0.0003301	0.0131	0.1
IL33	Homo sapiens interleukin 33 (IL33), mRNA.	NM_033439.2	118.26	156.69	0.75	0.0003341	0.0132	0.1
C12orf24	Homo sapiens chromosome 12 open reading frame 24 (C12orf24), mRNA.	NM_013300.1	200.62	266.96	0.75	0.0003423	0.0134	0.1
LOC100134424	PREDICTED: Homo sapiens misc_RNA (LOC100134424), miscRNA.	XR_038546.1	129.89	173.52	0.75	0.0004023	0.0151	0.1
CCT8	Homo sapiens chaperonin containing TCP1, subunit 8 (theta) (CCT8), mRNA.	NM_006585.2	4746.38	6369.12	0.75	0.0004043	0.0152	0.1
SPRY4	Homo sapiens sprouty homolog 4 (Drosophila) (SPRY4), mRNA.	XM_926321.1	117.6	155.83	0.75	0.0004198	0.0155	0.1
SNORD99	Homo sapiens small nucleolar RNA, C/D box 99 (SNORD99), small nucleolar RNA.	NR_003077.1	171.05	229.16	0.75	0.0004888	0.0172	0.1
CSE1L	Homo sapiens CSE1 chromosome segregation 1-like (yeast) (CSE1L), transcript variant 2, mRNA.	NM_177436.1	211.31	283.23	0.75	0.0005386	0.0184	0.1
SELS	Homo sapiens selenoprotein S (SELS), transcript variant 2, mRNA.	NM_018445.4	2970.58	3958.74	0.75	0.0008774	0.0252	0.1
REXO4	Homo sapiens REX4, RNA exonuclease 4 homolog (S. cerevisiae) (REXO4), mRNA.	NM_020385.2	664.75	880.96	0.75	0.0009023	0.0256	0.1
C17orf96	Homo sapiens chromosome 17 open reading frame 96 (C17orf96), mRNA.	NM_001130677.1	234.86	314.59	0.75	0.0009928	0.0273	0.1
WDR21A	Homo sapiens WD repeat domain 21A (WDR21A), transcript variant 1, mRNA.	NM_015604.2	253.22	336.31	0.75	0.00105	0.0282	0.1
RQCD1	Homo sapiens RCD1 required for cell differentiation1 homolog (S. pombe) (RQCD1), mRNA.	NM_005444.1	532	705.44	0.75	0.0010523	0.0283	0.1
SDR16C5	Homo sapiens short chain dehydrogenase/reductase family 16C, member 5 (SDR16C5), mRNA.	NM_138969.2	187.49	250.87	0.75	0.0013693	0.0337	0.1
PLLP	Homo sapiens plasma membrane proteolipid (plasmolipin) (PLLP), mRNA.	NM_015993.1	124.33	165.71	0.75	0.0014058	0.0345	0.1
C14orf129	Homo sapiens chromosome 14 open reading frame 129 (C14orf129), mRNA.	NM_016472.3	800.91	1060.93	0.75	0.0015958	0.0375	0.1
CXorf15	Homo sapiens chromosome X open reading frame 15 (CXorf15), mRNA.	NM_018360.1	135.84	181.93	0.75	0.0016713	0.0387	0.1
TIMM23	Homo sapiens translocase of inner mitochondrial membrane 23 homolog (yeast) (TIMM23), nuclear gene encoding mitochondrial protein, mRNA.	NM_006327.2	1445.23	1932.54	0.75	0.0016998	0.0391	0.1
SPRR2G	Homo sapiens small proline-rich protein 2G (SPRR2G), mRNA.	NM_001014291.1	1078.4	1428.76	0.75	0.0017375	0.0398	0.1
NUP85	Homo sapiens nucleoporin 85kDa (NUP85), mRNA.	NM_024844.2	910.59	1217.03	0.75	0.002144	0.0457	0.1
ODC1	Homo sapiens ornithine decarboxylase 1 (ODC1), mRNA.	NM_002539.1	13303.8	17632.7	0.75	0.0026401	0.0526	0.1
NXN	Homo sapiens nucleoredoxin (NXN), mRNA.	NM_022463.3	722.92	966.94	0.75	0.0026611	0.0529	0.1
KBTBD8	Homo sapiens kelch repeat and BTB (POZ) domain containing 8 (KBTBD8), mRNA.	NM_032505.1	147.61	196.64	0.75	0.0035067	0.0634	0.1
CRLF3	Homo sapiens cytokine receptor-like factor 3 (CRLF3), mRNA.	NM_015986.2	181.88	242.18	0.75	0.0044077	0.0738	0.1
WWC1	Homo sapiens WW and C2 domain containing 1 (WWC1), mRNA.	NM_015238.1	682.09	905.37	0.75	0.0045293	0.0749	0.1
PRKAG2	Homo sapiens protein kinase, AMP-activated, gamma 2 non-catalytic subunit (PRKAG2), transcript variant b, mRNA.	NM_016203.2	407.19	545.29	0.75	0.0048038	0.078	0.1
SEC23IP	Homo sapiens SEC23 interacting protein (SEC23IP), mRNA.	NM_007190.2	296.09	399.29	0.74	0.0001122	0.00654	0.1
ACAT2	Homo sapiens acetyl-Coenzyme A acetyltransferase 2 (ACAT2), mRNA.	NM_005891.1	5603.9	7557.8	0.74	0.0001789	0.00871	0.1
THUMPD3	Homo sapiens THUMP domain containing 3 (THUMPD3), mRNA.	NM_015453.1	158.95	214.82	0.74	0.0001824	0.0088	0.1
CCDC112	Homo sapiens coiled-coil domain containing 112 (CCDC112), transcript variant 1, mRNA.	NM_152549.1	145.2	195.05	0.74	0.0002496	0.0108	0.1
C20orf45	Homo sapiens chromosome 20 open reading frame 45 (C20orf45), mRNA.	NM_016045.1	643.79	869.69	0.74	0.0002827	0.0118	0.1
C6orf153	Homo sapiens chromosome 6 open reading frame 153 (C6orf153), mRNA.	NM_033112.2	2047.49	2749.88	0.74	0.0003215	0.0129	0.1
LOC100132139	PREDICTED: Homo sapiens similar to methylenetetrahydrofolate dehydrogenase (NADP+ dependent) 1-like (LOC100132139), mRNA.	XM_001721047.1	195.65	263.39	0.74	0.0003257	0.013	0.1
SLC36A1	Homo sapiens solute carrier family 36 (proton/amino acid symporter), member 1 (SLC36A1), mRNA.	NM_078483.2	162.16	220.53	0.74	0.000334	0.0132	0.1
BEND3	Homo sapiens BEN domain containing 3 (BEND3), mRNA.	NM_001080450.1	133.49	181.16	0.74	0.0003516	0.0136	0.1
VDAC1	Homo sapiens voltage-dependent anion channel 1 (VDAC1), mRNA.	NM_003374.1	6318.59	8523.17	0.74	0.0003894	0.0148	0.1
VEGFA	Homo sapiens vascular endothelial growth factor A (VEGFA), transcript variant 3, mRNA.	NM_001025366.1	127.73	171.53	0.74	0.0004082	0.0153	0.1
CENPO	Homo sapiens centromere protein O (CENPO), mRNA.	NM_024322.1	181.5	244.67	0.74	0.0005821	0.0193	0.1
DHX30	Homo sapiens DEAH (Asp-Glu-Ala-His) box polypeptide 30 (DHX30), transcript variant 2, mRNA.	NM_014966.2	228.26	306.51	0.74	0.0006556	0.0209	0.1
FJX1	Homo sapiens four jointed box 1 (Drosophila) (FJX1), mRNA.	NM_014344.2	1758.3	2370.96	0.74	0.0006905	0.0217	0.1
EIF4A1	Homo sapiens eukaryotic translation initiation factor 4A, isoform 1 (EIF4A1), mRNA.	NM_001416.1	15736.7	21306.2	0.74	0.0007045	0.0219	0.1
OAT	Homo sapiens ornithine aminotransferase (gyrate atrophy) (OAT), nuclear gene encoding mitochondrial protein, mRNA.	NM_000274.1	3845.08	5184.49	0.74	0.0010034	0.0275	0.1
IER2	Homo sapiens immediate early response 2 (IER2), mRNA.	NM_004907.2	201.61	274.24	0.74	0.0012475	0.0318	0.1
PCGF6	Homo sapiens polycomb group ring finger 6 (PCGF6), transcript variant 2, mRNA.	NM_032154.3	400.55	539.66	0.74	0.0013526	0.0335	0.1
IWS1	Homo sapiens IWS1 homolog (S. cerevisiae) (IWS1), mRNA.	NM_017969.1	472.95	639.9	0.74	0.0013713	0.0337	0.1
CYB5R2	Homo sapiens cytochrome b5 reductase 2 (CYB5R2), mRNA.	NM_016229.2	1359.62	1846.6	0.74	0.0014225	0.0348	0.1
POLR2C	Homo sapiens polymerase (RNA) II (DNA directed) polypeptide C, 33kDa (POLR2C), mRNA.	NM_032940.1	820.8	1105.76	0.74	0.0014897	0.0358	0.1
PSEN2	Homo sapiens presenilin 2 (Alzheimer disease 4) (PSEN2), transcript variant 1, mRNA.	NM_000447.1	141.1	190.04	0.74	0.001565	0.037	0.1
ACER3	Homo sapiens alkaline ceramidase 3 (ACER3), mRNA.	NM_018367.5	148.4	201.08	0.74	0.0017845	0.0404	0.1
NOL7	Homo sapiens nucleolar protein 7, 27kDa (NOL7), mRNA.	NM_016167.3	2666.21	3616.73	0.74	0.0018516	0.0412	0.1
ERI1	Homo sapiens exoribonuclease 1 (ERI1), mRNA.	NM_153332.3	411.35	553.91	0.74	0.0019476	0.0425	0.1
SOAT1	Homo sapiens sterol O-acyltransferase 1 (SOAT1), transcript variant 688113, mRNA.	NM_003101.4	159.94	215.36	0.74	0.0021811	0.0461	0.1
MRPL21	Homo sapiens mitochondrial ribosomal protein L21 (MRPL21), nuclear gene encoding mitochondrial protein, transcript variant 4, mRNA.	NM_181514.1	1230.52	1653.77	0.74	0.0022168	0.0468	0.1
NUP160	Homo sapiens nucleoporin 160kDa (NUP160), mRNA.	NM_015231.1	454.05	614.84	0.74	0.0023259	0.0482	0.1
RDH12	Homo sapiens retinol dehydrogenase 12 (all-trans/9-cis/11-cis) (RDH12), mRNA.	NM_152443.1	169.16	229.2	0.74	0.0024228	0.0495	0.1
PTDSS1	Homo sapiens phosphatidylserine synthase 1 (PTDSS1), mRNA.	NM_014754.1	1392.3	1881.92	0.74	0.002424	0.0495	0.1
SCARNA10	Homo sapiens small Cajal body-specific RNA 10 (SCARNA10), guide RNA.	NR_004387.1	300.55	405.24	0.74	0.0026235	0.0523	0.1
PPP1R13B	Homo sapiens protein phosphatase 1, regulatory (inhibitor) subunit 13B (PPP1R13B), mRNA.	NM_015316.1	273.51	370.27	0.74	0.0026554	0.0528	0.1
TIMM8A	Homo sapiens translocase of inner mitochondrial membrane 8 homolog A (yeast) (TIMM8A), nuclear gene encoding mitochondrial protein, mRNA.	NM_004085.2	211.78	284.9	0.74	0.002739	0.0539	0.1
C16orf91	Homo sapiens chromosome 16 open reading frame 91 (C16orf91), mRNA.	NM_001010878.1	325.73	438.63	0.74	0.0027997	0.0547	0.1
PSMC3IP	Homo sapiens PSMC3 interacting protein (PSMC3IP), transcript variant 2, mRNA.	NM_016556.1	208.61	283.1	0.74	0.002889	0.0558	0.1
GMEB2	Homo sapiens glucocorticoid modulatory element binding protein 2 (GMEB2), mRNA.	NM_012384.2	437.18	594.59	0.74	0.0028962	0.0558	0.1
COL4A1	Homo sapiens collagen, type IV, alpha 1 (COL4A1), mRNA.	NM_001845.3	987.78	1339.04	0.74	0.0030964	0.0583	0.1
ABHD11	Homo sapiens abhydrolase domain containing 11 (ABHD11), transcript variant 6, mRNA.	NM_148916.2	137.46	185.79	0.74	0.0031841	0.0595	0.1
PRSS22	Homo sapiens protease, serine, 22 (PRSS22), mRNA.	NM_022119.3	113.67	152.7	0.74	0.0033864	0.062	0.1
HEG1	Homo sapiens HEG homolog 1 (zebrafish) (HEG1), mRNA.	XM_087386.8	326.1	441.86	0.74	0.003829	0.0674	0.1
MALT1	Homo sapiens mucosa associated lymphoid tissue lymphoma translocation gene 1 (MALT1), transcript variant 1, mRNA.	NM_173844.1	301.97	410.35	0.74	0.0044836	0.0744	0.1
FTSJD1	Homo sapiens FtsJ methyltransferase domain containing 1 (FTSJD1), transcript variant 1, mRNA.	NM_018348.4	304.25	413.68	0.74	0.0047086	0.077	0.1
TIMM23	Homo sapiens translocase of inner mitochondrial membrane 23 homolog (yeast) (TIMM23), nuclear gene encoding mitochondrial protein, mRNA.	NM_006327.2	4890.27	6680.74	0.73	4.6e-05	0.00376	0.1
RGMB	Homo sapiens RGM domain family, member B (RGMB), transcript variant 1, mRNA.	NM_001012761.1	162.56	223.93	0.73	5.03e-05	0.00392	0.1
SPRR2E	Homo sapiens small proline-rich protein 2E (SPRR2E), mRNA.	NM_001024209.2	3108.76	4278.68	0.73	6.84e-05	0.00478	0.1
	UI-H-BI4-aou-g-01-0-UI.s1 NCI_CGAP_Sub8 Homo sapiens cDNA clone IMAGE:3086376 3, mRNA sequence	Hs.561915	155.48	212.43	0.73	8.12e-05	0.00527	0.1
VEGFC	Homo sapiens vascular endothelial growth factor C (VEGFC), mRNA.	NM_005429.2	694.06	954.67	0.73	0.0001076	0.00639	0.1
GPN1	Homo sapiens GPN-loop GTPase 1 (GPN1), mRNA.	NM_007266.1	1487.27	2040.18	0.73	0.000157	0.00822	0.1
NOP10	Homo sapiens NOP10 ribonucleoprotein homolog (yeast) (NOP10), mRNA.	NM_018648.2	5141.16	7017.28	0.73	0.0001759	0.00866	0.1
C12orf45	Homo sapiens chromosome 12 open reading frame 45 (C12orf45), mRNA.	NM_152318.1	414.82	568.29	0.73	0.0001785	0.00871	0.1
PRMT5	Homo sapiens protein arginine methyltransferase 5 (PRMT5), transcript variant 1, mRNA.	NM_006109.2	868.47	1191.5	0.73	0.0002116	0.00975	0.1
TBC1D16	Homo sapiens TBC1 domain family, member 16 (TBC1D16), mRNA.	NM_019020.2	184.78	252.31	0.73	0.0002165	0.00986	0.1
ZBTB9	Homo sapiens zinc finger and BTB domain containing 9 (ZBTB9), mRNA.	NM_152735.3	296.41	406.09	0.73	0.0002848	0.0118	0.1
SFRS14	Homo sapiens splicing factor, arginine/serine-rich 14 (SFRS14), transcript variant 1, mRNA.	NM_014884.1	307.48	420.5	0.73	0.0004125	0.0154	0.1
C20orf20	Homo sapiens chromosome 20 open reading frame 20 (C20orf20), mRNA.	NM_018270.3	1029.87	1418.83	0.73	0.0006881	0.0217	0.1
ZDHHC6	Homo sapiens zinc finger, DHHC-type containing 6 (ZDHHC6), mRNA.	NM_022494.1	995.95	1366.46	0.73	0.0007215	0.0223	0.1
RRP1B	Homo sapiens ribosomal RNA processing 1 homolog B (S. cerevisiae) (RRP1B), mRNA.	NM_015056.1	285.42	391.25	0.73	0.0007719	0.0233	0.1
PANX1	Homo sapiens pannexin 1 (PANX1), mRNA.	NM_015368.3	361.04	497.84	0.73	0.0007896	0.0236	0.1
LOC401127	PREDICTED: Homo sapiens misc_RNA (LOC401127), miscRNA.	XR_017898.1	181.74	250.1	0.73	0.0008623	0.025	0.1
DDX39	Homo sapiens DEAD (Asp-Glu-Ala-Asp) box polypeptide 39 (DDX39), mRNA.	NM_005804.2	3533.91	4835.69	0.73	0.0008625	0.025	0.1
RBM16	Homo sapiens RNA binding motif protein 16 (RBM16), mRNA.	NM_014892.3	223.4	304.68	0.73	0.0008668	0.0251	0.1
FAM36A	Homo sapiens family with sequence similarity 36, member A (FAM36A), mRNA.	NM_198076.4	346.13	474.57	0.73	0.0015793	0.0372	0.1
SHC1	Homo sapiens SHC (Src homology 2 domain containing) transforming protein 1 (SHC1), transcript variant 2, mRNA.	NM_003029.3	2616.72	3560.68	0.73	0.0016175	0.0378	0.1
ANKRD40	Homo sapiens ankyrin repeat domain 40 (ANKRD40), mRNA.	NM_052855.2	275.6	377.64	0.73	0.0021878	0.0462	0.1
JMJD4	Homo sapiens jumonji domain containing 4 (JMJD4), mRNA.	NM_023007.1	165.56	227.87	0.73	0.0022179	0.0468	0.1
ARCN1	Homo sapiens archain 1 (ARCN1), mRNA.	NM_001655.3	1383.87	1907.33	0.73	0.0022237	0.0468	0.1
WDR4	Homo sapiens WD repeat domain 4 (WDR4), transcript variant 1, mRNA.	NM_018669.4	126.25	171.99	0.73	0.0023484	0.0485	0.1
LYPD5	Homo sapiens LY6/PLAUR domain containing 5 (LYPD5), mRNA.	NM_001031749.1	491.14	670.45	0.73	0.0023683	0.0487	0.1
JMJD6	Homo sapiens jumonji domain containing 6 (JMJD6), transcript variant 2, mRNA.	NM_015167.2	152.68	209	0.73	0.0024706	0.0502	0.1
SLC6A8	Homo sapiens solute carrier family 6 (neurotransmitter transporter, creatine), member 8 (SLC6A8), mRNA.	NM_005629.1	140.87	193.84	0.73	0.0026761	0.0531	0.1
ATAD3B	Homo sapiens ATPase family, AAA domain containing 3B (ATAD3B), mRNA.	NM_031921.4	123.39	169.72	0.73	0.0029873	0.0571	0.1
NCBP2	Homo sapiens nuclear cap binding protein subunit 2, 20kDa (NCBP2), transcript variant 1, mRNA.	NM_007362.2	1119.5	1539.1	0.73	0.0032946	0.0609	0.1
TMEM204	Homo sapiens transmembrane protein 204 (TMEM204), mRNA.	NM_024600.4	245.53	335.66	0.73	0.0034543	0.0629	0.1
DYNLL1	Homo sapiens dynein, light chain, LC8-type 1 (DYNLL1), transcript variant 1, mRNA.	NM_001037494.1	6337.32	8630.84	0.73	0.0039687	0.0692	0.1
LOC730167	PREDICTED: Homo sapiens similar to protein tyrosine phosphatase 4a1, transcript variant 1 (LOC730167), mRNA.	XM_001726158.1	297.71	409.59	0.73	0.0042373	0.072	0.1
EML2	Homo sapiens echinoderm microtubule associated protein like 2 (EML2), mRNA.	NM_012155.1	202.69	277.95	0.73	0.0043789	0.0736	0.1
LOC85390	Homo sapiens RNA, small nucleolar (LOC85390), non-coding RNA.	NR_001454.1	134.52	186.39	0.72	4.96e-05	0.0039	0.1
IFFO1	Homo sapiens intermediate filament family orphan 1 (IFFO1), transcript variant 2, mRNA.	NM_080730.2	158.34	220.63	0.72	5.55e-05	0.00417	0.1
ACOT9	Homo sapiens acyl-CoA thioesterase 9 (ACOT9), transcript variant 2, mRNA.	NM_001033583.1	1199.75	1670.01	0.72	8.94e-05	0.0056	0.1
PI3	Homo sapiens peptidase inhibitor 3, skin-derived (SKALP) (PI3), mRNA.	NM_002638.2	10137.8	14087.1	0.72	0.0001075	0.00639	0.1
IL24	Homo sapiens interleukin 24 (IL24), transcript variant 1, mRNA.	NM_006850.2	111.63	154.91	0.72	0.0001308	0.00728	0.1
CNBP	Homo sapiens CCHC-type zinc finger, nucleic acid binding protein (CNBP), mRNA.	NM_003418.1	3656.04	5065.24	0.72	0.0001727	0.00858	0.1
KRT18P17	PREDICTED: Homo sapiens misc_RNA (KRT18P17), miscRNA.	XR_037953.1	136.05	187.79	0.72	0.0002542	0.0109	0.1
PPAN-P2RY11	Homo sapiens PPAN-P2RY11 readthrough (PPAN-P2RY11), mRNA.	NM_001040664.1	116.17	161.88	0.72	0.0003177	0.0128	0.1
RDH13	Homo sapiens retinol dehydrogenase 13 (all-trans/9-cis) (RDH13), mRNA.	NM_138412.2	254.26	350.94	0.72	0.0003314	0.0132	0.1
ALG3	Homo sapiens asparagine-linked glycosylation 3 homolog (yeast, alpha-1,3-mannosyltransferase) (ALG3), transcript variant 3, mRNA.	NM_001006940.1	151.25	210.22	0.72	0.0004007	0.0151	0.1
CTNNBIP1	Homo sapiens catenin, beta interacting protein 1 (CTNNBIP1), transcript variant 1, mRNA.	NM_001012329.1	297.81	414.09	0.72	0.0004597	0.0165	0.1
QPCT	Homo sapiens glutaminyl-peptide cyclotransferase (QPCT), mRNA.	NM_012413.3	332.58	461.31	0.72	0.0004792	0.017	0.1
E2F6	Homo sapiens E2F transcription factor 6 (E2F6), mRNA.	NM_001952.3	348.44	482.03	0.72	0.0005425	0.0185	0.1
LRWD1	Homo sapiens leucine-rich repeats and WD repeat domain containing 1 (LRWD1), mRNA.	NM_152892.1	335.47	468.54	0.72	0.0006536	0.0208	0.1
NAB2	Homo sapiens NGFI-A binding protein 2 (EGR1 binding protein 2) (NAB2), mRNA.	NM_005967.2	222.18	308.72	0.72	0.0008451	0.0248	0.1
EIF3J	Homo sapiens eukaryotic translation initiation factor 3, subunit J (EIF3J), mRNA.	NM_003758.1	378.4	524.13	0.72	0.0011383	0.0299	0.1
NR2F6	Homo sapiens nuclear receptor subfamily 2, group F, member 6 (NR2F6), mRNA.	NM_005234.3	679.76	943.77	0.72	0.0011432	0.0299	0.1
YTHDF1	Homo sapiens YTH domain family, member 1 (YTHDF1), mRNA.	NM_017798.2	768.47	1061.61	0.72	0.0011796	0.0305	0.1
TTL	Homo sapiens tubulin tyrosine ligase (TTL), mRNA.	NM_153712.3	754.88	1052.5	0.72	0.0012543	0.0318	0.1
SLC35C1	Homo sapiens solute carrier family 35, member C1 (SLC35C1), mRNA.	NM_018389.3	300.82	415.66	0.72	0.0013259	0.0331	0.1
CYTSA	Homo sapiens cytospin A (CYTSA), mRNA.	NM_015330.1	201.43	281.64	0.72	0.0013435	0.0333	0.1
MFSD6	Homo sapiens major facilitator superfamily domain containing 6 (MFSD6), mRNA.	NM_017694.2	351.75	488.78	0.72	0.0015289	0.0364	0.1
PDLIM4	Homo sapiens PDZ and LIM domain 4 (PDLIM4), mRNA.	NM_003687.2	210.86	291.17	0.72	0.0016604	0.0385	0.1
RAP1GDS1	Homo sapiens RAP1, GTP-GDP dissociation stimulator 1 (RAP1GDS1), mRNA.	NM_021159.3	650.78	906.76	0.72	0.0019458	0.0425	0.1
LOC652481	PREDICTED: Homo sapiens similar to Mitochondrial import inner membrane translocase subunit Tim23 (LOC652481), mRNA.	XM_941942.1	611.84	846.98	0.72	0.0019492	0.0425	0.1
MED27	Homo sapiens mediator complex subunit 27 (MED27), mRNA.	NM_004269.2	476.64	658.74	0.72	0.0022876	0.0476	0.1
C14orf43	Homo sapiens chromosome 14 open reading frame 43 (C14orf43), transcript variant 1, mRNA.	NM_194278.3	188.6	261.67	0.72	0.0023122	0.048	0.1
DUSP10	Homo sapiens dual specificity phosphatase 10 (DUSP10), transcript variant 3, mRNA.	NM_144729.1	295.32	412.4	0.72	0.0023574	0.0486	0.1
EXOSC9	Homo sapiens exosome component 9 (EXOSC9), transcript variant 1, mRNA.	NM_001034194.1	556.82	769.56	0.72	0.0023867	0.049	0.1
C9orf140	Homo sapiens chromosome 9 open reading frame 140 (C9orf140), mRNA.	NM_178448.2	253.49	351.52	0.72	0.0025325	0.0511	0.1
SEC23B	Homo sapiens Sec23 homolog B (S. cerevisiae) (SEC23B), transcript variant 2, mRNA.	NM_032985.3	926.61	1284.53	0.72	0.0026138	0.0522	0.1
HOMER3	Homo sapiens homer homolog 3 (Drosophila) (HOMER3), mRNA.	NM_004838.2	407.83	565.71	0.72	0.0030411	0.0577	0.1
C9orf114	Homo sapiens chromosome 9 open reading frame 114 (C9orf114), mRNA.	NM_016390.2	407.49	562.71	0.72	0.0031077	0.0585	0.1
THOC4	PREDICTED: Homo sapiens THO complex 4 (THOC4), mRNA.	XM_946253.1	1675.38	2338.69	0.72	0.003463	0.0629	0.1
ANKRD57	Homo sapiens ankyrin repeat domain 57 (ANKRD57), mRNA.	NM_023016.2	2298.53	3183.18	0.72	0.0040869	0.0704	0.1
SEH1L	Homo sapiens SEH1-like (S. cerevisiae) (SEH1L), transcript variant 2, mRNA.	NM_031216.3	155.41	216.15	0.72	0.0041722	0.0712	0.1
HNRNPF	Homo sapiens heterogeneous nuclear ribonucleoprotein F (HNRNPF), transcript variant 2, mRNA.	NM_004966.2	202.83	280.18	0.72	0.004242	0.072	0.1
SEC14L2	Homo sapiens SEC14-like 2 (S. cerevisiae) (SEC14L2), mRNA.	NM_012429.1	166.67	231.39	0.72	0.004269	0.0724	0.1
RPL23AP7	Homo sapiens ribosomal protein L23a pseudogene 7 (RPL23AP7), non-coding RNA.	NR_000029.1	262.44	364.68	0.72	0.0045629	0.0752	0.1
SLMO1	Homo sapiens slowmo homolog 1 (Drosophila) (SLMO1), mRNA.	NM_006553.2	177.44	246.44	0.72	0.0049211	0.0793	0.1
HMGB3	Homo sapiens high-mobility group box 3 (HMGB3), mRNA.	NM_005342.2	235.68	334.03	0.71	2.86e-05	0.00274	0.1
C12orf11	Homo sapiens chromosome 12 open reading frame 11 (C12orf11), mRNA.	NM_018164.1	287.37	404.4	0.71	3.19e-05	0.00295	0.1
TXNDC14	Homo sapiens thioredoxin domain containing 14 (TXNDC14), mRNA.	NM_015959.1	1252.32	1769.29	0.71	4.25e-05	0.00354	0.1
SLC46A3	Homo sapiens solute carrier family 46, member 3 (SLC46A3), mRNA.	NM_181785.1	129.83	182.74	0.71	6.23e-05	0.00447	0.1
TTC4	Homo sapiens tetratricopeptide repeat domain 4 (TTC4), mRNA.	NM_004623.2	1595.01	2258.73	0.71	9.48e-05	0.00582	0.1
SYPL1	Homo sapiens synaptophysin-like 1 (SYPL1), transcript variant 1, mRNA.	NM_006754.2	2482.66	3515.41	0.71	0.0001061	0.00634	0.1
SNRNP40	Homo sapiens small nuclear ribonucleoprotein 40kDa (U5) (SNRNP40), mRNA.	NM_004814.2	1007.05	1411.32	0.71	0.0001062	0.00634	0.1
PIK3CD	Homo sapiens phosphoinositide-3-kinase, catalytic, delta polypeptide (PIK3CD), mRNA.	NM_005026.2	229.76	324.13	0.71	0.0001394	0.00761	0.1
OTUD6B	Homo sapiens OTU domain containing 6B (OTUD6B), mRNA.	NM_016023.2	186.03	261.52	0.71	0.0001714	0.00856	0.1
PSEN2	Homo sapiens presenilin 2 (Alzheimer disease 4) (PSEN2), transcript variant 2, mRNA.	NM_012486.1	199.46	280.38	0.71	0.0002838	0.0118	0.1
ANAPC7	Homo sapiens anaphase promoting complex subunit 7 (ANAPC7), mRNA.	NM_016238.1	211.11	299.4	0.71	0.0002929	0.0121	0.1
FTSJ2	Homo sapiens FtsJ homolog 2 (E. coli) (FTSJ2), mRNA.	NM_013393.1	247.94	348.15	0.71	0.0003108	0.0126	0.1
MRPS12	Homo sapiens mitochondrial ribosomal protein S12 (MRPS12), nuclear gene encoding mitochondrial protein, transcript variant 3, mRNA.	NM_033363.1	3632.15	5128.72	0.71	0.0003506	0.0136	0.1
PTGES2	Homo sapiens prostaglandin E synthase 2 (PTGES2), transcript variant 2, mRNA.	NM_198938.1	797.17	1122.49	0.71	0.0003662	0.0141	0.1
CCNE1	Homo sapiens cyclin E1 (CCNE1), transcript variant 2, mRNA.	NM_001238.1	186.72	264.11	0.71	0.0003941	0.0149	0.1
STEAP1	PREDICTED: Homo sapiens six transmembrane epithelial antigen of the prostate 1 (STEAP1), mRNA.	XM_940149.1	132.78	185.86	0.71	0.0004497	0.0162	0.1
	BX099724 Soares_fetal_liver_spleen_1NFLS_S1 Homo sapiens cDNA clone IMAGp998F201004, mRNA sequence	Hs.570308	193.66	271.4	0.71	0.000509	0.0177	0.1
BCS1L	Homo sapiens BCS1-like (yeast) (BCS1L), nuclear gene encoding mitochondrial protein, transcript variant 2, mRNA.	NM_004328.3	382.67	536.84	0.71	0.0006808	0.0215	0.1
ASAP2	Homo sapiens ArfGAP with SH3 domain, ankyrin repeat and PH domain 2 (ASAP2), transcript variant 1, mRNA.	NM_003887.2	339.44	475.2	0.71	0.000783	0.0235	0.1
DPH3	Homo sapiens DPH3, KTI11 homolog (S. cerevisiae) (DPH3), transcript variant 2, mRNA.	NM_001047434.1	463.23	652.43	0.71	0.0009608	0.0267	0.1
RIOK2	Homo sapiens RIO kinase 2 (yeast) (RIOK2), mRNA.	NM_018343.1	480.78	681.88	0.71	0.0009836	0.0272	0.1
SOCS4	Homo sapiens suppressor of cytokine signaling 4 (SOCS4), transcript variant 2, mRNA.	NM_080867.2	396.22	559.22	0.71	0.0009944	0.0274	0.1
BCAP29	Homo sapiens B-cell receptor-associated protein 29 (BCAP29), transcript variant 1, mRNA.	NM_001008406.1	624.31	879.74	0.71	0.0012674	0.032	0.1
ZNF143	Homo sapiens zinc finger protein 143 (ZNF143), mRNA.	NM_003442.3	385.89	541.4	0.71	0.0014529	0.0353	0.1
HSPA4	Homo sapiens heat shock 70kDa protein 4 (HSPA4), transcript variant 2, mRNA.	NM_198431.1	1262.1	1772.95	0.71	0.0014702	0.0355	0.1
LOC100130131	PREDICTED: Homo sapiens hypothetical LOC100130131 (LOC100130131), mRNA.	XM_001721580.1	151.62	212.87	0.71	0.0015022	0.036	0.1
MLEC	Homo sapiens malectin (MLEC), mRNA.	NM_014730.2	460.46	652.56	0.71	0.0015119	0.0361	0.1
RBM12	Homo sapiens RNA binding motif protein 12 (RBM12), transcript variant 1, mRNA.	NM_006047.4	188.86	266.98	0.71	0.0015567	0.0369	0.1
C12orf5	Homo sapiens chromosome 12 open reading frame 5 (C12orf5), mRNA.	NM_020375.1	656.29	922.42	0.71	0.0016055	0.0376	0.1
ECE2	Homo sapiens endothelin converting enzyme 2 (ECE2), transcript variant 3, mRNA.	NM_032331.2	210.28	295.13	0.71	0.0016272	0.0379	0.1
KRT18P28	PREDICTED: Homo sapiens misc_RNA (KRT18P28), miscRNA.	XR_017689.1	128.09	179.23	0.71	0.001634	0.0381	0.1
STX2	Homo sapiens syntaxin 2 (STX2), transcript variant 2, mRNA.	NM_001980.2	244.35	344.19	0.71	0.0018024	0.0406	0.1
PTPRZ1	Homo sapiens protein tyrosine phosphatase, receptor-type, Z polypeptide 1 (PTPRZ1), mRNA.	NM_002851.1	207.23	292.52	0.71	0.0018956	0.0418	0.1
HSPA5	Homo sapiens heat shock 70kDa protein 5 (glucose-regulated protein, 78kDa) (HSPA5), mRNA.	NM_005347.2	514.02	724.16	0.71	0.001988	0.0431	0.1
IVL	Homo sapiens involucrin (IVL), mRNA.	NM_005547.2	143.61	202.51	0.71	0.0021778	0.0461	0.1
MTHFD1L	Homo sapiens methylenetetrahydrofolate dehydrogenase (NADP+ dependent) 1-like (MTHFD1L), mRNA.	NM_015440.3	502.06	705.98	0.71	0.0026163	0.0522	0.1
FAT1	Homo sapiens FAT tumor suppressor homolog 1 (Drosophila) (FAT1), mRNA.	NM_005245.3	2753.72	3880.62	0.71	0.002679	0.0531	0.1
UBE3C	Homo sapiens ubiquitin protein ligase E3C (UBE3C), mRNA.	NM_014671.1	2215	3111.65	0.71	0.0027494	0.054	0.1
IARS	Homo sapiens isoleucyl-tRNA synthetase (IARS), transcript variant short, mRNA.	NM_002161.2	1191.47	1667.34	0.71	0.0035442	0.0639	0.1
LAT1-3TM	PREDICTED: Homo sapiens SLC7A5 pseudogene, transcript variant 2 (LAT1-3TM), misc RNA.	XR_001385.1	140.69	198.36	0.71	0.0040987	0.0705	0.1
SRP72	Homo sapiens signal recognition particle 72kDa (SRP72), mRNA.	NM_006947.2	767.34	1076.32	0.71	0.0042642	0.0723	0.1
KRT34	Homo sapiens keratin 34 (KRT34), mRNA.	NM_021013.3	422.23	597.77	0.71	0.0042915	0.0727	0.1
PLXNA1	Homo sapiens plexin A1 (PLXNA1), mRNA.	NM_032242.2	672.94	953.54	0.71	0.0044174	0.0738	0.1
ANAPC1	Homo sapiens anaphase promoting complex subunit 1 (ANAPC1), mRNA.	NM_022662.2	383.84	538.98	0.71	0.0044713	0.0743	0.1
TRMT61A	Homo sapiens tRNA methyltransferase 61 homolog A (S. cerevisiae) (TRMT61A), mRNA.	NM_152307.1	170.4	239.61	0.71	0.0049382	0.0794	0.1
MUS81	Homo sapiens MUS81 endonuclease homolog (S. cerevisiae) (MUS81), mRNA.	NM_025128.3	350.27	494.29	0.71	0.0049651	0.0798	0.1
ZNF697	Homo sapiens zinc finger protein 697 (ZNF697), mRNA.	NM_001080470.1	137.92	196.67	0.7	7.65e-05	0.00511	0.1
LOC728556	PREDICTED: Homo sapiens similar to Protein C2orf4 (C21orf19-like protein) (LOC728556), mRNA.	NM_015955.2	865.68	1232.96	0.7	9.05e-05	0.00564	0.1
LOC650152	PREDICTED: Homo sapiens similar to tropomyosin 3 isoform 2 (LOC650152), mRNA.	NM_153649.2	8060.78	11531.4	0.7	9.51e-05	0.00583	0.1
HEATR3	Homo sapiens HEAT repeat containing 3 (HEATR3), mRNA.	NM_182922.1	206.81	294.86	0.7	0.0001227	0.00699	0.1
PLIN2	Homo sapiens perilipin 2 (PLIN2), mRNA.	NM_001122.2	597.45	853.99	0.7	0.0001231	0.007	0.1
	Homo sapiens cDNA FLJ34018 fis, clone FCBBF2002801	Hs.513971	204.7	293.72	0.7	0.0001396	0.00761	0.1
PWP1	Homo sapiens PWP1 homolog (S. cerevisiae) (PWP1), mRNA.	NM_007062.1	1634.58	2332.55	0.7	0.0001548	0.00815	0.1
TTPAL	Homo sapiens tocopherol (alpha) transfer protein-like (TTPAL), transcript variant 1, mRNA.	NM_024331.3	683.95	980.56	0.7	0.0001605	0.00829	0.1
COX4NB	Homo sapiens COX4 neighbor (COX4NB), mRNA.	NM_006067.3	214.29	305.01	0.7	0.0001778	0.0087	0.1
ARPC5L	Homo sapiens actin related protein 2/3 complex, subunit 5-like (ARPC5L), mRNA.	NM_030978.1	1515.63	2168.42	0.7	0.000206	0.00954	0.1
LASS2	Homo sapiens LAG1 homolog, ceramide synthase 2 (LASS2), transcript variant 1, mRNA.	NM_013384.3	403.95	578.65	0.7	0.0002311	0.0103	0.1
MAP4K4	Homo sapiens mitogen-activated protein kinase kinase kinase kinase 4 (MAP4K4), transcript variant 3, mRNA.	NM_145687.2	265.68	381.15	0.7	0.0002349	0.0105	0.1
EBNA1BP2	Homo sapiens EBNA1 binding protein 2 (EBNA1BP2), mRNA.	NM_006824.1	4494.95	6454.55	0.7	0.0002552	0.0109	0.1
C8orf33	Homo sapiens chromosome 8 open reading frame 33 (C8orf33), mRNA.	NM_023080.1	600.83	861.89	0.7	0.0002963	0.0122	0.1
LASS2	Homo sapiens LAG1 homolog, ceramide synthase 2 (LASS2), transcript variant 2, mRNA.	NM_022075.3	480.3	691.08	0.7	0.0003187	0.0128	0.1
LSG1	Homo sapiens large subunit GTPase 1 homolog (S. cerevisiae) (LSG1), mRNA.	NM_018385.1	268.09	380.92	0.7	0.0003443	0.0134	0.1
CCDC15	Homo sapiens coiled-coil domain containing 15 (CCDC15), mRNA.	Hs.287555	144.76	207.29	0.7	0.000349	0.0136	0.1
ARL4C	Homo sapiens ADP-ribosylation factor-like 4C (ARL4C), mRNA.	NM_005737.3	227.28	323.63	0.7	0.0004249	0.0156	0.1
DKFZp686O24166	Homo sapiens hypothetical protein DKFZp686O24166 (DKFZp686O24166), mRNA.	NM_001009913.1	163.87	235.5	0.7	0.0004467	0.0161	0.1
LOC729774	PREDICTED: Homo sapiens hypothetical LOC729774 (LOC729774), mRNA.	XM_001715945.1	223.59	321.57	0.7	0.0005053	0.0176	0.1
MREG	Homo sapiens melanoregulin (MREG), mRNA.	NM_018000.1	162.44	231.24	0.7	0.0005469	0.0185	0.1
NIPA2	Homo sapiens non imprinted in Prader-Willi/Angelman syndrome 2 (NIPA2), transcript variant 1, mRNA.	NM_030922.5	1335.33	1920.09	0.7	0.000788	0.0236	0.1
C12orf43	Homo sapiens chromosome 12 open reading frame 43 (C12orf43), mRNA.	NM_022895.1	342.46	487.25	0.7	0.0011132	0.0294	0.1
LCMT2	Homo sapiens leucine carboxyl methyltransferase 2 (LCMT2), mRNA.	NM_014793.3	368.29	527.48	0.7	0.0012248	0.0314	0.1
SOLH	Homo sapiens small optic lobes homolog (Drosophila) (SOLH), mRNA.	NM_005632.2	139.72	199.13	0.7	0.0012626	0.032	0.1
GARNL4	Homo sapiens GTPase activating Rap/RanGAP domain-like 4 (GARNL4), mRNA.	NM_015085.3	405.79	580.91	0.7	0.0013674	0.0337	0.1
PHF5A	Homo sapiens PHD finger protein 5A (PHF5A), mRNA.	NM_032758.3	2515.9	3588.96	0.7	0.0015539	0.0368	0.1
MAPK13	Homo sapiens mitogen-activated protein kinase 13 (MAPK13), mRNA.	NM_002754.3	1498.37	2155.44	0.7	0.0016664	0.0386	0.1
GPR172A	Homo sapiens G protein-coupled receptor 172A (GPR172A), mRNA.	NM_024531.3	911.46	1300.44	0.7	0.001764	0.0401	0.1
RASSF1	Homo sapiens Ras association (RalGDS/AF-6) domain family member 1 (RASSF1), transcript variant A, mRNA.	NM_007182.4	203.08	291.37	0.7	0.0018112	0.0407	0.1
SF3B3	Homo sapiens splicing factor 3b, subunit 3, 130kDa (SF3B3), mRNA.	NM_012426.3	339.63	482.92	0.7	0.0018421	0.0411	0.1
SPRED2	Homo sapiens sprouty-related, EVH1 domain containing 2 (SPRED2), mRNA.	NM_181784.1	332.37	472.54	0.7	0.0021612	0.0458	0.1
PRMT6	Homo sapiens protein arginine methyltransferase 6 (PRMT6), mRNA.	NM_018137.1	278.56	400.63	0.7	0.0021871	0.0462	0.1
GRPEL1	Homo sapiens GrpE-like 1, mitochondrial (E. coli) (GRPEL1), nuclear gene encoding mitochondrial protein, mRNA.	NM_025196.2	550.41	782.82	0.7	0.0023172	0.048	0.1
TWISTNB	Homo sapiens TWIST neighbor (TWISTNB), mRNA.	NM_001002926.1	180.45	259.12	0.7	0.0023667	0.0487	0.1
ETF1	Homo sapiens eukaryotic translation termination factor 1 (ETF1), mRNA.	NM_004730.1	2281.82	3267.19	0.7	0.0025829	0.0519	0.1
MYO1E	Homo sapiens myosin IE (MYO1E), mRNA.	NM_004998.2	154.35	220.54	0.7	0.0029948	0.0572	0.1
PSME3	Homo sapiens proteasome (prosome, macropain) activator subunit 3 (PA28 gamma; Ki) (PSME3), transcript variant 1, mRNA.	NM_005789.2	754.66	1085.65	0.7	0.0033406	0.0615	0.1
[truncated: 949 more rows]
