# Supplementary material for: Epidermal growth factor receptor inhibitors trigger a type I interferon response in human skin
Source: Oncotarget. 2016 Jun 14;7(30):47777–93. doi: 10.18632/oncotarget.10013 (PMC5216978; doi:10.18632/oncotarget.10013)
Supplement: Supplementary file 5 [file oncotarget-07-47777-s005.xls]

## Sheet: Foglio1
	Parametric p-value	FDR	Permutation p-value	Geom mean of intensities in class 1	Geom mean of intensities in class 2	Fold-change	Symbol	EntrezID
15	6.1e-06	0.00361	0.1	3605.12	135.01	26.7	CYP1A1	NM_000499.2
42	2.39e-05	0.00499	0.1	2578.18	193.13	13.35	IFIT2	NM_001547.3
45	2.49e-05	0.00499	0.1	5157.45	390.27	13.22	LTB	NM_002341.1
69	4.36e-05	0.00544	0.1	9382.28	819.86	11.44	IGFBP3	NM_001013398.1
1	5e-07	0.00271	0.1	1563.11	156.65	9.98	LTB	NM_002341.1
18	7.9e-06	0.00383	0.1	5122.36	536.28	9.55	FBXO32	NM_148177.1
31	1.72e-05	0.00494	0.1	3826.03	408.77	9.36	IGFBP3	NM_001013398.1
26	1.44e-05	0.00494	0.1	6278.44	690.32	9.09	CXCL10	NM_001565.1
71	4.4e-05	0.00544	0.1	6082.33	874.25	6.96	NCOA7	NM_181782.2
9	3e-06	0.00271	0.1	890.73	128.67	6.92	CYP1B1	NM_000104.2
41	2.36e-05	0.00499	0.1	837.6	130.99	6.39	LUM	NM_002345.3
62	3.93e-05	0.00544	0.1	997.16	159.19	6.26	CCL2	NM_002982.3
12	4.2e-06	0.00277	0.1	2203.41	366.29	6.02	IFIT3	NM_001549.2
177	0.000138	0.00694	0.1	5014.23	868.17	5.78	TXNIP	NM_006472.1
11	3.3e-06	0.00271	0.1	663.02	115.59	5.74	LOXL4	NM_032211.6
29	1.67e-05	0.00494	0.1	1565.64	276.56	5.66	PAMR1	NM_001001991.1
64	3.95e-05	0.00544	0.1	7357.81	1333.25	5.52	IFIT1	NM_001548.2
139	9.77e-05	0.00624	0.1	2664.07	487.08	5.47	IFIT3	NM_001549.2
107	6.96e-05	0.0058	0.1	3434.66	634.04	5.42	FILIP1L	NM_014890.1
160	0.0001192	0.00672	0.1	920.87	172.28	5.35	CXCR7	NM_020311.1
153	0.0001107	0.00652	0.1	1774.09	352.83	5.03	GBP2	NM_004120.3
83	5.19e-05	0.00564	0.1	1012.41	204.59	4.95	IFIT3	NM_001031683.1
19	8.3e-06	0.00383	0.1	1393.92	281.9	4.94	ATF3	NM_001040619.1
100	6.58e-05	0.0058	0.1	2088.01	423.62	4.93	ALDH3A1	NM_000691.3
328	0.0004094	0.0113	0.1	1366.5	280.11	4.88	FBXO32	NM_058229.2
134	9.18e-05	0.00618	0.1	3041.11	644.18	4.72	CDKN2B	NM_078487.2
86	5.45e-05	0.00564	0.1	1480.69	318.86	4.64	ZNF323	NM_145909.1
38	2.31e-05	0.00499	0.1	575.38	125.13	4.6	SLC47A2	NM_152908.2
352	0.0004543	0.0116	0.1	2270.74	509.58	4.46	FILIP1L	NM_182909.1
34	1.86e-05	0.00494	0.1	2365.13	551.12	4.29	PIK3IP1	NM_052880.3
6	2.1e-06	0.00271	0.1	754.61	184.08	4.1	VAV3	NM_006113.4
281	0.0003127	0.01	0.1	1629.64	400.32	4.07	NAV2	NM_145117.3
22	1.08e-05	0.00425	0.1	927.11	230.82	4.02	SLC2A12	NM_145176.1
319	0.000387	0.0109	0.1	1046.08	261.19	4.01	MAF	NM_005360.3
93	5.98e-05	0.00575	0.1	2701.79	677.95	3.99	LOC645638	XR_040455.1
218	0.0001864	0.00771	0.1	839.09	218.05	3.85	IFI44L	NM_006820.1
20	8.5e-06	0.00383	0.1	653.76	177.88	3.68	ELF3	NM_004433.3
142	9.95e-05	0.00624	0.1	566.78	155.89	3.64	CYP1A2	NM_000761.3
25	1.2e-05	0.00433	0.1	2438.24	695.02	3.51	TNFSF10	NM_003810.2
102	6.83e-05	0.0058	0.1	1323.16	382.34	3.46	CDKN2B	NM_078487.2
280	0.0003123	0.01	0.1	1171.76	343.96	3.41	HERC5	NM_016323.1
52	3.21e-05	0.00544	0.1	765.56	225.71	3.39	KMO	NM_003679.2
152	0.0001105	0.00652	0.1	9343.06	2775.13	3.37	CA2	NM_000067.1
49	2.78e-05	0.00507	0.1	406.26	121.08	3.36	LOC387763	XM_373497.4
353	0.0004577	0.0117	0.1	1049.92	315.12	3.33	KYNU	NM_003937.2
28	1.55e-05	0.00494	0.1	543.54	164.67	3.3	SLC7A2	NM_003046.2
164	0.0001274	0.00694	0.1	1520.74	460.49	3.3	DHRS3	NM_004753.4
376	0.0005022	0.012	0.1	1222.74	370.01	3.3	GABARAPL1	NM_031412.2
252	0.0002462	0.00881	0.1	3140.66	965.84	3.25	AKR1C3	NM_003739.4
268	0.0002838	0.00955	0.1	2214.35	682.65	3.24	EFNA1	NM_004428.2
87	5.56e-05	0.00564	0.1	6401.27	1997.49	3.2	AKR1C4	XM_940680.1
518	0.000913	0.0159	0.1	2836.19	889.86	3.19	GCLC	NM_001498.2
226	0.0001976	0.00789	0.1	624.14	197.84	3.15	DAPL1	NM_001017920.1
541	0.0009708	0.0162	0.1	3629.36	1164.22	3.12	NUPR1	NM_001042483.1
237	0.0002234	0.0085	0.1	616.23	199.43	3.09	VASN	NM_138440.1
228	0.0001995	0.00789	0.1	406.31	131.8	3.08	EGFL6	NM_015507.2
330	0.0004124	0.0113	0.1	3144.54	1034.97	3.04	STARD5	NM_181900.2
422	0.0006247	0.0134	0.1	388.93	130.16	2.99	FAM134B	NM_001034850.1
264	0.0002761	0.00943	0.1	775.38	261.32	2.97	C9orf3	NM_032823.3
232	0.000209	0.00813	0.1	527.96	178.98	2.95	ZNF323	NM_030899.2
46	2.57e-05	0.00499	0.1	1020.72	347.85	2.93	TSC22D3	NM_004089.3
56	3.53e-05	0.00544	0.1	2110.37	727.51	2.9	IFITM1	NM_003641.2
138	9.72e-05	0.00624	0.1	11593	3997.01	2.9	AKR1C2	NM_001354.4
313	0.0003757	0.0108	0.1	734.34	253.75	2.89	P2RY5	NM_005767.3
57	3.62e-05	0.00544	0.1	7880.34	2751.23	2.86	EFNA1	NM_004428.2
365	0.0004778	0.0118	0.1	1558.77	547.24	2.85	SOX4	NM_003107.2
438	0.0006792	0.014	0.1	2501.73	878.43	2.85	EPSTI1	NM_033255.2
126	8.54e-05	0.00611	0.1	858.33	302.34	2.84	ID3	NM_002167.2
119	7.76e-05	0.00588	0.1	552	196.97	2.8	VAV3	NM_006113.3
510	0.0008794	0.0156	0.1	1450.89	517.6	2.8	WFDC5	NM_145652.2
317	0.0003857	0.0109	0.1	1083.95	389.14	2.79	APOBEC3B	NM_004900.3
78	4.87e-05	0.00563	0.1	363.26	130.81	2.78	PLAC8	NM_016619.1
183	0.0001411	0.00695	0.1	10775	3964.6	2.72	BTG1	NM_001731.1
479	0.000806	0.0151	0.1	599.06	221.34	2.71	DLX3	NM_005220.2
185	0.0001432	0.00695	0.1	641.68	238.02	2.7	RGMA	NM_020211.1
10	3.2e-06	0.00271	0.1	436.68	162.68	2.68	RSAD2	NM_080657.3
47	2.6e-05	0.00499	0.1	1255.19	472.5	2.66	TNFAIP8	NM_001077654.1
213	0.0001791	0.00759	0.1	720.88	274.36	2.63	ANG	NM_001145.2
147	0.0001026	0.00624	0.1	865.09	329.99	2.62	FXYD3	NM_005971.2
131	8.89e-05	0.00612	0.1	434.63	167.66	2.59	MOXD1	NM_015529.1
348	0.0004461	0.0116	0.1	2349.49	923.16	2.55	C4orf34	NM_174921.1
120	7.83e-05	0.00589	0.1	324.23	127.65	2.54	CXCR7	NM_001047841.1
388	0.0005424	0.0126	0.1	920.31	365.05	2.52	ERBB3	NM_001982.2
89	5.65e-05	0.00564	0.1	12086.6	4839.45	2.5	CA2	NM_000067.1
90	5.68e-05	0.00564	0.1	370.81	149.99	2.47	FAM65C	NM_080829.2
7	2.1e-06	0.00271	0.1	529.05	215.87	2.45	STARD13	NM_178008.1
276	0.0003022	0.00986	0.1	8369.01	3418.44	2.45	SOD2	NM_001024465.1
414	0.0006022	0.0131	0.1	377.1	153.86	2.45	MAP3K8	NM_005204.2
354	0.0004578	0.0117	0.1	1379.2	565.46	2.44	BCL11B	NM_022898.1
395	0.0005549	0.0127	0.1	662.1	271.54	2.44	SLC6A9	NM_006934.2
114	7.38e-05	0.0058	0.1	453.45	186.23	2.43	OASL	NM_003733.2
335	0.0004207	0.0113	0.1	1003.93	415	2.42	DUSP1	NM_004417.2
300	0.0003506	0.0105	0.1	1876.96	782.57	2.4	NCOA3	NM_006534.2
380	0.0005124	0.0121	0.1	1381.44	574.79	2.4	ULK1	NM_003565.1
465	0.0007493	0.0145	0.1	2285.18	954.58	2.39	DST	NM_001723.3
225	0.0001948	0.00781	0.1	1917.23	806.11	2.38	IFIH1	NM_022168.2
404	0.0005744	0.0128	0.1	507.53	215.29	2.36	KCNS1	NM_002251.3
101	6.77e-05	0.0058	0.1	963.09	409.54	2.35	HBP1	NM_012257.3
370	0.0004909	0.012	0.1	2022.93	859.66	2.35	UGT1A6	NM_001072.2
289	0.0003288	0.0102	0.1	936.77	400.24	2.34	BCL6	NM_001706.2
332	0.0004154	0.0113	0.1	472.38	203.13	2.33	STARD13	NM_178006.1
446	0.0006964	0.0141	0.1	295.94	127.28	2.33	SH2D3C	NM_170600.1
254	0.0002516	0.00894	0.1	3620.57	1563.06	2.32	CYBRD1	NM_024843.2
482	0.0008112	0.0151	0.1	630.36	271.32	2.32	CROT	NM_021151.2
32	1.79e-05	0.00494	0.1	656.29	283.82	2.31		Hs.489254
210	0.0001769	0.00757	0.1	644.37	279.44	2.31	MXD1	NM_002357.2
216	0.0001858	0.00771	0.1	1315	568.05	2.31	XAF1	NM_199139.1
238	0.0002253	0.00854	0.1	290.92	125.87	2.31	CDKN1C	NM_000076.1
394	0.0005545	0.0127	0.1	1367.04	593.21	2.3	ARID5B	NM_032199.1
431	0.0006544	0.0137	0.1	673.99	293.77	2.29	SNORD3A	NR_006880.1
8	2.7e-06	0.00271	0.1	346.48	153.58	2.26	C1S	NM_001734.2
310	0.0003712	0.0108	0.1	689.8	304.83	2.26	SMPDL3A	NM_006714.2
511	0.0008902	0.0157	0.1	453.33	200.98	2.26	OTUD1	XM_166659.6
277	0.0003027	0.00986	0.1	10362.6	4624.58	2.24	ADM	NM_001124.1
157	0.0001152	0.00662	0.1	2156.97	970.81	2.22	LOC653110	XM_926584.1
211	0.0001771	0.00757	0.1	2286.64	1047.38	2.18	UGT1A6	NM_205862.1
451	0.0007095	0.0142	0.1	2670.68	1229.72	2.17	ETS2	NM_005239.4
186	0.000144	0.00695	0.1	4829.4	2231.17	2.16	SEPX1	NM_016332.2
440	0.0006842	0.014	0.1	309.07	142.93	2.16	KIAA1644	XM_376018.3
111	7.2e-05	0.0058	0.1	1619.19	752.12	2.15	LOC283267	NR_015451.1
249	0.000242	0.00872	0.1	1519.42	706.06	2.15	HES2	NM_019089.3
271	0.0002923	0.0097	0.1	2008.35	938.98	2.14	VSNL1	NM_003385.4
524	0.0009271	0.0159	0.1	1987.2	929.51	2.14	STAT1	NM_139266.1
272	0.0002932	0.0097	0.1	682.31	321.55	2.12	NCF2	NM_000433.2
84	5.41e-05	0.00564	0.1	407.69	193.4	2.11	TSC22D3	NM_004089.3
355	0.0004605	0.0117	0.1	444.11	210.32	2.11	SLCO3A1	XM_941061.1
161	0.000122	0.00684	0.1	791.87	377.77	2.1	GLIPR2	NM_022343.2
214	0.000181	0.00763	0.1	1816.8	866.6	2.1	PIR	NM_001018109.1
221	0.0001914	0.00781	0.1	300.59	143.12	2.1	SNORA79	NR_003021.2
282	0.0003189	0.0101	0.1	2852.72	1356.74	2.1	CYBRD1	NM_024843.2
463	0.0007474	0.0145	0.1	480.12	229.93	2.09	C21orf91	NM_017447.2
301	0.0003522	0.0106	0.1	380.88	183.05	2.08	STK16	NM_003691.2
167	0.0001291	0.00694	0.1	1000.59	483.37	2.07		Hs.551847
234	0.0002181	0.00841	0.1	426.73	206.22	2.07	SCARNA13	NR_003002.1
243	0.0002343	0.00868	0.1	1060.79	512.7	2.07	PCMTD1	NM_052937.1
337	0.0004275	0.0114	0.1	1033.88	504.55	2.05	OAS1	NM_002534.2
27	1.52e-05	0.00494	0.1	384.34	188.4	2.04	TESK2	NM_007170.1
118	7.73e-05	0.00588	0.1	4097.57	2006.49	2.04	STAT2	NM_005419.2
188	0.0001464	0.00703	0.1	277.99	136.46	2.04	TMEM27	NM_020665.2
259	0.0002646	0.00922	0.1	272.01	133.89	2.03	MMP7	NM_002423.3
368	0.0004839	0.0119	0.1	404.65	200.47	2.02	RNASE4	NM_002937.3
103	6.85e-05	0.0058	0.1	5110.76	2548.02	2.01	RAB9A	NM_004251.3
159	0.0001176	0.00667	0.1	313.42	157.36	1.99	SEPP1	NM_005410.2
3	1.3e-06	0.00271	0.1	465.26	237.16	1.96	FLJ20444	NM_203448.1
148	0.0001026	0.00624	0.1	1090.3	554.92	1.96	IFI35	NM_005533.2
163	0.0001263	0.00694	0.1	1224.94	627.33	1.95	HERC6	NM_001013005.1
173	0.000134	0.00694	0.1	486.55	249.36	1.95	ASCL2	NM_005170.2
255	0.0002556	0.00904	0.1	740.4	381.55	1.94	TCP11L1	NM_018393.2
33	1.83e-05	0.00494	0.1	304.68	157.61	1.93	SAMD9L	NM_152703.2
333	0.000417	0.0113	0.1	365.58	189.42	1.93	KYNU	NM_003937.2
485	0.0008142	0.0151	0.1	631.44	327.65	1.93	IL11RA	NM_004512.3
517	0.0009125	0.0159	0.1	1148.61	595.1	1.93	OPN3	NM_001030012.1
261	0.0002678	0.00924	0.1	421.65	222.48	1.9		Hs.72010
424	0.0006352	0.0135	0.1	801.31	422.66	1.9	BCL3	NM_005178.2
247	0.0002389	0.00872	0.1	5873.1	3107.28	1.89	IL20RB	NM_144717.2
362	0.000476	0.0118	0.1	238.96	126.26	1.89	PLAC8	NM_016619.1
467	0.0007534	0.0145	0.1	1946.28	1032.21	1.89	DRAM1	NM_018370.1
492	0.0008226	0.0151	0.1	768.52	407.16	1.89	CRIPT	NM_014171.3
367	0.0004809	0.0118	0.1	267.45	142.11	1.88	TLR6	XM_939071.1
403	0.0005741	0.0128	0.1	508.93	273.36	1.86	DEPDC7	NM_001077242.1
537	0.0009598	0.0161	0.1	1696.92	915.9	1.85	IRF7	NM_004030.1
151	0.0001056	0.00631	0.1	273.31	148.69	1.84	BEX1	NM_018476.3
278	0.0003091	0.01	0.1	331.66	180.43	1.84	LOC344595	XM_298151.5
351	0.0004529	0.0116	0.1	3863.93	2097.29	1.84	PTPLB	NM_198402.2
458	0.000732	0.0144	0.1	538.24	292.69	1.84	LOC643479	XM_926802.1
520	0.0009184	0.0159	0.1	9223.56	5011.62	1.84	CTSL2	NM_001333.2
416	0.0006071	0.0132	0.1	662.77	361.58	1.83	FOXO4	NM_005938.1
500	0.0008463	0.0153	0.1	244.41	133.91	1.83	PRRX2	NM_016307.3
294	0.0003408	0.0105	0.1	938.44	514.26	1.82	IRS2	NM_003749.2
521	0.000921	0.0159	0.1	445.21	245.17	1.82	LOC730256	XM_498810.2
311	0.0003715	0.0108	0.1	362.84	200.12	1.81	LOC441408	XM_497029.2
21	9.9e-06	0.00425	0.1	229.7	127.46	1.8	KCNH3	NM_012284.1
229	0.0002012	0.00793	0.1	377.8	211.13	1.79	GALNT5	NM_014568.1
535	0.0009582	0.0161	0.1	320.83	179.37	1.79	NAV2	NM_145117.4
133	9.04e-05	0.00613	0.1	216.91	121.8	1.78	RTP4	NM_022147.2
391	0.0005444	0.0126	0.1	287.81	161.62	1.78	C10orf140	NM_207371.3
418	0.0006155	0.0133	0.1	684.51	383.79	1.78	LETMD1	NM_001024668.1
434	0.0006704	0.0139	0.1	315.82	178.25	1.77	CTSK	NM_000396.2
472	0.0007794	0.0149	0.1	1030.84	583.78	1.77	BCL11A	NM_022893.2
180	0.0001385	0.00694	0.1	618.24	350.32	1.76	SLC22A23	NM_015482.1
203	0.0001728	0.00757	0.1	553.24	314.49	1.76	OLFML2A	NM_182487.1
420	0.0006172	0.0133	0.1	375.53	215.06	1.75	KIAA1370	NM_019600.1
66	4.08e-05	0.00544	0.1	220.97	127.3	1.74	APOLD1	NM_030817.1
334	0.0004189	0.0113	0.1	804.57	463.57	1.74	MATN2	NM_030583.2
82	5.17e-05	0.00564	0.1	452.35	261.42	1.73	SESN1	NM_014454.1
158	0.0001169	0.00667	0.1	397.23	230.03	1.73	HIST1H2AC	NM_003512.3
200	0.0001653	0.00746	0.1	224.72	129.99	1.73	HSPB3	NM_006308.1
433	0.0006577	0.0137	0.1	413.6	239.62	1.73	ASAP3	NM_017707.2
470	0.0007776	0.0149	0.1	635.47	369.05	1.72	LYPD6B	NM_177964.3
51	3.02e-05	0.00534	0.1	223.54	130.7	1.71	ID2	NM_002166.4
16	6.4e-06	0.00361	0.1	250.26	147.28	1.7	PLEKHG6	NM_018173.1
489	0.0008175	0.0151	0.1	242.93	142.61	1.7	DNER	NM_139072.2
543	0.0009788	0.0163	0.1	700.17	411.99	1.7	C10orf32	NM_144591.1
487	0.0008152	0.0151	0.1	1677.15	993.2	1.69	RIPK2	NM_003821.4
37	2.13e-05	0.00499	0.1	5656.6	3366.8	1.68	PDLIM1	NM_020992.2
212	0.0001785	0.00759	0.1	278.46	165.3	1.68	NTN4	NM_021229.3
236	0.0002212	0.00846	0.1	867.27	517.21	1.68	TMEM97	NM_174887.2
527	0.0009317	0.016	0.1	233.05	138.78	1.68	TNFAIP6	NM_007115.2
135	9.27e-05	0.0062	0.1	5715.22	3428.49	1.67	GADD45A	NM_001924.2
191	0.0001503	0.00708	0.1	417.61	249.41	1.67	NCRNA00085	NR_024330.1
346	0.0004446	0.0116	0.1	839.81	504.06	1.67	SLU7	NM_006425.3
425	0.0006391	0.0136	0.1	254.74	152.62	1.67	MX2	NM_002463.1
364	0.0004774	0.0118	0.1	411.85	248.43	1.66	SPATA7	NM_018418.1
419	0.0006169	0.0133	0.1	6685.62	4033.97	1.66	IFI27	NM_005532.3
478	0.0008038	0.0151	0.1	1302.37	788.51	1.65	CSNK2A2	NM_001896.2
540	0.0009665	0.0161	0.1	486.04	294.85	1.65	DDX60	NM_017631.3
484	0.0008117	0.0151	0.1	365.23	222.03	1.64	C21orf91	NM_017447.2
512	0.000892	0.0157	0.1	250.53	152.46	1.64	PDGFRL	NM_006207.1
73	4.46e-05	0.00544	0.1	196.3	120.74	1.63	DCN	NM_133505.2
392	0.0005465	0.0126	0.1	326.38	201	1.62	ANG	NM_194430.1
399	0.0005644	0.0128	0.1	5691.49	3504.41	1.62	CISD1	NM_018464.2
202	0.0001678	0.00749	0.1	3349.02	2076.6	1.61	CCNDBP1	NM_037370.1
318	0.000387	0.0109	0.1	3271.27	2033.66	1.61	HOPX	NM_139212.2
295	0.0003421	0.0105	0.1	1885.93	1175.44	1.6	RPAIN	NM_001033002.1
429	0.0006496	0.0137	0.1	687.25	430.22	1.6	RHPN2	NM_033103.3
426	0.0006416	0.0136	0.1	4329.86	2723.27	1.59	UBE2L6	NM_004223.3
204	0.0001729	0.00757	0.1	402.86	254.58	1.58	MANBA	NM_005908.2
292	0.0003382	0.0104	0.1	846.91	536.61	1.58	WIPI1	NM_017983.3
296	0.0003445	0.0105	0.1	1814.73	1148.38	1.58	C1orf116	NM_023938.4
377	0.0005026	0.012	0.1	2197.74	1388.5	1.58	LAP3	NM_015907.2
306	0.0003636	0.0107	0.1	199.83	126.88	1.57	LINCR	NM_001080535.1
523	0.000927	0.0159	0.1	373.84	240.13	1.56	CXXC5	NM_016463.5
309	0.0003703	0.0108	0.1	185.17	119.55	1.55	OAS1	NM_016816.2
461	0.0007419	0.0145	0.1	187.77	121.5	1.55	ABI3BP	NM_015429.2
477	0.0008007	0.0151	0.1	983.88	634.17	1.55	SPC24	NM_182513.1
525	0.0009281	0.0159	0.1	183.25	118.39	1.55	IFIT1	NM_001548.2
262	0.0002684	0.00924	0.1	228.73	148.25	1.54	ZP3	NM_007155.4
407	0.0005887	0.013	0.1	856.6	557.91	1.54	C16orf75	NM_152308.1
109	7.12e-05	0.0058	0.1	2057.79	1345.83	1.53	TPST1	NM_003596.2
371	0.000492	0.012	0.1	2241.61	1463.96	1.53	C20orf111	NM_016470.6
514	0.0009072	0.0159	0.1	270.77	176.82	1.53	EFCAB7	NM_032437.1
283	0.0003191	0.0101	0.1	186.41	122.59	1.52		Hs.133261
397	0.0005618	0.0128	0.1	290.69	190.71	1.52	TMEM107	NM_032354.2
450	0.0007077	0.0142	0.1	363.77	239.63	1.52	RN7SK	NR_001445.1
381	0.0005125	0.0121	0.1	296.55	196.54	1.51	RNASE4	NM_194430.1
209	0.0001764	0.00757	0.1	218.6	146.2	1.5	ADHFE1	NM_144650.1
222	0.0001925	0.00781	0.1	271.7	181.28	1.5	CALCOCO1	NM_020898.1
320	0.0003884	0.0109	0.1	1260.55	843.09	1.5	PCK2	NM_004563.2
435	0.0006711	0.0139	0.1	5982.55	3980.14	1.5	PTTG1	NM_004219.2
542	0.0009785	0.0163	0.1	249.48	165.83	1.5		Hs.13291
217	0.0001862	0.00771	0.1	203.72	136.71	1.49	DYNLRB2	NM_130897.1
441	0.0006872	0.0141	0.1	177.1	118.91	1.49	ARL14	NM_025047.1
408	0.0005897	0.013	0.1	186.38	125.66	1.48	LOC284837	NM_194310.1
154	0.0001113	0.00652	0.1	904.57	617.21	1.47	SP110	NM_004510.2
490	0.0008182	0.0151	0.1	547.07	372.23	1.47	CYTSB	NM_001033555.1
530	0.0009436	0.0161	0.1	212.54	144.32	1.47	NEDD9	NM_006403.2
121	7.97e-05	0.00594	0.1	270.39	184.73	1.46	PPAP2A	NM_003711.2
413	0.0006021	0.0131	0.1	20564.9	14258.6	1.44	SQSTM1	NM_003900.3
176	0.0001362	0.00694	0.1	203.78	143.19	1.42	UGT2B7	NM_001074.1
322	0.0003898	0.0109	0.1	1012.9	720.47	1.41	SCPEP1	NM_021626.1
401	0.0005701	0.0128	0.1	454.93	323.82	1.4	TMEM19	NM_018279.3
457	0.0007295	0.0144	0.1	3819.99	2727.88	1.4	PTTG1	NM_004219.2
428	0.0006453	0.0136	0.1	1394.26	1006.55	1.39	C4orf14	NM_032313.2
105	6.92e-05	0.0058	0.1	549.41	399.36	1.38	ATXN3	NM_030660.2
246	0.0002385	0.00872	0.1	269.36	197.23	1.37	EFS	NM_005864.2
321	0.0003886	0.0109	0.1	1387.26	1014.4	1.37	MAP1LC3B	NM_022818.3
137	9.59e-05	0.00624	0.1	329.09	244.04	1.35	SPG3A	NM_181598.2
430	0.0006526	0.0137	0.1	1651.6	1220.99	1.35	PIGP	NM_153681.1
124	8.25e-05	0.00598	0.1	2268.96	1709.79	1.33	LAMP2	NM_002294.1
366	0.0004806	0.0118	0.1	420.46	320.04	1.31	RNF44	NM_014901.4
504	0.0008641	0.0154	0.1	805.56	624.11	1.29	WDR68	NM_001003725.1
91	5.69e-05	0.00564	0.1	152.47	119.43	1.28	WFDC2	NM_080736.1
144	0.0001003	0.00624	0.1	173.86	135.39	1.28	SLC7A7	NM_003982.2
197	0.0001631	0.00745	0.1	179.71	140.86	1.28	TFPI	NM_006287.3
220	0.0001909	0.00781	0.1	613.7	482.71	1.27	AP4E1	NM_007347.3
421	0.0006238	0.0134	0.1	292.79	229.7	1.27	CRELD1	NM_001031717.1
386	0.000528	0.0123	0.1	4140.65	3295.57	1.26	H1F0	NM_005318.2
483	0.0008114	0.0151	0.1	161.13	130.26	1.24	ADHFE1	NM_001077593.1
369	0.0004889	0.012	0.1	886.13	717.83	1.23	CLK3	NM_003992.1
383	0.0005228	0.0123	0.1	350.11	284.58	1.23	CSAD	NM_015989.3
522	0.0009226	0.0159	0.1	467.88	380.26	1.23	TIMP2	NM_003255.4
344	0.0004424	0.0116	0.1	296.11	257.7	1.15	ISCA1	NM_030940.3
374	0.0004976	0.012	0.1	217.12	193.53	1.12	ZNF436	NM_030634.2
140	9.91e-05	0.00624	0.1	6881.16	8155.4	0.84	SET	NM_003011.1
304	0.000359	0.0107	0.1	16734	19970.8	0.84	LOC728937	NM_001093731.2
174	0.0001343	0.00694	0.1	138.78	179.97	0.77	LOC642956	XM_938166.3
468	0.0007539	0.0145	0.1	202.94	263.62	0.77	DNAJB9	NM_012328.1
534	0.0009552	0.0161	0.1	14987.6	19410.9	0.77	LDHA	NM_005566.1
239	0.0002264	0.00855	0.1	8868.61	11680.6	0.76	NME1	NM_198175.1
215	0.0001858	0.00771	0.1	360.62	478.2	0.75	DHX29	NM_019030.2
432	0.0006561	0.0137	0.1	229.93	305.2	0.75	NAV1	NM_020443.2
503	0.0008631	0.0154	0.1	839.36	1122.11	0.75	CSTF2	NM_001325.2
526	0.0009316	0.016	0.1	1436.68	1912.4	0.75	BZW2	NM_014038.1
256	0.000258	0.00909	0.1	296.09	399.29	0.74	SEC23IP	NM_007190.2
459	0.0007324	0.0144	0.1	5603.9	7557.8	0.74	ACAT2	NM_005891.1
476	0.0007993	0.0151	0.1	158.95	214.82	0.74	THUMPD3	NM_015453.1
24	1.13e-05	0.00425	0.1	4890.27	6680.74	0.73	TIMM23	NM_006327.2
88	5.62e-05	0.00564	0.1	162.56	223.93	0.73	RGMB	NM_001012761.1
198	0.0001634	0.00745	0.1	3108.76	4278.68	0.73	SPRR2E	NM_001024209.2
360	0.0004702	0.0118	0.1	694.06	954.67	0.73	VEGFC	NM_005429.2
505	0.0008642	0.0154	0.1	1487.27	2040.18	0.73	GPN1	NM_007266.1
122	8.12e-05	0.00596	0.1	134.52	186.39	0.72	LOC85390	NR_001454.1
194	0.0001568	0.00729	0.1	158.34	220.63	0.72	IFFO1	NM_080730.2
349	0.0004495	0.0116	0.1	1199.75	1670.01	0.72	ACOT9	NM_001033583.1
412	0.0006019	0.0131	0.1	10137.8	14087.1	0.72	PI3	NM_002638.2
481	0.0008098	0.0151	0.1	111.63	154.91	0.72	IL24	NM_006850.2
60	3.76e-05	0.00544	0.1	287.37	404.4	0.71	C12orf11	NM_018164.1
63	3.95e-05	0.00544	0.1	235.68	334.03	0.71	HMGB3	NM_005342.2
172	0.0001339	0.00694	0.1	1252.32	1769.29	0.71	TXNDC14	NM_015959.1
274	0.0002947	0.0097	0.1	129.83	182.74	0.71	SLC46A3	NM_181785.1
447	0.0007011	0.0141	0.1	1007.05	1411.32	0.71	SNRNP40	NM_004814.2
449	0.0007069	0.0142	0.1	1595.01	2258.73	0.71	TTC4	NM_004623.2
496	0.0008342	0.0152	0.1	2482.66	3515.41	0.71	SYPL1	NM_006754.2
402	0.000573	0.0128	0.1	137.92	196.67	0.7	ZNF697	NM_001080470.1
494	0.0008322	0.0152	0.1	8060.78	11531.4	0.7	LOC650152	NM_153649.2
385	0.0005271	0.0123	0.1	6651.9	9708.68	0.69	HNRNPD	NM_031369.2
411	0.0005955	0.0131	0.1	238.86	344.94	0.69	PLIN2	NM_001122.2
499	0.0008409	0.0152	0.1	3622.69	5218.88	0.69	MRPL3	NM_007208.2
507	0.0008736	0.0155	0.1	177.99	257.74	0.69	NUAK2	NM_030952.1
68	4.26e-05	0.00544	0.1	715.66	1046.25	0.68	TOR1AIP1	NM_015602.2
96	6.34e-05	0.0058	0.1	226.34	334.37	0.68	SEH1L	NM_031216.3
178	0.0001384	0.00694	0.1	226.15	330.35	0.68	CAPRIN2	NM_023925.3
347	0.0004453	0.0116	0.1	128.41	189.53	0.68	ABHD11	NM_148914.2
361	0.0004726	0.0118	0.1	148.59	218.48	0.68	HABP4	NM_014282.1
410	0.0005946	0.0131	0.1	196.77	288.54	0.68	SLC5A1	NM_000343.1
417	0.0006127	0.0133	0.1	146.27	216.47	0.68	SLC2A11	NM_001024938.1
508	0.0008737	0.0155	0.1	222.61	326.38	0.68	AHCTF1	XM_942402.1
130	8.88e-05	0.00612	0.1	163.62	244.64	0.67	AJAP1	NM_001042478.1
145	0.0001024	0.00624	0.1	323.69	486.41	0.67	UBL4A	NM_014235.2
390	0.0005428	0.0126	0.1	474.24	707.98	0.67	ANKRD22	NM_144590.1
491	0.0008217	0.0151	0.1	122.56	183.38	0.67	SYNJ2	NM_003898.2
495	0.000833	0.0152	0.1	126.49	188.38	0.67		Hs.569175
497	0.0008347	0.0152	0.1	1526.43	2283.87	0.67	MGC40489	XM_935208.1
50	2.81e-05	0.00507	0.1	207.6	313.06	0.66	NBEAL2	XM_941211.1
445	0.000694	0.0141	0.1	2004.55	3033.87	0.66	YARS	NM_003680.2
506	0.0008657	0.0154	0.1	327.68	496.3	0.66	POLR3K	NM_016310.2
516	0.0009114	0.0159	0.1	651.2	991.71	0.66	PRPF3	NM_004698.1
192	0.0001506	0.00708	0.1	608.92	933.65	0.65	E2F4	NM_001950.3
297	0.0003457	0.0105	0.1	180.83	279.23	0.65	PIGW	NM_178517.3
312	0.0003729	0.0108	0.1	6928.13	10594.7	0.65	HNRNPD	NM_001003810.1
327	0.000409	0.0113	0.1	1666.44	2578.72	0.65	MRPL17	NM_022061.2
339	0.0004286	0.0114	0.1	430.95	668.11	0.65	ME2	NM_002396.3
454	0.0007253	0.0144	0.1	278.99	425.95	0.65	IL27RA	NM_004843.2
475	0.000798	0.0151	0.1	1385.51	2120.92	0.65	LOC728564	NM_003875.2
171	0.0001336	0.00694	0.1	1136.78	1775.71	0.64	ADCY3	NM_004036.2
230	0.0002032	0.00797	0.1	179	280.18	0.64	SERPINB4	NM_002974.1
341	0.000436	0.0115	0.1	528.38	826.39	0.64	OGFOD1	NM_018233.2
373	0.0004969	0.012	0.1	1737.35	2735.26	0.64	CDV3	XM_945271.1
378	0.000507	0.0121	0.1	590.72	919.08	0.64	TMEM16A	NM_018043.4
406	0.0005817	0.0129	0.1	584.68	909.85	0.64	RPUSD2	NM_152260.1
513	0.0009063	0.0159	0.1	158.46	249.37	0.64	ZNF589	NM_016089.1
528	0.0009402	0.0161	0.1	159.51	248.17	0.64	DHRS9	NM_005771.3
155	0.0001126	0.00655	0.1	1006.23	1594.96	0.63	UTP11L	NM_016037.2
199	0.0001647	0.00746	0.1	772.46	1223.2	0.63	GMPS	NM_003875.2
207	0.0001744	0.00757	0.1	2150.41	3390.37	0.63	IMP4	NM_033416.1
299	0.0003498	0.0105	0.1	682.76	1091.6	0.63	WDR12	NM_018256.2
72	4.41e-05	0.00544	0.1	451.8	723.79	0.62	SDCCAG3	NM_006643.2
260	0.0002663	0.00924	0.1	205.85	331.49	0.62	FASTKD2	NM_014929.2
265	0.0002779	0.00943	0.1	543.2	879.11	0.62	WDR74	XM_936269.1
488	0.0008173	0.0151	0.1	207.05	336.04	0.62	LETM1	NM_012318.1
123	8.13e-05	0.00596	0.1	3434.78	5639.37	0.61	LOC648024	XM_943353.1
195	0.0001603	0.00742	0.1	175	288.36	0.61	CHD7	NM_017780.2
242	0.0002313	0.00862	0.1	254.52	415.04	0.61	MPP6	NM_016447.2
279	0.0003114	0.01	0.1	307.84	501.01	0.61	QTRTD1	NM_024638.2
393	0.0005523	0.0127	0.1	185.8	305.64	0.61	PHLDA1	NM_007350.3
405	0.0005808	0.0129	0.1	1872.36	3093.03	0.61	ANXA2	NM_001002857.1
409	0.0005898	0.013	0.1	6717.17	11043.9	0.61	HSP90AA1	NM_005348.2
439	0.0006827	0.014	0.1	820.47	1338.99	0.61	PRMT5	NM_001039619.1
464	0.0007477	0.0145	0.1	670.59	1096.81	0.61	SNORA61	NR_002987.1
43	2.42e-05	0.00499	0.1	295.03	494.29	0.6	SEH1L	NM_001013437.1
95	6.26e-05	0.0058	0.1	10371.2	17429.2	0.6	MT1A	NM_005946.2
156	0.0001147	0.00662	0.1	7990.76	13395.6	0.6	TUBA1C	NM_032704.3
182	0.0001408	0.00695	0.1	2074	3461.31	0.6	ATIC	NM_004044.4
189	0.0001479	0.00706	0.1	499.68	837.21	0.6	LARP1	NM_033551.2
442	0.0006889	0.0141	0.1	395.03	660.15	0.6	FAM83C	NM_178468.2
235	0.0002201	0.00845	0.1	2417.84	4130.31	0.59	CCT2	NM_006431.2
437	0.0006789	0.014	0.1	170.04	289.6	0.59	CCNE1	NM_057182.1
85	5.42e-05	0.00564	0.1	403.44	699.43	0.58	INPP4B	NM_003866.1
181	0.0001403	0.00695	0.1	13843.6	24071.6	0.58	FGFBP1	NM_005130.3
286	0.0003217	0.0101	0.1	286.29	494.12	0.58	POP1	NM_015029.1
379	0.0005114	0.0121	0.1	254.27	438.7	0.58	ATG16L1	NM_017974.3
382	0.000518	0.0122	0.1	9781.76	16725.5	0.58	LOC647000	XM_941325.1
387	0.000536	0.0125	0.1	345.53	591.53	0.58	LOC648980	XM_941280.2
453	0.0007237	0.0144	0.1	2163.74	3729.34	0.58	PAICS	NM_006452.3
456	0.0007291	0.0144	0.1	225.95	391.89	0.58	CCNE1	NM_001238.1
466	0.0007521	0.0145	0.1	1315.07	2269.3	0.58	TOMM34	NM_006809.4
480	0.0008061	0.0151	0.1	150.38	258.43	0.58	PTK6	NM_005975.2
245	0.0002383	0.00872	0.1	810.17	1431.25	0.57	RAN	NM_006325.2
250	0.0002425	0.00872	0.1	164.55	288.67	0.57	NRP1	NM_003873.3
323	0.0003925	0.011	0.1	2823.07	4967.26	0.57	HSPD1	NM_002156.4
331	0.0004128	0.0113	0.1	371.15	652.83	0.57	DDX10	NM_004398.2
345	0.0004429	0.0116	0.1	237.8	415.45	0.57	WDR43	XM_944889.1
469	0.0007716	0.0148	0.1	2368.01	4164.26	0.57	DCTPP1	NM_024096.1
473	0.0007822	0.0149	0.1	1972.55	3433.96	0.57	GNA15	NM_002068.1
423	0.0006273	0.0134	0.1	199.12	354.48	0.56	PLA2G7	NM_005084.2
519	0.0009139	0.0159	0.1	3222.28	5791.05	0.56	EIF3B	NM_001037283.1
231	0.0002076	0.00811	0.1	411.19	747.9	0.55	ZMYND19	NM_138462.2
284	0.0003204	0.0101	0.1	191.66	347.66	0.55	ECE2	NM_014693.2
358	0.0004656	0.0117	0.1	884.8	1603.76	0.55	NXT1	NM_013248.2
443	0.0006903	0.0141	0.1	4600.83	8436.36	0.55	FABP5L2	XM_001134012.2
455	0.0007278	0.0144	0.1	662.92	1195.88	0.55	ADARB1	NM_001033049.1
544	0.0009869	0.0164	0.1	2312.11	4224.89	0.55	ARMET	NM_006010.2
168	0.0001306	0.00694	0.1	555	1031.89	0.54	WDR12	NM_018256.2
187	0.000144	0.00695	0.1	9311.92	17120.5	0.54	S100A9	NM_002965.2
233	0.0002114	0.00819	0.1	493.89	913.13	0.54	PPIL1	NM_016059.3
248	0.000241	0.00872	0.1	6653.86	12303.1	0.54	SERPINB2	NM_002575.1
389	0.0005425	0.0126	0.1	175.73	326.77	0.54	ST3GAL5	NM_001042437.1
125	8.28e-05	0.00598	0.1	167.65	317.34	0.53	PUS1	NM_001002019.1
179	0.0001385	0.00694	0.1	159.16	302.91	0.53	MGLL	NM_007283.5
39	2.35e-05	0.00499	0.1	619.54	1190.91	0.52	HERPUD1	NM_001010990.1
398	0.0005628	0.0128	0.1	429.46	818.12	0.52	LOC650215	NM_007235.3
80	5.04e-05	0.00564	0.1	163.44	318.41	0.51	MARS2	NM_138395.2
342	0.0004377	0.0115	0.1	184.76	364.21	0.51	C10orf2	NM_021830.3
501	0.0008489	0.0153	0.1	246.1	483.79	0.51	TMEM173	NM_198282.1
531	0.0009461	0.0161	0.1	374.53	741.51	0.51	SLC5A6	NM_021095.1
539	0.0009655	0.0161	0.1	299.62	584.06	0.51	WDR77	NM_024102.2
110	7.13e-05	0.0058	0.1	2857.55	5732.03	0.5	IGFL1	NM_198541.1
166	0.0001291	0.00694	0.1	201.11	402.61	0.5	AEN	NM_022767.3
201	0.0001678	0.00749	0.1	127.33	252.7	0.5	KIAA0040	NM_014656.1
329	0.0004106	0.0113	0.1	673.57	1335.29	0.5	PLEKHG3	NM_015549.1
509	0.0008762	0.0155	0.1	533.73	1073.38	0.5	RAI14	NM_015577.1
532	0.0009515	0.0161	0.1	376.81	760.47	0.5	C7orf40	NR_003697.1
165	0.000129	0.00694	0.1	3407.2	6920.52	0.49	IL1RN	NM_173842.1
293	0.0003394	0.0105	0.1	202.87	416.3	0.49	PDSS1	NM_014317.3
308	0.0003687	0.0108	0.1	230.46	474.65	0.49	SHISA2	NM_001007538.1
359	0.0004668	0.0117	0.1	380.6	770.43	0.49	SMAGP	NM_001031628.1
75	4.58e-05	0.00544	0.1	1326.88	2783.83	0.48	AIMP2	NM_006303.2
79	5.03e-05	0.00564	0.1	774.51	1596.96	0.48	EIF2B2	NM_014239.2
150	0.0001045	0.00629	0.1	786.47	1631.46	0.48	LTV1	NM_032860.3
175	0.0001347	0.00694	0.1	178.07	374.54	0.48	POLR3G	NM_006467.2
257	0.0002602	0.00913	0.1	187.91	390.52	0.48	STEAP1	NM_012449.2
350	0.0004503	0.0116	0.1	1124.47	2355.56	0.48	BRIX1	NM_018321.3
448	0.0007011	0.0141	0.1	776.17	1606.12	0.48	PTHLH	NM_198965.1
65	4.04e-05	0.00544	0.1	1661.78	3538.54	0.47	CALM1	NM_006888.2
127	8.62e-05	0.00612	0.1	1635.18	3500.79	0.47	CCND2	NM_001759.2
190	0.0001492	0.00708	0.1	908.66	1920.43	0.47	BOP1	NM_015201.3
193	0.0001533	0.00717	0.1	247.36	527.9	0.47	CDK5R1	NM_003885.2
196	0.0001627	0.00745	0.1	1994.65	4214.75	0.47	FABP5	NM_001444.1
258	0.0002611	0.00913	0.1	992.24	2103.19	0.47	RPF2	NM_032194.1
266	0.0002781	0.00943	0.1	280.73	594.77	0.47	SFXN4	NM_213650.1
314	0.0003804	0.0109	0.1	829.91	1762.64	0.47	SERPINB1	NM_030666.2
326	0.0004018	0.0111	0.1	271.22	571.26	0.47	PNO1	NM_020143.2
267	0.0002797	0.00945	0.1	141.15	303.56	0.46	OSBP2	NM_030758.3
316	0.0003823	0.0109	0.1	138.81	302.24	0.46	PLA2G3	NM_015715.2
415	0.0006027	0.0131	0.1	152.04	331.93	0.46	NAV3	NM_014903.3
444	0.000692	0.0141	0.1	1170.62	2520.21	0.46	LOC642956	XM_938166.3
2	7e-07	0.00271	0.1	229.63	507.27	0.45	PTK6	NM_005975.2
149	0.0001031	0.00624	0.1	468.62	1033.88	0.45	MTHFD2	NM_001040409.1
219	0.0001908	0.00781	0.1	264.91	584.83	0.45	PDSS1	NM_014317.3
285	0.0003212	0.0101	0.1	218.03	481.52	0.45	XDH	NM_000379.2
40	2.35e-05	0.00499	0.1	1123.12	2548.23	0.44	XBP1	NM_005080.2
117	7.68e-05	0.00588	0.1	918.61	2081.11	0.44	XBP1	NM_001079539.1
146	0.0001025	0.00624	0.1	653.13	1480.15	0.44	TMEM158	NM_015444.1
340	0.0004349	0.0115	0.1	1526.66	3456.94	0.44	GTPBP4	NM_012341.2
384	0.0005248	0.0123	0.1	652.53	1480.99	0.44	KIAA0020	NM_014878.3
452	0.000722	0.0144	0.1	553.73	1266.4	0.44	TGFBR2	NM_001024847.1
13	4.2e-06	0.00277	0.1	1155.31	2669.94	0.43	IL1F9	NM_019618.2
17	7e-06	0.00371	0.1	220.41	511.27	0.43	SH2B3	NM_005475.1
141	9.94e-05	0.00624	0.1	413.43	971.33	0.43	PTPN12	NM_002835.2
205	0.0001734	0.00757	0.1	1619.7	3726.68	0.43	EFHD2	NM_024329.4
240	0.0002287	0.00859	0.1	146.62	339.15	0.43	TGM2	NM_004613.2
343	0.0004416	0.0116	0.1	177.71	424.87	0.42	PPAT	NM_002703.3
427	0.0006448	0.0136	0.1	205.35	491.34	0.42	NOP2	NM_006170.2
474	0.0007877	0.015	0.1	466.18	1112.68	0.42	GPATCH4	NM_182679.1
132	8.99e-05	0.00613	0.1	286.94	705.54	0.41	ISG20L1	NM_022767.2
227	0.0001991	0.00789	0.1	5602.05	13809.2	0.41	SPRR2D	NM_006945.3
356	0.0004608	0.0117	0.1	166.03	404.11	0.41	URB2	NM_014777.2
396	0.0005618	0.0128	0.1	130.9	318.49	0.41	PAK6	NM_020168.3
515	0.0009087	0.0159	0.1	216.4	532.58	0.41	METTL1	NM_005371.3
44	2.44e-05	0.00499	0.1	7047.87	17710.3	0.4	HSPA8	NM_006597.3
108	7.12e-05	0.0058	0.1	182.05	456.96	0.4	CDC25A	NM_001789.2
129	8.78e-05	0.00612	0.1	866.92	2142.73	0.4	NIP7	NM_016101.3
241	0.0002294	0.00859	0.1	433.94	1091.3	0.4	ADORA2B	NM_000676.2
336	0.0004217	0.0113	0.1	1454.93	3654.37	0.4	SPRR2F	NM_001014450.1
372	0.0004929	0.012	0.1	6320.09	15772.4	0.4	FSCN1	NM_003088.2
460	0.0007352	0.0144	0.1	172.78	433.79	0.4	IL24	NM_181339.1
462	0.0007451	0.0145	0.1	1094.58	2743.31	0.4	FERMT1	NM_017671.3
486	0.0008144	0.0151	0.1	1402.19	3506.22	0.4	THBS2	NM_003247.2
493	0.000824	0.0151	0.1	601.1	1491.06	0.4	NRG1	NM_013961.1
502	0.0008571	0.0154	0.1	567.44	1431.34	0.4	ABCE1	NM_001040876.1
5	2e-06	0.00271	0.1	1357.91	3510.3	0.39	RAC2	NM_002872.3
54	3.43e-05	0.00544	0.1	131.83	336.82	0.39	ARHGAP25	NM_014882.2
106	6.96e-05	0.0058	0.1	1119.88	2861.07	0.39	MALL	NM_005434.3
253	0.0002476	0.00883	0.1	1041.67	2662.43	0.39	TRIB3	NM_021158.3
269	0.000285	0.00956	0.1	213.43	548.06	0.39	RRP12	NM_015179.2
298	0.0003482	0.0105	0.1	224.66	576.44	0.39	NOLC1	NM_004741.1
302	0.0003552	0.0106	0.1	328.98	847.86	0.39	BYSL	NM_004053.3
436	0.0006738	0.0139	0.1	409.29	1042.19	0.39	IL4R	NM_000418.2
61	3.8e-05	0.00544	0.1	320.07	836.59	0.38	ABCC3	NM_020037.1
74	4.52e-05	0.00544	0.1	239.4	630.36	0.38	LRP8	NM_033300.2
116	7.46e-05	0.0058	0.1	2555.54	6801.62	0.38	LOC646723	NM_199187.1
533	0.0009529	0.0161	0.1	712.43	1869.16	0.38	ERRFI1	NM_018948.2
36	2.13e-05	0.00499	0.1	1011.49	2736.88	0.37	DKC1	NM_001363.2
208	0.0001751	0.00757	0.1	557.28	1514.06	0.37	GNL3	NM_206826.1
273	0.0002934	0.0097	0.1	199.18	531.31	0.37	EPN3	NM_017957.1
275	0.0002982	0.00978	0.1	588.83	1590.31	0.37	MMP10	NM_002425.1
77	4.64e-05	0.00544	0.1	594.32	1649.79	0.36	GNL3	NM_014366.4
136	9.56e-05	0.00624	0.1	754.12	2091.12	0.36	HPCAL1	NM_002149.2
538	0.0009624	0.0161	0.1	376.11	1037.98	0.36	CTPS	NM_001905.1
67	4.15e-05	0.00544	0.1	171.37	492.23	0.35	HK2	NM_000189.4
184	0.0001427	0.00695	0.1	109.06	314.03	0.35	SPRY4	NM_030964.2
224	0.0001944	0.00781	0.1	192.83	552.38	0.35	STAMBPL1	NM_020799.2
251	0.0002426	0.00872	0.1	478.08	1363.36	0.35	EHD4	NM_139265.2
338	0.0004278	0.0114	0.1	1089.05	3132.88	0.35	MYC	NM_002467.3
375	0.000499	0.012	0.1	411.93	1186.5	0.35	GJB6	NM_006783.2
92	5.81e-05	0.0057	0.1	1775.84	5211.92	0.34	UPP1	NM_181597.1
97	6.47e-05	0.0058	0.1	341.94	1003.65	0.34	IL8	NM_000584.2
263	0.0002702	0.00927	0.1	451.56	1340.63	0.34	PUS1	NM_025215.4
363	0.000477	0.0118	0.1	296.41	868.26	0.34	TGFA	NM_003236.1
94	5.99e-05	0.00575	0.1	291.85	872.07	0.33	UCK2	NM_012474.3
104	6.86e-05	0.0058	0.1	694.5	2090.64	0.33	SPRR2A	NM_005988.2
115	7.43e-05	0.0058	0.1	3492.36	10448.6	0.33	LOC399988	XR_018287.2
170	0.0001331	0.00694	0.1	266.82	801.58	0.33	TRIB1	NM_025195.2
270	0.0002916	0.0097	0.1	5303.66	16104.4	0.33	HSPA8	NM_153201.1
536	0.0009585	0.0161	0.1	150.77	450.65	0.33	SLC16A3	NM_004207.2
58	3.67e-05	0.00544	0.1	1247.17	3952.14	0.32	CCND1	NM_053056.1
76	4.59e-05	0.00544	0.1	326.83	1005.87	0.32	PPRC1	NM_015062.3
81	5.15e-05	0.00564	0.1	302.01	939.57	0.32	DUSP5	NM_004419.3
290	0.0003292	0.0102	0.1	125.14	390.03	0.32	ETV5	NM_004454.1
357	0.0004654	0.0117	0.1	1141.89	3618.21	0.32	MAT2A	NM_005911.4
99	6.53e-05	0.0058	0.1	1352.91	4342.32	0.31	FLNB	NM_001457.1
206	0.0001739	0.00757	0.1	377.51	1209.9	0.31	NOP16	NM_016391.4
498	0.00084	0.0152	0.1	433.84	1382.65	0.31	JAG1	NM_000214.1
529	0.000943	0.0161	0.1	260.75	839.78	0.31	ITGA5	NM_002205.2
223	0.0001935	0.00781	0.1	462.61	1550.07	0.3	CCDC86	NM_024098.1
288	0.0003286	0.0102	0.1	308.79	1022.26	0.3	HSPC111	NM_016391.2
303	0.0003563	0.0106	0.1	331.97	1094.94	0.3	RRS1	NM_015169.3
14	4.3e-06	0.00277	0.1	534.43	1842.37	0.29	NOP2	NM_006170.2
53	3.27e-05	0.00544	0.1	2702.79	9254.11	0.29	PHLDA1	NM_007350.2
112	7.22e-05	0.0058	0.1	134.68	459.16	0.29	CSF2	NM_000758.2
324	0.0003942	0.011	0.1	202.47	703.53	0.29	HS3ST2	NM_006043.1
70	4.38e-05	0.00544	0.1	341.64	1200.24	0.28	LYAR	NM_017816.1
244	0.0002348	0.00868	0.1	2138.45	7554.48	0.28	DCBLD2	NM_080927.3
545	0.0009895	0.0164	0.1	967.86	3408.1	0.28	DDX21	NM_004728.2
307	0.0003645	0.0107	0.1	196.51	739.35	0.27	EGR1	NM_001964.2
315	0.0003814	0.0109	0.1	411.77	1531.05	0.27	NP	NM_000270.1
400	0.0005656	0.0128	0.1	1349.68	4989.03	0.27	DCBLD2	NM_080927.3
4	1.7e-06	0.00271	0.1	4153.34	16192.1	0.26	GJB2	NM_004004.3
169	0.0001318	0.00694	0.1	334.49	1285.61	0.26	CMTM7	NM_181472.1
30	1.68e-05	0.00494	0.1	1171.34	4610.54	0.25	IL1A	NM_000575.3
48	2.72e-05	0.00507	0.1	528.36	2080.48	0.25	LYAR	NM_017816.1
128	8.69e-05	0.00612	0.1	204.26	821.74	0.25	PHLDA2	NM_003311.3
143	9.98e-05	0.00624	0.1	854.17	3424.21	0.25	F3	NM_001993.2
305	0.0003625	0.0107	0.1	160.97	635.63	0.25	SLC43A3	NM_199329.1
471	0.000779	0.0149	0.1	341.85	1353.19	0.25	CD276	NM_001024736.1
325	0.0004017	0.0111	0.1	691.61	2981.47	0.23	CMTM7	NM_138410.2
23	1.1e-05	0.00425	0.1	690.42	3112.98	0.22	IL1R2	NM_173343.1
55	3.46e-05	0.00544	0.1	836.27	4004.13	0.21	PLEK2	NM_016445.1
59	3.68e-05	0.00544	0.1	226.51	1062.43	0.21	HBEGF	NM_001945.1
98	6.48e-05	0.0058	0.1	300.24	1472.38	0.2	ANTXR2	NM_058172.3
291	0.000337	0.0104	0.1	178.21	911.03	0.2	CYP27B1	NM_000785.3
113	7.31e-05	0.0058	0.1	460.95	2544.04	0.18	MMP9	NM_004994.2
162	0.0001258	0.00694	0.1	676.59	4499.64	0.15	SLC20A1	NM_005415.3
287	0.0003254	0.0102	0.1	163.67	1151.38	0.14	DUSP6	NM_022652.2
35	2.02e-05	0.00499	0.1	152.87	1815.56	0.084	HAS3	NM_005329.2

## Sheet: with gene descr.
Supplementary Table S4. Differentially expressed genes among Class 1 (treatment with PD168393+TNF-a, 6 hours) and Class 2 (parallel treatment with TNF-a alone) sorted by p-value of the univariate test. Type of univariate test used: two-sample T-test. Number of genes for random variance estimation: 47,199. Number of genes that passed filtering criteria: 9,022. Random variance model for univariate …
Symbol	Name	EntrezID	Geom mean of intensities in class 1	Geom mean of intensities in class 2	Fold-change	Parametric p-value	FDR	Permutation p-value
CYP1A1	Homo sapiens cytochrome P450, family 1, subfamily A, polypeptide 1 (CYP1A1), mRNA.	NM_000499.2	3605.12	135.01	26.7	6.1e-06	0.00361	0.1
IFIT2	Homo sapiens interferon-induced protein with tetratricopeptide repeats 2 (IFIT2), mRNA.	NM_001547.3	2578.18	193.13	13.35	2.39e-05	0.00499	0.1
LTB	Homo sapiens lymphotoxin beta (TNF superfamily, member 3) (LTB), transcript variant 1, mRNA.	NM_002341.1	5157.45	390.27	13.22	2.49e-05	0.00499	0.1
IGFBP3	Homo sapiens insulin-like growth factor binding protein 3 (IGFBP3), transcript variant 2, mRNA.	NM_001013398.1	9382.28	819.86	11.44	4.36e-05	0.00544	0.1
LTB	Homo sapiens lymphotoxin beta (TNF superfamily, member 3) (LTB), transcript variant 1, mRNA.	NM_002341.1	1563.11	156.65	9.98	5e-07	0.00271	0.1
FBXO32	Homo sapiens F-box protein 32 (FBXO32), transcript variant 2, mRNA.	NM_148177.1	5122.36	536.28	9.55	7.9e-06	0.00383	0.1
IGFBP3	Homo sapiens insulin-like growth factor binding protein 3 (IGFBP3), transcript variant 1, mRNA.	NM_001013398.1	3826.03	408.77	9.36	1.72e-05	0.00494	0.1
CXCL10	Homo sapiens chemokine (C-X-C motif) ligand 10 (CXCL10), mRNA.	NM_001565.1	6278.44	690.32	9.09	1.44e-05	0.00494	0.1
NCOA7	Homo sapiens nuclear receptor coactivator 7 (NCOA7), mRNA.	NM_181782.2	6082.33	874.25	6.96	4.4e-05	0.00544	0.1
CYP1B1	Homo sapiens cytochrome P450, family 1, subfamily B, polypeptide 1 (CYP1B1), mRNA.	NM_000104.2	890.73	128.67	6.92	3e-06	0.00271	0.1
LUM	Homo sapiens lumican (LUM), mRNA.	NM_002345.3	837.6	130.99	6.39	2.36e-05	0.00499	0.1
CCL2	Homo sapiens chemokine (C-C motif) ligand 2 (CCL2), mRNA.	NM_002982.3	997.16	159.19	6.26	3.93e-05	0.00544	0.1
IFIT3	Homo sapiens interferon-induced protein with tetratricopeptide repeats 3 (IFIT3), mRNA.	NM_001549.2	2203.41	366.29	6.02	4.2e-06	0.00277	0.1
TXNIP	Homo sapiens thioredoxin interacting protein (TXNIP), mRNA.	NM_006472.1	5014.23	868.17	5.78	0.000138	0.00694	0.1
LOXL4	Homo sapiens lysyl oxidase-like 4 (LOXL4), mRNA.	NM_032211.6	663.02	115.59	5.74	3.3e-06	0.00271	0.1
PAMR1	Homo sapiens peptidase domain containing associated with muscle regeneration 1 (PAMR1), transcript variant 1, mRNA.	NM_001001991.1	1565.64	276.56	5.66	1.67e-05	0.00494	0.1
IFIT1	Homo sapiens interferon-induced protein with tetratricopeptide repeats 1 (IFIT1), transcript variant 2, mRNA.	NM_001548.2	7357.81	1333.25	5.52	3.95e-05	0.00544	0.1
IFIT3	Homo sapiens interferon-induced protein with tetratricopeptide repeats 3 (IFIT3), mRNA.	NM_001549.2	2664.07	487.08	5.47	9.77e-05	0.00624	0.1
FILIP1L	Homo sapiens filamin A interacting protein 1-like (FILIP1L), transcript variant 2, mRNA.	NM_014890.1	3434.66	634.04	5.42	6.96e-05	0.0058	0.1
CXCR7	Homo sapiens chemokine (C-X-C motif) receptor 7 (CXCR7), mRNA.	NM_020311.1	920.87	172.28	5.35	0.0001192	0.00672	0.1
GBP2	Homo sapiens guanylate binding protein 2, interferon-inducible (GBP2), mRNA.	NM_004120.3	1774.09	352.83	5.03	0.0001107	0.00652	0.1
IFIT3	Homo sapiens interferon-induced protein with tetratricopeptide repeats 3 (IFIT3), mRNA.	NM_001031683.1	1012.41	204.59	4.95	5.19e-05	0.00564	0.1
ATF3	Homo sapiens activating transcription factor 3 (ATF3), transcript variant 4, mRNA.	NM_001040619.1	1393.92	281.9	4.94	8.3e-06	0.00383	0.1
ALDH3A1	Homo sapiens aldehyde dehydrogenase 3 family, memberA1 (ALDH3A1), mRNA.	NM_000691.3	2088.01	423.62	4.93	6.58e-05	0.0058	0.1
FBXO32	Homo sapiens F-box protein 32 (FBXO32), transcript variant 1, mRNA.	NM_058229.2	1366.5	280.11	4.88	0.0004094	0.0113	0.1
CDKN2B	Homo sapiens cyclin-dependent kinase inhibitor 2B (p15, inhibits CDK4) (CDKN2B), transcript variant 2, mRNA.	NM_078487.2	3041.11	644.18	4.72	9.18e-05	0.00618	0.1
ZNF323	Homo sapiens zinc finger protein 323 (ZNF323), transcript variant 2, mRNA.	NM_145909.1	1480.69	318.86	4.64	5.45e-05	0.00564	0.1
SLC47A2	Homo sapiens solute carrier family 47, member 2 (SLC47A2), transcript variant 1, mRNA.	NM_152908.2	575.38	125.13	4.6	2.31e-05	0.00499	0.1
FILIP1L	Homo sapiens filamin A interacting protein 1-like (FILIP1L), transcript variant 1, mRNA.	NM_182909.1	2270.74	509.58	4.46	0.0004543	0.0116	0.1
PIK3IP1	Homo sapiens phosphoinositide-3-kinase interacting protein 1 (PIK3IP1), mRNA.	NM_052880.3	2365.13	551.12	4.29	1.86e-05	0.00494	0.1
VAV3	Homo sapiens vav 3 guanine nucleotide exchange factor (VAV3), transcript variant 1, mRNA.	NM_006113.4	754.61	184.08	4.1	2.1e-06	0.00271	0.1
NAV2	Homo sapiens neuron navigator 2 (NAV2), transcript variant 2, mRNA.	NM_145117.3	1629.64	400.32	4.07	0.0003127	0.01	0.1
SLC2A12	Homo sapiens solute carrier family 2 (facilitated glucose transporter), member 12 (SLC2A12), mRNA.	NM_145176.1	927.11	230.82	4.02	1.08e-05	0.00425	0.1
MAF	Homo sapiens v-maf musculoaponeurotic fibrosarcoma oncogene homolog (avian) (MAF), transcript variant 1, mRNA.	NM_005360.3	1046.08	261.19	4.01	0.000387	0.0109	0.1
LOC645638	PREDICTED: Homo sapiens misc_RNA (LOC645638), miscRNA.	XR_040455.1	2701.79	677.95	3.99	5.98e-05	0.00575	0.1
IFI44L	Homo sapiens interferon-induced protein 44-like (IFI44L), mRNA.	NM_006820.1	839.09	218.05	3.85	0.0001864	0.00771	0.1
ELF3	Homo sapiens E74-like factor 3 (ets domain transcription factor, epithelial-specific ) (ELF3), mRNA.	NM_004433.3	653.76	177.88	3.68	8.5e-06	0.00383	0.1
CYP1A2	Homo sapiens cytochrome P450, family 1, subfamily A, polypeptide 2 (CYP1A2), mRNA.	NM_000761.3	566.78	155.89	3.64	9.95e-05	0.00624	0.1
TNFSF10	Homo sapiens tumor necrosis factor (ligand) superfamily, member 10 (TNFSF10), mRNA.	NM_003810.2	2438.24	695.02	3.51	1.2e-05	0.00433	0.1
CDKN2B	Homo sapiens cyclin-dependent kinase inhibitor 2B (p15, inhibits CDK4) (CDKN2B), transcript variant 1, mRNA.	NM_078487.2	1323.16	382.34	3.46	6.83e-05	0.0058	0.1
HERC5	Homo sapiens hect domain and RLD 5 (HERC5), mRNA.	NM_016323.1	1171.76	343.96	3.41	0.0003123	0.01	0.1
KMO	Homo sapiens kynurenine 3-monooxygenase (kynurenine 3-hydroxylase) (KMO), mRNA.	NM_003679.2	765.56	225.71	3.39	3.21e-05	0.00544	0.1
CA2	Homo sapiens carbonic anhydrase II (CA2), mRNA.	NM_000067.1	9343.06	2775.13	3.37	0.0001105	0.00652	0.1
LOC387763	PREDICTED: Homo sapiens hypothetical LOC387763 (LOC387763), mRNA.	XM_373497.4	406.26	121.08	3.36	2.78e-05	0.00507	0.1
KYNU	Homo sapiens kynureninase (L-kynurenine hydrolase) (KYNU), transcript variant 1, mRNA.	NM_003937.2	1049.92	315.12	3.33	0.0004577	0.0117	0.1
SLC7A2	Homo sapiens solute carrier family 7 (cationic amino acid transporter, y+ system), member 2 (SLC7A2), transcript variant 2, mRNA.	NM_003046.2	543.54	164.67	3.3	1.55e-05	0.00494	0.1
DHRS3	Homo sapiens dehydrogenase/reductase (SDR family) member 3 (DHRS3), mRNA.	NM_004753.4	1520.74	460.49	3.3	0.0001274	0.00694	0.1
GABARAPL1	Homo sapiens GABA(A) receptor-associated protein like 1 (GABARAPL1), mRNA.	NM_031412.2	1222.74	370.01	3.3	0.0005022	0.012	0.1
AKR1C3	Homo sapiens aldo-keto reductase family 1, member C3 (3-alpha hydroxysteroid dehydrogenase, type II) (AKR1C3), mRNA.	NM_003739.4	3140.66	965.84	3.25	0.0002462	0.00881	0.1
EFNA1	Homo sapiens ephrin-A1 (EFNA1), transcript variant 1, mRNA.	NM_004428.2	2214.35	682.65	3.24	0.0002838	0.00955	0.1
AKR1C4	Homo sapiens aldo-keto reductase family 1, member C4 (chlordecone reductase; 3-alpha hydroxysteroid dehydrogenase, type I; dihydrodiol dehydrogenase 4) (AKR1C4), mRNA.	XM_940680.1	6401.27	1997.49	3.2	5.56e-05	0.00564	0.1
GCLC	Homo sapiens glutamate-cysteine ligase, catalytic subunit (GCLC), mRNA.	NM_001498.2	2836.19	889.86	3.19	0.000913	0.0159	0.1
DAPL1	Homo sapiens death associated protein-like 1 (DAPL1), mRNA.	NM_001017920.1	624.14	197.84	3.15	0.0001976	0.00789	0.1
NUPR1	Homo sapiens nuclear protein, transcriptional regulator, 1 (NUPR1), transcript variant 1, mRNA.	NM_001042483.1	3629.36	1164.22	3.12	0.0009708	0.0162	0.1
VASN	Homo sapiens vasorin (VASN), mRNA.	NM_138440.1	616.23	199.43	3.09	0.0002234	0.0085	0.1
EGFL6	Homo sapiens EGF-like-domain, multiple 6 (EGFL6), mRNA.	NM_015507.2	406.31	131.8	3.08	0.0001995	0.00789	0.1
STARD5	Homo sapiens StAR-related lipid transfer (START) domain containing 5 (STARD5), mRNA.	NM_181900.2	3144.54	1034.97	3.04	0.0004124	0.0113	0.1
FAM134B	Homo sapiens family with sequence similarity 134, member B (FAM134B), transcript variant 1, mRNA.	NM_001034850.1	388.93	130.16	2.99	0.0006247	0.0134	0.1
C9orf3	Homo sapiens chromosome 9 open reading frame 3 (C9orf3), mRNA.	NM_032823.3	775.38	261.32	2.97	0.0002761	0.00943	0.1
ZNF323	Homo sapiens zinc finger protein 323 (ZNF323), transcript variant 1, mRNA.	NM_030899.2	527.96	178.98	2.95	0.000209	0.00813	0.1
TSC22D3	Homo sapiens TSC22 domain family, member 3 (TSC22D3), transcript variant 1, mRNA.	NM_004089.3	1020.72	347.85	2.93	2.57e-05	0.00499	0.1
IFITM1	Homo sapiens interferon induced transmembrane protein 1 (9-27) (IFITM1), mRNA.	NM_003641.2	2110.37	727.51	2.9	3.53e-05	0.00544	0.1
AKR1C2	Homo sapiens aldo-keto reductase family 1, member C2 (dihydrodiol dehydrogenase 2; bile acid binding protein; 3-alpha hydroxysteroid dehydrogenase, type III) (AKR1C2), transcript variant 1, mRNA. XM_943424 XM_943425 XM_943427	NM_001354.4	11593	3997.01	2.9	9.72e-05	0.00624	0.1
P2RY5	Homo sapiens purinergic receptor P2Y, G-protein coupled, 5 (P2RY5), mRNA.	NM_005767.3	734.34	253.75	2.89	0.0003757	0.0108	0.1
EFNA1	Homo sapiens ephrin-A1 (EFNA1), transcript variant 1, mRNA.	NM_004428.2	7880.34	2751.23	2.86	3.62e-05	0.00544	0.1
SOX4	Homo sapiens SRY (sex determining region Y)-box 4 (SOX4), mRNA.	NM_003107.2	1558.77	547.24	2.85	0.0004778	0.0118	0.1
EPSTI1	Homo sapiens epithelial stromal interaction 1 (breast) (EPSTI1), transcript variant 2, mRNA.	NM_033255.2	2501.73	878.43	2.85	0.0006792	0.014	0.1
ID3	Homo sapiens inhibitor of DNA binding 3, dominant negative helix-loop-helix protein (ID3), mRNA.	NM_002167.2	858.33	302.34	2.84	8.54e-05	0.00611	0.1
VAV3	Homo sapiens vav 3 guanine nucleotide exchange factor (VAV3), transcript variant 1, mRNA.	NM_006113.3	552	196.97	2.8	7.76e-05	0.00588	0.1
WFDC5	Homo sapiens WAP four-disulfide core domain 5 (WFDC5), mRNA.	NM_145652.2	1450.89	517.6	2.8	0.0008794	0.0156	0.1
APOBEC3B	Homo sapiens apolipoprotein B mRNA editing enzyme, catalytic polypeptide-like 3B (APOBEC3B), mRNA.	NM_004900.3	1083.95	389.14	2.79	0.0003857	0.0109	0.1
PLAC8	Homo sapiens placenta-specific 8 (PLAC8), mRNA.	NM_016619.1	363.26	130.81	2.78	4.87e-05	0.00563	0.1
BTG1	Homo sapiens B-cell translocation gene 1, anti-proliferative (BTG1), mRNA.	NM_001731.1	10775	3964.6	2.72	0.0001411	0.00695	0.1
DLX3	Homo sapiens distal-less homeobox 3 (DLX3), mRNA.	NM_005220.2	599.06	221.34	2.71	0.000806	0.0151	0.1
RGMA	Homo sapiens RGM domain family, member A (RGMA), mRNA.	NM_020211.1	641.68	238.02	2.7	0.0001432	0.00695	0.1
RSAD2	Homo sapiens radical S-adenosyl methionine domain containing 2 (RSAD2), mRNA.	NM_080657.3	436.68	162.68	2.68	3.2e-06	0.00271	0.1
TNFAIP8	Homo sapiens tumor necrosis factor, alpha-induced protein 8 (TNFAIP8), transcript variant 2, mRNA.	NM_001077654.1	1255.19	472.5	2.66	2.6e-05	0.00499	0.1
ANG	Homo sapiens angiogenin, ribonuclease, RNase A family, 5 (ANG), transcript variant 2, mRNA.	NM_001145.2	720.88	274.36	2.63	0.0001791	0.00759	0.1
FXYD3	Homo sapiens FXYD domain containing ion transport regulator 3 (FXYD3), transcript variant 1, mRNA.	NM_005971.2	865.09	329.99	2.62	0.0001026	0.00624	0.1
MOXD1	Homo sapiens monooxygenase, DBH-like 1 (MOXD1), transcript variant 2, mRNA.	NM_015529.1	434.63	167.66	2.59	8.89e-05	0.00612	0.1
C4orf34	Homo sapiens chromosome 4 open reading frame 34 (C4orf34), mRNA.	NM_174921.1	2349.49	923.16	2.55	0.0004461	0.0116	0.1
CXCR7	Homo sapiens chemokine (C-X-C motif) receptor 7 (CXCR7), transcript variant 1, mRNA.	NM_001047841.1	324.23	127.65	2.54	7.83e-05	0.00589	0.1
ERBB3	Homo sapiens v-erb-b2 erythroblastic leukemia viral oncogene homolog 3 (avian) (ERBB3), transcript variant 1, mRNA.	NM_001982.2	920.31	365.05	2.52	0.0005424	0.0126	0.1
CA2	Homo sapiens carbonic anhydrase II (CA2), mRNA.	NM_000067.1	12086.6	4839.45	2.5	5.65e-05	0.00564	0.1
FAM65C	Homo sapiens family with sequence similarity 65, member C (FAM65C), mRNA.	NM_080829.2	370.81	149.99	2.47	5.68e-05	0.00564	0.1
STARD13	Homo sapiens START domain containing 13 (STARD13), transcript variant delta, mRNA.	NM_178008.1	529.05	215.87	2.45	2.1e-06	0.00271	0.1
SOD2	Homo sapiens superoxide dismutase 2, mitochondrial (SOD2), nuclear gene encoding mitochondrial protein, transcript variant 2, mRNA.	NM_001024465.1	8369.01	3418.44	2.45	0.0003022	0.00986	0.1
MAP3K8	Homo sapiens mitogen-activated protein kinase kinase kinase 8 (MAP3K8), mRNA.	NM_005204.2	377.1	153.86	2.45	0.0006022	0.0131	0.1
BCL11B	Homo sapiens B-cell CLL/lymphoma 11B (zinc finger protein) (BCL11B), transcript variant 1, mRNA.	NM_022898.1	1379.2	565.46	2.44	0.0004578	0.0117	0.1
SLC6A9	Homo sapiens solute carrier family 6 (neurotransmitter transporter, glycine), member 9 (SLC6A9), transcript variant 3, mRNA.	NM_006934.2	662.1	271.54	2.44	0.0005549	0.0127	0.1
OASL	Homo sapiens 2'-5'-oligoadenylate synthetase-like (OASL), transcript variant 2, mRNA.	NM_003733.2	453.45	186.23	2.43	7.38e-05	0.0058	0.1
DUSP1	Homo sapiens dual specificity phosphatase 1 (DUSP1), mRNA.	NM_004417.2	1003.93	415	2.42	0.0004207	0.0113	0.1
NCOA3	Homo sapiens nuclear receptor coactivator 3 (NCOA3), transcript variant 1, mRNA.	NM_006534.2	1876.96	782.57	2.4	0.0003506	0.0105	0.1
ULK1	Homo sapiens unc-51-like kinase 1 (C. elegans) (ULK1), mRNA.	NM_003565.1	1381.44	574.79	2.4	0.0005124	0.0121	0.1
DST	Homo sapiens dystonin (DST), transcript variant 1e, mRNA.	NM_001723.3	2285.18	954.58	2.39	0.0007493	0.0145	0.1
IFIH1	Homo sapiens interferon induced with helicase C domain 1 (IFIH1), mRNA.	NM_022168.2	1917.23	806.11	2.38	0.0001948	0.00781	0.1
KCNS1	Homo sapiens potassium voltage-gated channel, delayed-rectifier, subfamily S, member 1 (KCNS1), mRNA.	NM_002251.3	507.53	215.29	2.36	0.0005744	0.0128	0.1
HBP1	Homo sapiens HMG-box transcription factor 1 (HBP1), mRNA.	NM_012257.3	963.09	409.54	2.35	6.77e-05	0.0058	0.1
UGT1A6	Homo sapiens UDP glucuronosyltransferase 1 family, polypeptide A6 (UGT1A6), transcript variant 1, mRNA.	NM_001072.2	2022.93	859.66	2.35	0.0004909	0.012	0.1
BCL6	Homo sapiens B-cell CLL/lymphoma 6 (zinc finger protein 51) (BCL6), transcript variant 1, mRNA.	NM_001706.2	936.77	400.24	2.34	0.0003288	0.0102	0.1
STARD13	Homo sapiens START domain containing 13 (STARD13), transcript variant alpha, mRNA.	NM_178006.1	472.38	203.13	2.33	0.0004154	0.0113	0.1
SH2D3C	Homo sapiens SH2 domain containing 3C (SH2D3C), transcript variant 2, mRNA.	NM_170600.1	295.94	127.28	2.33	0.0006964	0.0141	0.1
CYBRD1	Homo sapiens cytochrome b reductase 1 (CYBRD1), mRNA.	NM_024843.2	3620.57	1563.06	2.32	0.0002516	0.00894	0.1
CROT	Homo sapiens carnitine O-octanoyltransferase (CROT), mRNA.	NM_021151.2	630.36	271.32	2.32	0.0008112	0.0151	0.1
	Homo sapiens cDNA clone IMAGE:5277162	Hs.489254	656.29	283.82	2.31	1.79e-05	0.00494	0.1
MXD1	Homo sapiens MAX dimerization protein 1 (MXD1), mRNA.	NM_002357.2	644.37	279.44	2.31	0.0001769	0.00757	0.1
XAF1	Homo sapiens XIAP associated factor 1 (XAF1), transcript variant 2, mRNA.	NM_199139.1	1315	568.05	2.31	0.0001858	0.00771	0.1
CDKN1C	Homo sapiens cyclin-dependent kinase inhibitor 1C (p57, Kip2) (CDKN1C), mRNA.	NM_000076.1	290.92	125.87	2.31	0.0002253	0.00854	0.1
ARID5B	Homo sapiens AT rich interactive domain 5B (MRF1-like) (ARID5B), mRNA.	NM_032199.1	1367.04	593.21	2.3	0.0005545	0.0127	0.1
SNORD3A	Homo sapiens small nucleolar RNA, C/D box 3A (SNORD3A), small nucleolar RNA.	NR_006880.1	673.99	293.77	2.29	0.0006544	0.0137	0.1
C1S	Homo sapiens complement component 1, s subcomponent (C1S), transcript variant 1, mRNA.	NM_001734.2	346.48	153.58	2.26	2.7e-06	0.00271	0.1
SMPDL3A	Homo sapiens sphingomyelin phosphodiesterase, acid-like 3A (SMPDL3A), mRNA.	NM_006714.2	689.8	304.83	2.26	0.0003712	0.0108	0.1
OTUD1	PREDICTED: Homo sapiens OTU domain containing 1 (OTUD1), mRNA.	XM_166659.6	453.33	200.98	2.26	0.0008902	0.0157	0.1
ADM	Homo sapiens adrenomedullin (ADM), mRNA.	NM_001124.1	10362.6	4624.58	2.24	0.0003027	0.00986	0.1
LOC653110	PREDICTED: Homo sapiens similar to annexin A8, transcript variant 1 (LOC653110), mRNA.	XM_926584.1	2156.97	970.81	2.22	0.0001152	0.00662	0.1
UGT1A6	Homo sapiens UDP glucuronosyltransferase 1 family, polypeptide A6 (UGT1A6), transcript variant 2, mRNA.	NM_205862.1	2286.64	1047.38	2.18	0.0001771	0.00757	0.1
ETS2	Homo sapiens v-ets erythroblastosis virus E26 oncogene homolog 2 (avian) (ETS2), mRNA.	NM_005239.4	2670.68	1229.72	2.17	0.0007095	0.0142	0.1
SEPX1	Homo sapiens selenoprotein X, 1 (SEPX1), mRNA.	NM_016332.2	4829.4	2231.17	2.16	0.000144	0.00695	0.1
KIAA1644	PREDICTED: Homo sapiens KIAA1644 protein (KIAA1644), mRNA.	XM_376018.3	309.07	142.93	2.16	0.0006842	0.014	0.1
LOC283267	Homo sapiens hypothetical LOC283267 (LOC283267), non-coding RNA.	NR_015451.1	1619.19	752.12	2.15	7.2e-05	0.0058	0.1
HES2	Homo sapiens hairy and enhancer of split 2 (Drosophila) (HES2), mRNA.	NM_019089.3	1519.42	706.06	2.15	0.000242	0.00872	0.1
VSNL1	Homo sapiens visinin-like 1 (VSNL1), mRNA.	NM_003385.4	2008.35	938.98	2.14	0.0002923	0.0097	0.1
STAT1	Homo sapiens signal transducer and activator of transcription 1, 91kDa (STAT1), transcript variant alpha, mRNA.	NM_139266.1	1987.2	929.51	2.14	0.0009271	0.0159	0.1
NCF2	Homo sapiens neutrophil cytosolic factor 2 (65kDa, chronic granulomatous disease, autosomal 2) (NCF2), mRNA.	NM_000433.2	682.31	321.55	2.12	0.0002932	0.0097	0.1
TSC22D3	Homo sapiens TSC22 domain family, member 3 (TSC22D3), transcript variant 2, mRNA.	NM_004089.3	407.69	193.4	2.11	5.41e-05	0.00564	0.1
SLCO3A1	PREDICTED: Homo sapiens solute carrier organic anion transporter family, member 3A1, transcript variant 2 (SLCO3A1), mRNA.	XM_941061.1	444.11	210.32	2.11	0.0004605	0.0117	0.1
GLIPR2	Homo sapiens GLI pathogenesis-related 2 (GLIPR2), mRNA.	NM_022343.2	791.87	377.77	2.1	0.000122	0.00684	0.1
PIR	Homo sapiens pirin (iron-binding nuclear protein) (PIR), transcript variant 2, mRNA.	NM_001018109.1	1816.8	866.6	2.1	0.000181	0.00763	0.1
SNORA79	Homo sapiens small nucleolar RNA, H/ACA box 79 (SNORA79), small nucleolar RNA.	NR_003021.2	300.59	143.12	2.1	0.0001914	0.00781	0.1
CYBRD1	Homo sapiens cytochrome b reductase 1 (CYBRD1), mRNA.	NM_024843.2	2852.72	1356.74	2.1	0.0003189	0.0101	0.1
C21orf91	Homo sapiens chromosome 21 open reading frame 91 (C21orf91), transcript variant 2, mRNA.	NM_017447.2	480.12	229.93	2.09	0.0007474	0.0145	0.1
STK16	Homo sapiens serine/threonine kinase 16 (STK16), transcript variant 1, mRNA.	NM_003691.2	380.88	183.05	2.08	0.0003522	0.0106	0.1
	601452348F1 NIH_MGC_66 Homo sapiens cDNA clone IMAGE:3856355 5, mRNA sequence	Hs.551847	1000.59	483.37	2.07	0.0001291	0.00694	0.1
SCARNA13	Homo sapiens small Cajal body-specific RNA 13 (SCARNA13), guide RNA.	NR_003002.1	426.73	206.22	2.07	0.0002181	0.00841	0.1
PCMTD1	Homo sapiens protein-L-isoaspartate (D-aspartate) O-methyltransferase domain containing 1 (PCMTD1), mRNA.	NM_052937.1	1060.79	512.7	2.07	0.0002343	0.00868	0.1
OAS1	Homo sapiens 2',5'-oligoadenylate synthetase 1, 40/46kDa (OAS1), transcript variant 2, mRNA.	NM_002534.2	1033.88	504.55	2.05	0.0004275	0.0114	0.1
TESK2	Homo sapiens testis-specific kinase 2 (TESK2), mRNA.	NM_007170.1	384.34	188.4	2.04	1.52e-05	0.00494	0.1
STAT2	Homo sapiens signal transducer and activator of transcription 2, 113kDa (STAT2), mRNA.	NM_005419.2	4097.57	2006.49	2.04	7.73e-05	0.00588	0.1
TMEM27	Homo sapiens transmembrane protein 27 (TMEM27), mRNA.	NM_020665.2	277.99	136.46	2.04	0.0001464	0.00703	0.1
MMP7	Homo sapiens matrix metallopeptidase 7 (matrilysin, uterine) (MMP7), mRNA.	NM_002423.3	272.01	133.89	2.03	0.0002646	0.00922	0.1
RNASE4	Homo sapiens ribonuclease, RNase A family, 4 (RNASE4), transcript variant 3, mRNA.	NM_002937.3	404.65	200.47	2.02	0.0004839	0.0119	0.1
RAB9A	Homo sapiens RAB9A, member RAS oncogene family (RAB9A), mRNA.	NM_004251.3	5110.76	2548.02	2.01	6.85e-05	0.0058	0.1
SEPP1	Homo sapiens selenoprotein P, plasma, 1 (SEPP1), transcript variant 1, mRNA.	NM_005410.2	313.42	157.36	1.99	0.0001176	0.00667	0.1
FLJ20444	PREDICTED: Homo sapiens hypothetical protein FLJ20444, transcript variant 2 (FLJ20444), mRNA.	NM_203448.1	465.26	237.16	1.96	1.3e-06	0.00271	0.1
IFI35	Homo sapiens interferon-induced protein 35 (IFI35), mRNA.	NM_005533.2	1090.3	554.92	1.96	0.0001026	0.00624	0.1
HERC6	Homo sapiens hect domain and RLD 6 (HERC6), transcript variant 1, mRNA.	NM_001013005.1	1224.94	627.33	1.95	0.0001263	0.00694	0.1
ASCL2	Homo sapiens achaete-scute complex homolog 2 (Drosophila) (ASCL2), mRNA.	NM_005170.2	486.55	249.36	1.95	0.000134	0.00694	0.1
TCP11L1	Homo sapiens t-complex 11 (mouse)-like 1 (TCP11L1), mRNA.	NM_018393.2	740.4	381.55	1.94	0.0002556	0.00904	0.1
SAMD9L	Homo sapiens sterile alpha motif domain containing 9-like (SAMD9L), mRNA.	NM_152703.2	304.68	157.61	1.93	1.83e-05	0.00494	0.1
KYNU	Homo sapiens kynureninase (L-kynurenine hydrolase) (KYNU), transcript variant 2, mRNA.	NM_003937.2	365.58	189.42	1.93	0.000417	0.0113	0.1
IL11RA	Homo sapiens interleukin 11 receptor, alpha (IL11RA), transcript variant 1, mRNA.	NM_004512.3	631.44	327.65	1.93	0.0008142	0.0151	0.1
OPN3	Homo sapiens opsin 3 (OPN3), mRNA.	NM_001030012.1	1148.61	595.1	1.93	0.0009125	0.0159	0.1
	RST24587 Athersys RAGE Library Homo sapiens cDNA, mRNA sequence	Hs.72010	421.65	222.48	1.9	0.0002678	0.00924	0.1
BCL3	Homo sapiens B-cell CLL/lymphoma 3 (BCL3), mRNA.	NM_005178.2	801.31	422.66	1.9	0.0006352	0.0135	0.1
IL20RB	Homo sapiens interleukin 20 receptor beta (IL20RB), mRNA.	NM_144717.2	5873.1	3107.28	1.89	0.0002389	0.00872	0.1
PLAC8	Homo sapiens placenta-specific 8 (PLAC8), mRNA.	NM_016619.1	238.96	126.26	1.89	0.000476	0.0118	0.1
DRAM1	Homo sapiens DNA-damage regulated autophagy modulator 1 (DRAM1), mRNA.	NM_018370.1	1946.28	1032.21	1.89	0.0007534	0.0145	0.1
CRIPT	Homo sapiens cysteine-rich PDZ-binding protein (CRIPT), mRNA.	NM_014171.3	768.52	407.16	1.89	0.0008226	0.0151	0.1
TLR6	Homo sapiens toll-like receptor 6 (TLR6), mRNA.	XM_939071.1	267.45	142.11	1.88	0.0004809	0.0118	0.1
DEPDC7	Homo sapiens DEP domain containing 7 (DEPDC7), transcript variant 1, mRNA.	NM_001077242.1	508.93	273.36	1.86	0.0005741	0.0128	0.1
IRF7	Homo sapiens interferon regulatory factor 7 (IRF7), transcript variant b, mRNA.	NM_004030.1	1696.92	915.9	1.85	0.0009598	0.0161	0.1
BEX1	Homo sapiens brain expressed, X-linked 1 (BEX1), mRNA.	NM_018476.3	273.31	148.69	1.84	0.0001056	0.00631	0.1
LOC344595	PREDICTED: Homo sapiens hypothetical LOC344595 (LOC344595), mRNA.	XM_298151.5	331.66	180.43	1.84	0.0003091	0.01	0.1
PTPLB	Homo sapiens protein tyrosine phosphatase-like (proline instead of catalytic arginine), member b (PTPLB), mRNA.	NM_198402.2	3863.93	2097.29	1.84	0.0004529	0.0116	0.1
LOC643479	PREDICTED: Homo sapiens hypothetical LOC643479 (LOC643479), mRNA.	XM_926802.1	538.24	292.69	1.84	0.000732	0.0144	0.1
CTSL2	Homo sapiens cathepsin L2 (CTSL2), mRNA.	NM_001333.2	9223.56	5011.62	1.84	0.0009184	0.0159	0.1
FOXO4	Homo sapiens forkhead box O4 (FOXO4), mRNA.	NM_005938.1	662.77	361.58	1.83	0.0006071	0.0132	0.1
PRRX2	Homo sapiens paired related homeobox 2 (PRRX2), mRNA.	NM_016307.3	244.41	133.91	1.83	0.0008463	0.0153	0.1
IRS2	Homo sapiens insulin receptor substrate 2 (IRS2), mRNA.	NM_003749.2	938.44	514.26	1.82	0.0003408	0.0105	0.1
LOC730256	PREDICTED: Homo sapiens hypothetical protein LOC730256 (LOC730256), mRNA.	XM_498810.2	445.21	245.17	1.82	0.000921	0.0159	0.1
LOC441408	PREDICTED: Homo sapiens hypothetical LOC441408, transcript variant 1 (LOC441408), mRNA.	XM_497029.2	362.84	200.12	1.81	0.0003715	0.0108	0.1
KCNH3	Homo sapiens potassium voltage-gated channel, subfamily H (eag-related), member 3 (KCNH3), mRNA.	NM_012284.1	229.7	127.46	1.8	9.9e-06	0.00425	0.1
GALNT5	Homo sapiens UDP-N-acetyl-alpha-D-galactosamine:polypeptide N-acetylgalactosaminyltransferase 5 (GalNAc-T5) (GALNT5), mRNA.	NM_014568.1	377.8	211.13	1.79	0.0002012	0.00793	0.1
NAV2	Homo sapiens neuron navigator 2 (NAV2), transcript variant 2, mRNA.	NM_145117.4	320.83	179.37	1.79	0.0009582	0.0161	0.1
RTP4	Homo sapiens receptor (chemosensory) transporter protein 4 (RTP4), mRNA.	NM_022147.2	216.91	121.8	1.78	9.04e-05	0.00613	0.1
C10orf140	Homo sapiens chromosome 10 open reading frame 140 (C10orf140), mRNA.	NM_207371.3	287.81	161.62	1.78	0.0005444	0.0126	0.1
LETMD1	Homo sapiens LETM1 domain containing 1 (LETMD1), transcript variant 2, mRNA.	NM_001024668.1	684.51	383.79	1.78	0.0006155	0.0133	0.1
CTSK	Homo sapiens cathepsin K (CTSK), mRNA.	NM_000396.2	315.82	178.25	1.77	0.0006704	0.0139	0.1
BCL11A	Homo sapiens B-cell CLL/lymphoma 11A (zinc finger protein) (BCL11A), transcript variant 1, mRNA.	NM_022893.2	1030.84	583.78	1.77	0.0007794	0.0149	0.1
SLC22A23	Homo sapiens solute carrier family 22, member 23 (SLC22A23), transcript variant 1, mRNA.	NM_015482.1	618.24	350.32	1.76	0.0001385	0.00694	0.1
OLFML2A	Homo sapiens olfactomedin-like 2A (OLFML2A), mRNA.	NM_182487.1	553.24	314.49	1.76	0.0001728	0.00757	0.1
KIAA1370	Homo sapiens KIAA1370 (KIAA1370), mRNA.	NM_019600.1	375.53	215.06	1.75	0.0006172	0.0133	0.1
APOLD1	Homo sapiens apolipoprotein L domain containing 1 (APOLD1), mRNA.	NM_030817.1	220.97	127.3	1.74	4.08e-05	0.00544	0.1
MATN2	Homo sapiens matrilin 2 (MATN2), transcript variant 1, mRNA.	NM_030583.2	804.57	463.57	1.74	0.0004189	0.0113	0.1
SESN1	Homo sapiens sestrin 1 (SESN1), mRNA.	NM_014454.1	452.35	261.42	1.73	5.17e-05	0.00564	0.1
HIST1H2AC	Homo sapiens histone cluster 1, H2ac (HIST1H2AC), mRNA.	NM_003512.3	397.23	230.03	1.73	0.0001169	0.00667	0.1
HSPB3	Homo sapiens heat shock 27kDa protein 3 (HSPB3), mRNA.	NM_006308.1	224.72	129.99	1.73	0.0001653	0.00746	0.1
ASAP3	Homo sapiens ArfGAP with SH3 domain, ankyrin repeat and PH domain 3 (ASAP3), mRNA.	NM_017707.2	413.6	239.62	1.73	0.0006577	0.0137	0.1
LYPD6B	Homo sapiens LY6/PLAUR domain containing 6B (LYPD6B), mRNA.	NM_177964.3	635.47	369.05	1.72	0.0007776	0.0149	0.1
ID2	Homo sapiens inhibitor of DNA binding 2, dominant negative helix-loop-helix protein (ID2), mRNA.	NM_002166.4	223.54	130.7	1.71	3.02e-05	0.00534	0.1
PLEKHG6	Homo sapiens pleckstrin homology domain containing, family G (with RhoGef domain) member 6 (PLEKHG6), mRNA.	NM_018173.1	250.26	147.28	1.7	6.4e-06	0.00361	0.1
DNER	Homo sapiens delta/notch-like EGF repeat containing (DNER), mRNA.	NM_139072.2	242.93	142.61	1.7	0.0008175	0.0151	0.1
C10orf32	Homo sapiens chromosome 10 open reading frame 32 (C10orf32), mRNA.	NM_144591.1	700.17	411.99	1.7	0.0009788	0.0163	0.1
RIPK2	Homo sapiens receptor-interacting serine-threonine kinase 2 (RIPK2), mRNA.	NM_003821.4	1677.15	993.2	1.69	0.0008152	0.0151	0.1
PDLIM1	Homo sapiens PDZ and LIM domain 1 (PDLIM1), mRNA.	NM_020992.2	5656.6	3366.8	1.68	2.13e-05	0.00499	0.1
NTN4	Homo sapiens netrin 4 (NTN4), mRNA.	NM_021229.3	278.46	165.3	1.68	0.0001785	0.00759	0.1
TMEM97	Homo sapiens transmembrane protein 97 (TMEM97), mRNA.	NM_174887.2	867.27	517.21	1.68	0.0002212	0.00846	0.1
TNFAIP6	Homo sapiens tumor necrosis factor, alpha-induced protein 6 (TNFAIP6), mRNA.	NM_007115.2	233.05	138.78	1.68	0.0009317	0.016	0.1
GADD45A	Homo sapiens growth arrest and DNA-damage-inducible, alpha (GADD45A), mRNA.	NM_001924.2	5715.22	3428.49	1.67	9.27e-05	0.0062	0.1
NCRNA00085	Homo sapiens non-protein coding RNA 85 (NCRNA00085), non-coding RNA.	NR_024330.1	417.61	249.41	1.67	0.0001503	0.00708	0.1
SLU7	Homo sapiens SLU7 splicing factor homolog (S. cerevisiae) (SLU7), mRNA.	NM_006425.3	839.81	504.06	1.67	0.0004446	0.0116	0.1
MX2	Homo sapiens myxovirus (influenza virus) resistance 2 (mouse) (MX2), mRNA.	NM_002463.1	254.74	152.62	1.67	0.0006391	0.0136	0.1
SPATA7	Homo sapiens spermatogenesis associated 7 (SPATA7), transcript variant 2, mRNA.	NM_018418.1	411.85	248.43	1.66	0.0004774	0.0118	0.1
IFI27	Homo sapiens interferon, alpha-inducible protein 27 (IFI27), transcript variant 2, mRNA.	NM_005532.3	6685.62	4033.97	1.66	0.0006169	0.0133	0.1
CSNK2A2	Homo sapiens casein kinase 2, alpha prime polypeptide (CSNK2A2), mRNA.	NM_001896.2	1302.37	788.51	1.65	0.0008038	0.0151	0.1
DDX60	Homo sapiens DEAD (Asp-Glu-Ala-Asp) box polypeptide 60 (DDX60), mRNA.	NM_017631.3	486.04	294.85	1.65	0.0009665	0.0161	0.1
C21orf91	Homo sapiens chromosome 21 open reading frame 91 (C21orf91), mRNA.	NM_017447.2	365.23	222.03	1.64	0.0008117	0.0151	0.1
PDGFRL	Homo sapiens platelet-derived growth factor receptor-like (PDGFRL), mRNA.	NM_006207.1	250.53	152.46	1.64	0.000892	0.0157	0.1
DCN	Homo sapiens decorin (DCN), transcript variant C, mRNA.	NM_133505.2	196.3	120.74	1.63	4.46e-05	0.00544	0.1
ANG	Homo sapiens angiogenin, ribonuclease, RNase A family, 5 (ANG), transcript variant 2, mRNA.	NM_194430.1	326.38	201	1.62	0.0005465	0.0126	0.1
CISD1	Homo sapiens CDGSH iron sulfur domain 1 (CISD1), mRNA.	NM_018464.2	5691.49	3504.41	1.62	0.0005644	0.0128	0.1
CCNDBP1	Homo sapiens cyclin D-type binding-protein 1 (CCNDBP1), transcript variant 2, mRNA.	NM_037370.1	3349.02	2076.6	1.61	0.0001678	0.00749	0.1
HOPX	Homo sapiens HOP homeobox (HOPX), transcript variant 3, mRNA.	NM_139212.2	3271.27	2033.66	1.61	0.000387	0.0109	0.1
RPAIN	Homo sapiens RPA interacting protein (RPAIN), mRNA.	NM_001033002.1	1885.93	1175.44	1.6	0.0003421	0.0105	0.1
RHPN2	Homo sapiens rhophilin, Rho GTPase binding protein 2 (RHPN2), mRNA.	NM_033103.3	687.25	430.22	1.6	0.0006496	0.0137	0.1
UBE2L6	Homo sapiens ubiquitin-conjugating enzyme E2L 6 (UBE2L6), transcript variant 1, mRNA.	NM_004223.3	4329.86	2723.27	1.59	0.0006416	0.0136	0.1
MANBA	Homo sapiens mannosidase, beta A, lysosomal (MANBA), mRNA.	NM_005908.2	402.86	254.58	1.58	0.0001729	0.00757	0.1
WIPI1	Homo sapiens WD repeat domain, phosphoinositide interacting 1 (WIPI1), mRNA.	NM_017983.3	846.91	536.61	1.58	0.0003382	0.0104	0.1
C1orf116	Homo sapiens chromosome 1 open reading frame 116 (C1orf116), mRNA.	NM_023938.4	1814.73	1148.38	1.58	0.0003445	0.0105	0.1
LAP3	Homo sapiens leucine aminopeptidase 3 (LAP3), mRNA.	NM_015907.2	2197.74	1388.5	1.58	0.0005026	0.012	0.1
LINCR	Homo sapiens likely ortholog of mouse lung-inducible Neutralized-related C3HC4 RING domain protein (LINCR), mRNA.	NM_001080535.1	199.83	126.88	1.57	0.0003636	0.0107	0.1
CXXC5	Homo sapiens CXXC finger 5 (CXXC5), mRNA.	NM_016463.5	373.84	240.13	1.56	0.000927	0.0159	0.1
OAS1	Homo sapiens 2',5'-oligoadenylate synthetase 1, 40/46kDa (OAS1), transcript variant 1, mRNA.	NM_016816.2	185.17	119.55	1.55	0.0003703	0.0108	0.1
ABI3BP	Homo sapiens ABI gene family, member 3 (NESH) binding protein (ABI3BP), mRNA.	NM_015429.2	187.77	121.5	1.55	0.0007419	0.0145	0.1
SPC24	Homo sapiens SPC24, NDC80 kinetochore complex component, homolog (S. cerevisiae) (SPC24), mRNA.	NM_182513.1	983.88	634.17	1.55	0.0008007	0.0151	0.1
IFIT1	Homo sapiens interferon-induced protein with tetratricopeptide repeats 1 (IFIT1), transcript variant 2, mRNA.	NM_001548.2	183.25	118.39	1.55	0.0009281	0.0159	0.1
ZP3	Homo sapiens zona pellucida glycoprotein 3 (sperm receptor) (ZP3), mRNA.	NM_007155.4	228.73	148.25	1.54	0.0002684	0.00924	0.1
C16orf75	Homo sapiens chromosome 16 open reading frame 75 (C16orf75), mRNA.	NM_152308.1	856.6	557.91	1.54	0.0005887	0.013	0.1
TPST1	Homo sapiens tyrosylprotein sulfotransferase 1 (TPST1), mRNA.	NM_003596.2	2057.79	1345.83	1.53	7.12e-05	0.0058	0.1
C20orf111	Homo sapiens chromosome 20 open reading frame 111 (C20orf111), mRNA.	NM_016470.6	2241.61	1463.96	1.53	0.000492	0.012	0.1
EFCAB7	Homo sapiens EF-hand calcium binding domain 7 (EFCAB7), mRNA.	NM_032437.1	270.77	176.82	1.53	0.0009072	0.0159	0.1
	UI-E-EJ0-aiq-m-17-0-UI.r1 UI-E-EJ0 Homo sapiens cDNA clone UI-E-EJ0-aiq-m-17-0-UI 5, mRNA sequence	Hs.133261	186.41	122.59	1.52	0.0003191	0.0101	0.1
TMEM107	Homo sapiens transmembrane protein 107 (TMEM107), transcript variant 1, mRNA.	NM_032354.2	290.69	190.71	1.52	0.0005618	0.0128	0.1
RN7SK	Homo sapiens RNA, 7SK small nuclear (RN7SK), non-coding RNA.	NR_001445.1	363.77	239.63	1.52	0.0007077	0.0142	0.1
RNASE4	Homo sapiens ribonuclease, RNase A family, 4 (RNASE4), transcript variant 1, mRNA.	NM_194430.1	296.55	196.54	1.51	0.0005125	0.0121	0.1
ADHFE1	Homo sapiens alcohol dehydrogenase, iron containing, 1 (ADHFE1), nuclear gene encoding mitochondrial protein, mRNA.	NM_144650.1	218.6	146.2	1.5	0.0001764	0.00757	0.1
CALCOCO1	Homo sapiens calcium binding and coiled-coil domain 1 (CALCOCO1), mRNA.	NM_020898.1	271.7	181.28	1.5	0.0001925	0.00781	0.1
PCK2	Homo sapiens phosphoenolpyruvate carboxykinase 2 (mitochondrial) (PCK2), nuclear gene encoding mitochondrial protein, transcript variant 1, mRNA.	NM_004563.2	1260.55	843.09	1.5	0.0003884	0.0109	0.1
PTTG1	Homo sapiens pituitary tumor-transforming 1 (PTTG1), mRNA.	NM_004219.2	5982.55	3980.14	1.5	0.0006711	0.0139	0.1
	Homo sapiens cDNA FLJ35319 fis, clone PROST2011577	Hs.13291	249.48	165.83	1.5	0.0009785	0.0163	0.1
DYNLRB2	Homo sapiens dynein, light chain, roadblock-type 2 (DYNLRB2), mRNA.	NM_130897.1	203.72	136.71	1.49	0.0001862	0.00771	0.1
ARL14	Homo sapiens ADP-ribosylation factor-like 14 (ARL14), mRNA.	NM_025047.1	177.1	118.91	1.49	0.0006872	0.0141	0.1
LOC284837	Homo sapiens hypothetical protein LOC284837 (LOC284837), mRNA.	NM_194310.1	186.38	125.66	1.48	0.0005897	0.013	0.1
SP110	Homo sapiens SP110 nuclear body protein (SP110), transcript variant b, mRNA.	NM_004510.2	904.57	617.21	1.47	0.0001113	0.00652	0.1
CYTSB	Homo sapiens cytospin B (CYTSB), transcript variant NSP5alpha3beta, mRNA.	NM_001033555.1	547.07	372.23	1.47	0.0008182	0.0151	0.1
NEDD9	Homo sapiens neural precursor cell expressed, developmentally down-regulated 9 (NEDD9), transcript variant 1, mRNA.	NM_006403.2	212.54	144.32	1.47	0.0009436	0.0161	0.1
PPAP2A	Homo sapiens phosphatidic acid phosphatase type 2A (PPAP2A), transcript variant 1, mRNA.	NM_003711.2	270.39	184.73	1.46	7.97e-05	0.00594	0.1
SQSTM1	Homo sapiens sequestosome 1 (SQSTM1), mRNA.	NM_003900.3	20564.9	14258.6	1.44	0.0006021	0.0131	0.1
UGT2B7	PREDICTED: Homo sapiens UDP glucuronosyltransferase 2 family, polypeptide B7 (UGT2B7), mRNA.	NM_001074.1	203.78	143.19	1.42	0.0001362	0.00694	0.1
SCPEP1	Homo sapiens serine carboxypeptidase 1 (SCPEP1), mRNA.	NM_021626.1	1012.9	720.47	1.41	0.0003898	0.0109	0.1
TMEM19	Homo sapiens transmembrane protein 19 (TMEM19), mRNA.	NM_018279.3	454.93	323.82	1.4	0.0005701	0.0128	0.1
PTTG1	Homo sapiens pituitary tumor-transforming 1 (PTTG1), mRNA.	NM_004219.2	3819.99	2727.88	1.4	0.0007295	0.0144	0.1
C4orf14	Homo sapiens chromosome 4 open reading frame 14 (C4orf14), mRNA.	NM_032313.2	1394.26	1006.55	1.39	0.0006453	0.0136	0.1
ATXN3	Homo sapiens ataxin 3 (ATXN3), transcript variant 2, mRNA.	NM_030660.2	549.41	399.36	1.38	6.92e-05	0.0058	0.1
EFS	Homo sapiens embryonal Fyn-associated substrate (EFS), transcript variant 2, mRNA.	NM_005864.2	269.36	197.23	1.37	0.0002385	0.00872	0.1
MAP1LC3B	Homo sapiens microtubule-associated protein 1 light chain 3 beta (MAP1LC3B), mRNA.	NM_022818.3	1387.26	1014.4	1.37	0.0003886	0.0109	0.1
SPG3A	Homo sapiens spastic paraplegia 3A (autosomal dominant) (SPG3A), transcript variant 2, mRNA.	NM_181598.2	329.09	244.04	1.35	9.59e-05	0.00624	0.1
PIGP	Homo sapiens phosphatidylinositol glycan anchor biosynthesis, class P (PIGP), transcript variant 2, mRNA.	NM_153681.1	1651.6	1220.99	1.35	0.0006526	0.0137	0.1
LAMP2	Homo sapiens lysosomal-associated membrane protein 2 (LAMP2), transcript variant LAMP2A, mRNA.	NM_002294.1	2268.96	1709.79	1.33	8.25e-05	0.00598	0.1
RNF44	Homo sapiens ring finger protein 44 (RNF44), mRNA.	NM_014901.4	420.46	320.04	1.31	0.0004806	0.0118	0.1
WDR68	Homo sapiens WD repeat domain 68 (WDR68), transcript variant 2, mRNA.	NM_001003725.1	805.56	624.11	1.29	0.0008641	0.0154	0.1
WFDC2	Homo sapiens WAP four-disulfide core domain 2 (WFDC2), transcript variant 2, mRNA.	NM_080736.1	152.47	119.43	1.28	5.69e-05	0.00564	0.1
SLC7A7	Homo sapiens solute carrier family 7 (cationic amino acid transporter, y+ system), member 7 (SLC7A7), mRNA.	NM_003982.2	173.86	135.39	1.28	0.0001003	0.00624	0.1
TFPI	Homo sapiens tissue factor pathway inhibitor (lipoprotein-associated coagulation inhibitor) (TFPI), transcript variant 1, mRNA.	NM_006287.3	179.71	140.86	1.28	0.0001631	0.00745	0.1
AP4E1	Homo sapiens adaptor-related protein complex 4, epsilon 1 subunit (AP4E1), mRNA.	NM_007347.3	613.7	482.71	1.27	0.0001909	0.00781	0.1
CRELD1	Homo sapiens cysteine-rich with EGF-like domains 1 (CRELD1), transcript variant 1, mRNA.	NM_001031717.1	292.79	229.7	1.27	0.0006238	0.0134	0.1
H1F0	Homo sapiens H1 histone family, member 0 (H1F0), mRNA.	NM_005318.2	4140.65	3295.57	1.26	0.000528	0.0123	0.1
ADHFE1	Homo sapiens alcohol dehydrogenase, iron containing, 1 (ADHFE1), transcript variant 1, mRNA.	NM_001077593.1	161.13	130.26	1.24	0.0008114	0.0151	0.1
CLK3	Homo sapiens CDC-like kinase 3 (CLK3), transcript variant phclk3, mRNA.	NM_003992.1	886.13	717.83	1.23	0.0004889	0.012	0.1
CSAD	Homo sapiens cysteine sulfinic acid decarboxylase (CSAD), mRNA.	NM_015989.3	350.11	284.58	1.23	0.0005228	0.0123	0.1
TIMP2	Homo sapiens TIMP metallopeptidase inhibitor 2 (TIMP2), mRNA.	NM_003255.4	467.88	380.26	1.23	0.0009226	0.0159	0.1
ISCA1	Homo sapiens iron-sulfur cluster assembly 1 homolog (S. cerevisiae) (ISCA1), mRNA.	NM_030940.3	296.11	257.7	1.15	0.0004424	0.0116	0.1
ZNF436	Homo sapiens zinc finger protein 436 (ZNF436), transcript variant 2, mRNA.	NM_030634.2	217.12	193.53	1.12	0.0004976	0.012	0.1
SET	Homo sapiens SET translocation (myeloid leukemia-associated) (SET), mRNA.	NM_003011.1	6881.16	8155.4	0.84	9.91e-05	0.00624	0.1
LOC728937	Homo sapiens similar to 40S ribosomal protein S26 (LOC728937), mRNA.	NM_001093731.2	16734	19970.8	0.84	0.000359	0.0107	0.1
LOC642956	PREDICTED: Homo sapiens hypothetical LOC642956 (LOC642956), mRNA.	XM_938166.3	138.78	179.97	0.77	0.0001343	0.00694	0.1
DNAJB9	Homo sapiens DnaJ (Hsp40) homolog, subfamily B, member 9 (DNAJB9), mRNA.	NM_012328.1	202.94	263.62	0.77	0.0007539	0.0145	0.1
LDHA	Homo sapiens lactate dehydrogenase A (LDHA), mRNA.	NM_005566.1	14987.6	19410.9	0.77	0.0009552	0.0161	0.1
NME1	Homo sapiens non-metastatic cells 1, protein (NM23A) expressed in (NME1), transcript variant 2, mRNA.	NM_198175.1	8868.61	11680.6	0.76	0.0002264	0.00855	0.1
DHX29	Homo sapiens DEAH (Asp-Glu-Ala-His) box polypeptide 29 (DHX29), mRNA.	NM_019030.2	360.62	478.2	0.75	0.0001858	0.00771	0.1
NAV1	Homo sapiens neuron navigator 1 (NAV1), mRNA.	NM_020443.2	229.93	305.2	0.75	0.0006561	0.0137	0.1
CSTF2	Homo sapiens cleavage stimulation factor, 3' pre-RNA, subunit 2, 64kDa (CSTF2), mRNA.	NM_001325.2	839.36	1122.11	0.75	0.0008631	0.0154	0.1
BZW2	Homo sapiens basic leucine zipper and W2 domains 2 (BZW2), mRNA.	NM_014038.1	1436.68	1912.4	0.75	0.0009316	0.016	0.1
SEC23IP	Homo sapiens SEC23 interacting protein (SEC23IP), mRNA.	NM_007190.2	296.09	399.29	0.74	0.000258	0.00909	0.1
ACAT2	Homo sapiens acetyl-Coenzyme A acetyltransferase 2 (ACAT2), mRNA.	NM_005891.1	5603.9	7557.8	0.74	0.0007324	0.0144	0.1
THUMPD3	Homo sapiens THUMP domain containing 3 (THUMPD3), mRNA.	NM_015453.1	158.95	214.82	0.74	0.0007993	0.0151	0.1
TIMM23	Homo sapiens translocase of inner mitochondrial membrane 23 homolog (yeast) (TIMM23), nuclear gene encoding mitochondrial protein, mRNA.	NM_006327.2	4890.27	6680.74	0.73	1.13e-05	0.00425	0.1
RGMB	Homo sapiens RGM domain family, member B (RGMB), transcript variant 1, mRNA.	NM_001012761.1	162.56	223.93	0.73	5.62e-05	0.00564	0.1
SPRR2E	Homo sapiens small proline-rich protein 2E (SPRR2E), mRNA.	NM_001024209.2	3108.76	4278.68	0.73	0.0001634	0.00745	0.1
VEGFC	Homo sapiens vascular endothelial growth factor C (VEGFC), mRNA.	NM_005429.2	694.06	954.67	0.73	0.0004702	0.0118	0.1
GPN1	Homo sapiens GPN-loop GTPase 1 (GPN1), mRNA.	NM_007266.1	1487.27	2040.18	0.73	0.0008642	0.0154	0.1
LOC85390	Homo sapiens RNA, small nucleolar (LOC85390), non-coding RNA.	NR_001454.1	134.52	186.39	0.72	8.12e-05	0.00596	0.1
IFFO1	Homo sapiens intermediate filament family orphan 1 (IFFO1), transcript variant 2, mRNA.	NM_080730.2	158.34	220.63	0.72	0.0001568	0.00729	0.1
ACOT9	Homo sapiens acyl-CoA thioesterase 9 (ACOT9), transcript variant 2, mRNA.	NM_001033583.1	1199.75	1670.01	0.72	0.0004495	0.0116	0.1
PI3	Homo sapiens peptidase inhibitor 3, skin-derived (SKALP) (PI3), mRNA.	NM_002638.2	10137.8	14087.1	0.72	0.0006019	0.0131	0.1
IL24	Homo sapiens interleukin 24 (IL24), transcript variant 1, mRNA.	NM_006850.2	111.63	154.91	0.72	0.0008098	0.0151	0.1
C12orf11	Homo sapiens chromosome 12 open reading frame 11 (C12orf11), mRNA.	NM_018164.1	287.37	404.4	0.71	3.76e-05	0.00544	0.1
HMGB3	Homo sapiens high-mobility group box 3 (HMGB3), mRNA.	NM_005342.2	235.68	334.03	0.71	3.95e-05	0.00544	0.1
TXNDC14	Homo sapiens thioredoxin domain containing 14 (TXNDC14), mRNA.	NM_015959.1	1252.32	1769.29	0.71	0.0001339	0.00694	0.1
SLC46A3	Homo sapiens solute carrier family 46, member 3 (SLC46A3), mRNA.	NM_181785.1	129.83	182.74	0.71	0.0002947	0.0097	0.1
SNRNP40	Homo sapiens small nuclear ribonucleoprotein 40kDa (U5) (SNRNP40), mRNA.	NM_004814.2	1007.05	1411.32	0.71	0.0007011	0.0141	0.1
TTC4	Homo sapiens tetratricopeptide repeat domain 4 (TTC4), mRNA.	NM_004623.2	1595.01	2258.73	0.71	0.0007069	0.0142	0.1
SYPL1	Homo sapiens synaptophysin-like 1 (SYPL1), transcript variant 1, mRNA.	NM_006754.2	2482.66	3515.41	0.71	0.0008342	0.0152	0.1
ZNF697	Homo sapiens zinc finger protein 697 (ZNF697), mRNA.	NM_001080470.1	137.92	196.67	0.7	0.000573	0.0128	0.1
LOC650152	PREDICTED: Homo sapiens similar to tropomyosin 3 isoform 2 (LOC650152), mRNA.	NM_153649.2	8060.78	11531.4	0.7	0.0008322	0.0152	0.1
HNRNPD	Homo sapiens heterogeneous nuclear ribonucleoprotein D (AU-rich element RNA binding protein 1, 37kDa) (HNRNPD), transcript variant 2, mRNA.	NM_031369.2	6651.9	9708.68	0.69	0.0005271	0.0123	0.1
PLIN2	Homo sapiens perilipin 2 (PLIN2), mRNA.	NM_001122.2	238.86	344.94	0.69	0.0005955	0.0131	0.1
MRPL3	Homo sapiens mitochondrial ribosomal protein L3 (MRPL3), nuclear gene encoding mitochondrial protein, mRNA.	NM_007208.2	3622.69	5218.88	0.69	0.0008409	0.0152	0.1
NUAK2	Homo sapiens NUAK family, SNF1-like kinase, 2 (NUAK2), mRNA.	NM_030952.1	177.99	257.74	0.69	0.0008736	0.0155	0.1
TOR1AIP1	Homo sapiens torsin A interacting protein 1 (TOR1AIP1), mRNA.	NM_015602.2	715.66	1046.25	0.68	4.26e-05	0.00544	0.1
SEH1L	Homo sapiens SEH1-like (S. cerevisiae) (SEH1L), transcript variant 1, mRNA.	NM_031216.3	226.34	334.37	0.68	6.34e-05	0.0058	0.1
CAPRIN2	Homo sapiens caprin family member 2 (CAPRIN2), transcript variant 1, mRNA.	NM_023925.3	226.15	330.35	0.68	0.0001384	0.00694	0.1
ABHD11	Homo sapiens abhydrolase domain containing 11 (ABHD11), transcript variant 1, mRNA.	NM_148914.2	128.41	189.53	0.68	0.0004453	0.0116	0.1
HABP4	Homo sapiens hyaluronan binding protein 4 (HABP4), mRNA.	NM_014282.1	148.59	218.48	0.68	0.0004726	0.0118	0.1
SLC5A1	Homo sapiens solute carrier family 5 (sodium/glucose cotransporter), member 1 (SLC5A1), mRNA.	NM_000343.1	196.77	288.54	0.68	0.0005946	0.0131	0.1
SLC2A11	Homo sapiens solute carrier family 2 (facilitated glucose transporter), member 11 (SLC2A11), transcript variant 3, mRNA.	NM_001024938.1	146.27	216.47	0.68	0.0006127	0.0133	0.1
AHCTF1	Homo sapiens AT hook containing transcription factor 1 (AHCTF1), mRNA.	XM_942402.1	222.61	326.38	0.68	0.0008737	0.0155	0.1
AJAP1	Homo sapiens adherens junctions associated protein 1 (AJAP1), transcript variant 2, mRNA.	NM_001042478.1	163.62	244.64	0.67	8.88e-05	0.00612	0.1
UBL4A	Homo sapiens ubiquitin-like 4A (UBL4A), mRNA.	NM_014235.2	323.69	486.41	0.67	0.0001024	0.00624	0.1
ANKRD22	Homo sapiens ankyrin repeat domain 22 (ANKRD22), mRNA.	NM_144590.1	474.24	707.98	0.67	0.0005428	0.0126	0.1
SYNJ2	Homo sapiens synaptojanin 2 (SYNJ2), mRNA.	NM_003898.2	122.56	183.38	0.67	0.0008217	0.0151	0.1
	DA697821 NT2NE2 Homo sapiens cDNA clone NT2NE2019092 5, mRNA sequence	Hs.569175	126.49	188.38	0.67	0.000833	0.0152	0.1
MGC40489	PREDICTED: Homo sapiens hypothetical protein MGC40489 (MGC40489), misc RNA.	XM_935208.1	1526.43	2283.87	0.67	0.0008347	0.0152	0.1
NBEAL2	Homo sapiens neurobeachin-like 2 (NBEAL2), mRNA.	XM_941211.1	207.6	313.06	0.66	2.81e-05	0.00507	0.1
YARS	Homo sapiens tyrosyl-tRNA synthetase (YARS), mRNA.	NM_003680.2	2004.55	3033.87	0.66	0.000694	0.0141	0.1
POLR3K	Homo sapiens polymerase (RNA) III (DNA directed) polypeptide K, 12.3 kDa (POLR3K), mRNA.	NM_016310.2	327.68	496.3	0.66	0.0008657	0.0154	0.1
PRPF3	Homo sapiens PRP3 pre-mRNA processing factor 3 homolog (S. cerevisiae) (PRPF3), mRNA.	NM_004698.1	651.2	991.71	0.66	0.0009114	0.0159	0.1
E2F4	Homo sapiens E2F transcription factor 4, p107/p130-binding (E2F4), mRNA.	NM_001950.3	608.92	933.65	0.65	0.0001506	0.00708	0.1
PIGW	Homo sapiens phosphatidylinositol glycan anchor biosynthesis, class W (PIGW), mRNA.	NM_178517.3	180.83	279.23	0.65	0.0003457	0.0105	0.1
HNRNPD	Homo sapiens heterogeneous nuclear ribonucleoprotein D (AU-rich element RNA binding protein 1, 37kDa) (HNRNPD), transcript variant 3, mRNA.	NM_001003810.1	6928.13	10594.7	0.65	0.0003729	0.0108	0.1
MRPL17	Homo sapiens mitochondrial ribosomal protein L17 (MRPL17), nuclear gene encoding mitochondrial protein, mRNA.	NM_022061.2	1666.44	2578.72	0.65	0.000409	0.0113	0.1
ME2	Homo sapiens malic enzyme 2, NAD(+)-dependent, mitochondrial (ME2), nuclear gene encoding mitochondrial protein, mRNA.	NM_002396.3	430.95	668.11	0.65	0.0004286	0.0114	0.1
IL27RA	Homo sapiens interleukin 27 receptor, alpha (IL27RA), mRNA.	NM_004843.2	278.99	425.95	0.65	0.0007253	0.0144	0.1
LOC728564	PREDICTED: Homo sapiens similar to GMP synthase [glutamine-hydrolyzing] (Glutamine amidotransferase) (GMP synthetase) (LOC728564), mRNA.	NM_003875.2	1385.51	2120.92	0.65	0.000798	0.0151	0.1
ADCY3	Homo sapiens adenylate cyclase 3 (ADCY3), mRNA.	NM_004036.2	1136.78	1775.71	0.64	0.0001336	0.00694	0.1
SERPINB4	Homo sapiens serpin peptidase inhibitor, clade B (ovalbumin), member 4 (SERPINB4), mRNA.	NM_002974.1	179	280.18	0.64	0.0002032	0.00797	0.1
OGFOD1	Homo sapiens 2-oxoglutarate and iron-dependent oxygenase domain containing 1 (OGFOD1), mRNA.	NM_018233.2	528.38	826.39	0.64	0.000436	0.0115	0.1
CDV3	Homo sapiens CDV3 homolog (mouse) (CDV3), mRNA. XM_945284 XM_945286 XM_945287	XM_945271.1	1737.35	2735.26	0.64	0.0004969	0.012	0.1
TMEM16A	Homo sapiens transmembrane protein 16A (TMEM16A), mRNA.	NM_018043.4	590.72	919.08	0.64	0.000507	0.0121	0.1
RPUSD2	Homo sapiens RNA pseudouridylate synthase domain containing 2 (RPUSD2), mRNA.	NM_152260.1	584.68	909.85	0.64	0.0005817	0.0129	0.1
ZNF589	Homo sapiens zinc finger protein 589 (ZNF589), mRNA.	NM_016089.1	158.46	249.37	0.64	0.0009063	0.0159	0.1
DHRS9	Homo sapiens dehydrogenase/reductase (SDR family) member 9 (DHRS9), transcript variant 1, mRNA.	NM_005771.3	159.51	248.17	0.64	0.0009402	0.0161	0.1
UTP11L	Homo sapiens UTP11-like, U3 small nucleolar ribonucleoprotein, (yeast) (UTP11L), mRNA.	NM_016037.2	1006.23	1594.96	0.63	0.0001126	0.00655	0.1
GMPS	Homo sapiens guanine monphosphate synthetase (GMPS), mRNA.	NM_003875.2	772.46	1223.2	0.63	0.0001647	0.00746	0.1
IMP4	Homo sapiens IMP4, U3 small nucleolar ribonucleoprotein, homolog (yeast) (IMP4), mRNA.	NM_033416.1	2150.41	3390.37	0.63	0.0001744	0.00757	0.1
WDR12	Homo sapiens WD repeat domain 12 (WDR12), mRNA.	NM_018256.2	682.76	1091.6	0.63	0.0003498	0.0105	0.1
SDCCAG3	Homo sapiens serologically defined colon cancer antigen 3 (SDCCAG3), transcript variant 3, mRNA.	NM_006643.2	451.8	723.79	0.62	4.41e-05	0.00544	0.1
FASTKD2	Homo sapiens FAST kinase domains 2 (FASTKD2), mRNA.	NM_014929.2	205.85	331.49	0.62	0.0002663	0.00924	0.1
WDR74	PREDICTED: Homo sapiens WD repeat domain 74 (WDR74), mRNA.	XM_936269.1	543.2	879.11	0.62	0.0002779	0.00943	0.1
LETM1	Homo sapiens leucine zipper-EF-hand containing transmembrane protein 1 (LETM1), nuclear gene encoding mitochondrial protein, mRNA.	NM_012318.1	207.05	336.04	0.62	0.0008173	0.0151	0.1
LOC648024	PREDICTED: Homo sapiens similar to eukaryotic translation initiation factor 4A, isoform 1 (LOC648024), mRNA.	XM_943353.1	3434.78	5639.37	0.61	8.13e-05	0.00596	0.1
CHD7	Homo sapiens chromodomain helicase DNA binding protein 7 (CHD7), mRNA.	NM_017780.2	175	288.36	0.61	0.0001603	0.00742	0.1
MPP6	Homo sapiens membrane protein, palmitoylated 6 (MAGUK p55 subfamily member 6) (MPP6), mRNA.	NM_016447.2	254.52	415.04	0.61	0.0002313	0.00862	0.1
QTRTD1	Homo sapiens queuine tRNA-ribosyltransferase domain containing 1 (QTRTD1), mRNA.	NM_024638.2	307.84	501.01	0.61	0.0003114	0.01	0.1
PHLDA1	Homo sapiens pleckstrin homology-like domain, family A, member 1 (PHLDA1), mRNA.	NM_007350.3	185.8	305.64	0.61	0.0005523	0.0127	0.1
ANXA2	Homo sapiens annexin A2 (ANXA2), transcript variant 2, mRNA.	NM_001002857.1	1872.36	3093.03	0.61	0.0005808	0.0129	0.1
HSP90AA1	Homo sapiens heat shock protein 90kDa alpha (cytosolic), class A member 1 (HSP90AA1), transcript variant 1, mRNA.	NM_005348.2	6717.17	11043.9	0.61	0.0005898	0.013	0.1
PRMT5	Homo sapiens protein arginine methyltransferase 5 (PRMT5), transcript variant 2, mRNA.	NM_001039619.1	820.47	1338.99	0.61	0.0006827	0.014	0.1
SNORA61	Homo sapiens small nucleolar RNA, H/ACA box 61 (SNORA61), small nucleolar RNA.	NR_002987.1	670.59	1096.81	0.61	0.0007477	0.0145	0.1
SEH1L	Homo sapiens SEH1-like (S. cerevisiae) (SEH1L), transcript variant 1, mRNA.	NM_001013437.1	295.03	494.29	0.6	2.42e-05	0.00499	0.1
MT1A	Homo sapiens metallothionein 1A (MT1A), mRNA.	NM_005946.2	10371.2	17429.2	0.6	6.26e-05	0.0058	0.1
TUBA1C	Homo sapiens tubulin, alpha 1c (TUBA1C), mRNA.	NM_032704.3	7990.76	13395.6	0.6	0.0001147	0.00662	0.1
ATIC	Homo sapiens 5-aminoimidazole-4-carboxamide ribonucleotide formyltransferase/IMP cyclohydrolase (ATIC), mRNA.	NM_004044.4	2074	3461.31	0.6	0.0001408	0.00695	0.1
LARP1	Homo sapiens La ribonucleoprotein domain family, member 1 (LARP1), transcript variant 2, mRNA.	NM_033551.2	499.68	837.21	0.6	0.0001479	0.00706	0.1
FAM83C	Homo sapiens family with sequence similarity 83, member C (FAM83C), mRNA.	NM_178468.2	395.03	660.15	0.6	0.0006889	0.0141	0.1
CCT2	Homo sapiens chaperonin containing TCP1, subunit 2 (beta) (CCT2), mRNA.	NM_006431.2	2417.84	4130.31	0.59	0.0002201	0.00845	0.1
CCNE1	Homo sapiens cyclin E1 (CCNE1), transcript variant 2, mRNA.	NM_057182.1	170.04	289.6	0.59	0.0006789	0.014	0.1
INPP4B	Homo sapiens inositol polyphosphate-4-phosphatase, type II, 105kDa (INPP4B), mRNA.	NM_003866.1	403.44	699.43	0.58	5.42e-05	0.00564	0.1
FGFBP1	Homo sapiens fibroblast growth factor binding protein 1 (FGFBP1), mRNA.	NM_005130.3	13843.6	24071.6	0.58	0.0001403	0.00695	0.1
POP1	Homo sapiens processing of precursor 1, ribonuclease P/MRP subunit (S. cerevisiae) (POP1), mRNA.	NM_015029.1	286.29	494.12	0.58	0.0003217	0.0101	0.1
ATG16L1	Homo sapiens ATG16 autophagy related 16-like 1 (S. cerevisiae) (ATG16L1), transcript variant 2, mRNA.	NM_017974.3	254.27	438.7	0.58	0.0005114	0.0121	0.1
LOC647000	PREDICTED: Homo sapiens similar to tubulin, beta 5 (LOC647000), mRNA.	XM_941325.1	9781.76	16725.5	0.58	0.000518	0.0122	0.1
LOC648980	PREDICTED: Homo sapiens similar to breakpoint cluster region, transcript variant 1 (LOC648980), mRNA.	XM_941280.2	345.53	591.53	0.58	0.000536	0.0125	0.1
PAICS	Homo sapiens phosphoribosylaminoimidazole carboxylase, phosphoribosylaminoimidazole succinocarboxamide synthetase (PAICS), transcript variant 2, mRNA.	NM_006452.3	2163.74	3729.34	0.58	0.0007237	0.0144	0.1
CCNE1	Homo sapiens cyclin E1 (CCNE1), transcript variant 1, mRNA.	NM_001238.1	225.95	391.89	0.58	0.0007291	0.0144	0.1
TOMM34	Homo sapiens translocase of outer mitochondrial membrane 34 (TOMM34), nuclear gene encoding mitochondrial protein, mRNA.	NM_006809.4	1315.07	2269.3	0.58	0.0007521	0.0145	0.1
PTK6	Homo sapiens PTK6 protein tyrosine kinase 6 (PTK6), mRNA.	NM_005975.2	150.38	258.43	0.58	0.0008061	0.0151	0.1
RAN	Homo sapiens RAN, member RAS oncogene family (RAN), mRNA.	NM_006325.2	810.17	1431.25	0.57	0.0002383	0.00872	0.1
NRP1	Homo sapiens neuropilin 1 (NRP1), transcript variant 1, mRNA.	NM_003873.3	164.55	288.67	0.57	0.0002425	0.00872	0.1
HSPD1	Homo sapiens heat shock 60kDa protein 1 (chaperonin) (HSPD1), nuclear gene encoding mitochondrial protein, transcript variant 1, mRNA.	NM_002156.4	2823.07	4967.26	0.57	0.0003925	0.011	0.1
DDX10	Homo sapiens DEAD (Asp-Glu-Ala-Asp) box polypeptide 10 (DDX10), mRNA.	NM_004398.2	371.15	652.83	0.57	0.0004128	0.0113	0.1
WDR43	PREDICTED: Homo sapiens WD repeat domain 43, transcript variant 8 (WDR43), mRNA.	XM_944889.1	237.8	415.45	0.57	0.0004429	0.0116	0.1
DCTPP1	Homo sapiens dCTP pyrophosphatase 1 (DCTPP1), mRNA.	NM_024096.1	2368.01	4164.26	0.57	0.0007716	0.0148	0.1
GNA15	Homo sapiens guanine nucleotide binding protein (G protein), alpha 15 (Gq class) (GNA15), mRNA.	NM_002068.1	1972.55	3433.96	0.57	0.0007822	0.0149	0.1
PLA2G7	Homo sapiens phospholipase A2, group VII (platelet-activating factor acetylhydrolase, plasma) (PLA2G7), mRNA.	NM_005084.2	199.12	354.48	0.56	0.0006273	0.0134	0.1
EIF3B	Homo sapiens eukaryotic translation initiation factor 3, subunit B (EIF3B), transcript variant 2, mRNA.	NM_001037283.1	3222.28	5791.05	0.56	0.0009139	0.0159	0.1
ZMYND19	Homo sapiens zinc finger, MYND-type containing 19 (ZMYND19), mRNA.	NM_138462.2	411.19	747.9	0.55	0.0002076	0.00811	0.1
ECE2	Homo sapiens endothelin converting enzyme 2 (ECE2), transcript variant 1, mRNA.	NM_014693.2	191.66	347.66	0.55	0.0003204	0.0101	0.1
NXT1	Homo sapiens NTF2-like export factor 1 (NXT1), mRNA.	NM_013248.2	884.8	1603.76	0.55	0.0004656	0.0117	0.1
FABP5L2	PREDICTED: Homo sapiens fatty acid binding protein 5-like 2 (FABP5L2), mRNA.	XM_001134012.2	4600.83	8436.36	0.55	0.0006903	0.0141	0.1
ADARB1	Homo sapiens adenosine deaminase, RNA-specific, B1 (RED1 homolog rat) (ADARB1), transcript variant 1, mRNA.	NM_001033049.1	662.92	1195.88	0.55	0.0007278	0.0144	0.1
ARMET	Homo sapiens arginine-rich, mutated in early stage tumors (ARMET), mRNA.	NM_006010.2	2312.11	4224.89	0.55	0.0009869	0.0164	0.1
WDR12	Homo sapiens WD repeat domain 12 (WDR12), mRNA.	NM_018256.2	555	1031.89	0.54	0.0001306	0.00694	0.1
S100A9	Homo sapiens S100 calcium binding protein A9 (calgranulin B) (S100A9), mRNA.	NM_002965.2	9311.92	17120.5	0.54	0.000144	0.00695	0.1
PPIL1	Homo sapiens peptidylprolyl isomerase (cyclophilin)-like 1 (PPIL1), mRNA.	NM_016059.3	493.89	913.13	0.54	0.0002114	0.00819	0.1
SERPINB2	Homo sapiens serpin peptidase inhibitor, clade B (ovalbumin), member 2 (SERPINB2), mRNA.	NM_002575.1	6653.86	12303.1	0.54	0.000241	0.00872	0.1
ST3GAL5	Homo sapiens ST3 beta-galactoside alpha-2,3-sialyltransferase 5 (ST3GAL5), transcript variant 2, mRNA.	NM_001042437.1	175.73	326.77	0.54	0.0005425	0.0126	0.1
PUS1	Homo sapiens pseudouridylate synthase 1 (PUS1), transcript variant 2, mRNA.	NM_001002019.1	167.65	317.34	0.53	8.28e-05	0.00598	0.1
MGLL	Homo sapiens monoglyceride lipase (MGLL), transcript variant 1, mRNA.	NM_007283.5	159.16	302.91	0.53	0.0001385	0.00694	0.1
HERPUD1	Homo sapiens homocysteine-inducible, endoplasmic reticulum stress-inducible, ubiquitin-like domain member 1 (HERPUD1), transcript variant 3, mRNA.	NM_001010990.1	619.54	1190.91	0.52	2.35e-05	0.00499	0.1
LOC650215	PREDICTED: Homo sapiens similar to Exportin-T (tRNA exportin) (Exportin(tRNA)) (LOC650215), mRNA.	NM_007235.3	429.46	818.12	0.52	0.0005628	0.0128	0.1
MARS2	Homo sapiens methionyl-tRNA synthetase 2, mitochondrial (MARS2), nuclear gene encoding mitochondrial protein, mRNA.	NM_138395.2	163.44	318.41	0.51	5.04e-05	0.00564	0.1
C10orf2	Homo sapiens chromosome 10 open reading frame 2 (C10orf2), mRNA.	NM_021830.3	184.76	364.21	0.51	0.0004377	0.0115	0.1
TMEM173	Homo sapiens transmembrane protein 173 (TMEM173), nuclear gene encoding mitochondrial protein, mRNA.	NM_198282.1	246.1	483.79	0.51	0.0008489	0.0153	0.1
SLC5A6	Homo sapiens solute carrier family 5 (sodium-dependent vitamin transporter), member 6 (SLC5A6), mRNA.	NM_021095.1	374.53	741.51	0.51	0.0009461	0.0161	0.1
WDR77	Homo sapiens WD repeat domain 77 (WDR77), mRNA.	NM_024102.2	299.62	584.06	0.51	0.0009655	0.0161	0.1
IGFL1	Homo sapiens IGF-like family member 1 (IGFL1), mRNA.	NM_198541.1	2857.55	5732.03	0.5	7.13e-05	0.0058	0.1
AEN	Homo sapiens apoptosis enhancing nuclease (AEN), mRNA.	NM_022767.3	201.11	402.61	0.5	0.0001291	0.00694	0.1
KIAA0040	Homo sapiens KIAA0040 (KIAA0040), mRNA.	NM_014656.1	127.33	252.7	0.5	0.0001678	0.00749	0.1
PLEKHG3	Homo sapiens pleckstrin homology domain containing, family G (with RhoGef domain) member 3 (PLEKHG3), mRNA.	NM_015549.1	673.57	1335.29	0.5	0.0004106	0.0113	0.1
RAI14	Homo sapiens retinoic acid induced 14 (RAI14), mRNA.	NM_015577.1	533.73	1073.38	0.5	0.0008762	0.0155	0.1
C7orf40	Homo sapiens chromosome 7 open reading frame 40 (C7orf40), non-coding RNA.	NR_003697.1	376.81	760.47	0.5	0.0009515	0.0161	0.1
IL1RN	Homo sapiens interleukin 1 receptor antagonist (IL1RN), transcript variant 4, mRNA.	NM_173842.1	3407.2	6920.52	0.49	0.000129	0.00694	0.1
PDSS1	Homo sapiens prenyl (decaprenyl) diphosphate synthase, subunit 1 (PDSS1), mRNA.	NM_014317.3	202.87	416.3	0.49	0.0003394	0.0105	0.1
SHISA2	Homo sapiens shisa homolog 2 (Xenopus laevis) (SHISA2), mRNA.	NM_001007538.1	230.46	474.65	0.49	0.0003687	0.0108	0.1
SMAGP	Homo sapiens small cell adhesion glycoprotein (SMAGP), transcript variant 2, mRNA.	NM_001031628.1	380.6	770.43	0.49	0.0004668	0.0117	0.1
AIMP2	Homo sapiens aminoacyl tRNA synthetase complex-interacting multifunctional protein 2 (AIMP2), mRNA.	NM_006303.2	1326.88	2783.83	0.48	4.58e-05	0.00544	0.1
EIF2B2	Homo sapiens eukaryotic translation initiation factor 2B, subunit 2 beta, 39kDa (EIF2B2), mRNA.	NM_014239.2	774.51	1596.96	0.48	5.03e-05	0.00564	0.1
LTV1	Homo sapiens LTV1 homolog (S. cerevisiae) (LTV1), mRNA.	NM_032860.3	786.47	1631.46	0.48	0.0001045	0.00629	0.1
POLR3G	Homo sapiens polymerase (RNA) III (DNA directed) polypeptide G (32kD) (POLR3G), mRNA.	NM_006467.2	178.07	374.54	0.48	0.0001347	0.00694	0.1
STEAP1	Homo sapiens six transmembrane epithelial antigen of the prostate 1 (STEAP1), mRNA.	NM_012449.2	187.91	390.52	0.48	0.0002602	0.00913	0.1
BRIX1	Homo sapiens BRX1, biogenesis of ribosomes, homolog (S. cerevisiae) (BRIX1), mRNA.	NM_018321.3	1124.47	2355.56	0.48	0.0004503	0.0116	0.1
PTHLH	Homo sapiens parathyroid hormone-like hormone (PTHLH), transcript variant 1, mRNA.	NM_198965.1	776.17	1606.12	0.48	0.0007011	0.0141	0.1
CALM1	Homo sapiens calmodulin 1 (phosphorylase kinase, delta) (CALM1), mRNA.	NM_006888.2	1661.78	3538.54	0.47	4.04e-05	0.00544	0.1
CCND2	Homo sapiens cyclin D2 (CCND2), mRNA.	NM_001759.2	1635.18	3500.79	0.47	8.62e-05	0.00612	0.1
BOP1	Homo sapiens block of proliferation 1 (BOP1), mRNA.	NM_015201.3	908.66	1920.43	0.47	0.0001492	0.00708	0.1
CDK5R1	Homo sapiens cyclin-dependent kinase 5, regulatory subunit 1 (p35) (CDK5R1), mRNA.	NM_003885.2	247.36	527.9	0.47	0.0001533	0.00717	0.1
FABP5	Homo sapiens fatty acid binding protein 5 (psoriasis-associated) (FABP5), mRNA.	NM_001444.1	1994.65	4214.75	0.47	0.0001627	0.00745	0.1
RPF2	Homo sapiens ribosome production factor 2 homolog (S. cerevisiae) (RPF2), mRNA.	NM_032194.1	992.24	2103.19	0.47	0.0002611	0.00913	0.1
SFXN4	Homo sapiens sideroflexin 4 (SFXN4), transcript variant 3, mRNA.	NM_213650.1	280.73	594.77	0.47	0.0002781	0.00943	0.1
SERPINB1	Homo sapiens serpin peptidase inhibitor, clade B (ovalbumin), member 1 (SERPINB1), mRNA.	NM_030666.2	829.91	1762.64	0.47	0.0003804	0.0109	0.1
PNO1	Homo sapiens partner of NOB1 homolog (S. cerevisiae) (PNO1), mRNA.	NM_020143.2	271.22	571.26	0.47	0.0004018	0.0111	0.1
OSBP2	Homo sapiens oxysterol binding protein 2 (OSBP2), transcript variant 1, mRNA.	NM_030758.3	141.15	303.56	0.46	0.0002797	0.00945	0.1
PLA2G3	Homo sapiens phospholipase A2, group III (PLA2G3), mRNA.	NM_015715.2	138.81	302.24	0.46	0.0003823	0.0109	0.1
NAV3	Homo sapiens neuron navigator 3 (NAV3), mRNA.	NM_014903.3	152.04	331.93	0.46	0.0006027	0.0131	0.1
LOC642956	PREDICTED: Homo sapiens hypothetical LOC642956 (LOC642956), mRNA.	XM_938166.3	1170.62	2520.21	0.46	0.000692	0.0141	0.1
PTK6	Homo sapiens PTK6 protein tyrosine kinase 6 (PTK6), mRNA.	NM_005975.2	229.63	507.27	0.45	7e-07	0.00271	0.1
MTHFD2	Homo sapiens methylenetetrahydrofolate dehydrogenase (NADP+ dependent) 2, methenyltetrahydrofolate cyclohydrolase (MTHFD2), nuclear gene encoding mitochondrial protein, transcript variant 2, mRNA.	NM_001040409.1	468.62	1033.88	0.45	0.0001031	0.00624	0.1
PDSS1	Homo sapiens prenyl (decaprenyl) diphosphate synthase, subunit 1 (PDSS1), mRNA.	NM_014317.3	264.91	584.83	0.45	0.0001908	0.00781	0.1
XDH	Homo sapiens xanthine dehydrogenase (XDH), mRNA.	NM_000379.2	218.03	481.52	0.45	0.0003212	0.0101	0.1
XBP1	Homo sapiens X-box binding protein 1 (XBP1), transcript variant 1, mRNA.	NM_005080.2	1123.12	2548.23	0.44	2.35e-05	0.00499	0.1
XBP1	Homo sapiens X-box binding protein 1 (XBP1), transcript variant 2, mRNA.	NM_001079539.1	918.61	2081.11	0.44	7.68e-05	0.00588	0.1
TMEM158	Homo sapiens transmembrane protein 158 (TMEM158), mRNA.	NM_015444.1	653.13	1480.15	0.44	0.0001025	0.00624	0.1
GTPBP4	Homo sapiens GTP binding protein 4 (GTPBP4), mRNA.	NM_012341.2	1526.66	3456.94	0.44	0.0004349	0.0115	0.1
KIAA0020	Homo sapiens KIAA0020 (KIAA0020), mRNA.	NM_014878.3	652.53	1480.99	0.44	0.0005248	0.0123	0.1
TGFBR2	Homo sapiens transforming growth factor, beta receptor II (70/80kDa) (TGFBR2), transcript variant 1, mRNA.	NM_001024847.1	553.73	1266.4	0.44	0.000722	0.0144	0.1
IL1F9	Homo sapiens interleukin 1 family, member 9 (IL1F9), mRNA.	NM_019618.2	1155.31	2669.94	0.43	4.2e-06	0.00277	0.1
SH2B3	Homo sapiens SH2B adaptor protein 3 (SH2B3), mRNA.	NM_005475.1	220.41	511.27	0.43	7e-06	0.00371	0.1
PTPN12	Homo sapiens protein tyrosine phosphatase, non-receptor type 12 (PTPN12), mRNA.	NM_002835.2	413.43	971.33	0.43	9.94e-05	0.00624	0.1
EFHD2	Homo sapiens EF-hand domain family, member D2 (EFHD2), mRNA.	NM_024329.4	1619.7	3726.68	0.43	0.0001734	0.00757	0.1
TGM2	Homo sapiens transglutaminase 2 (C polypeptide, protein-glutamine-gamma-glutamyltransferase) (TGM2), transcript variant 1, mRNA.	NM_004613.2	146.62	339.15	0.43	0.0002287	0.00859	0.1
PPAT	Homo sapiens phosphoribosyl pyrophosphate amidotransferase (PPAT), mRNA.	NM_002703.3	177.71	424.87	0.42	0.0004416	0.0116	0.1
NOP2	Homo sapiens NOP2 nucleolar protein homolog (yeast) (NOP2), transcript variant 1, mRNA.	NM_006170.2	205.35	491.34	0.42	0.0006448	0.0136	0.1
GPATCH4	Homo sapiens G patch domain containing 4 (GPATCH4), transcript variant 2, mRNA.	NM_182679.1	466.18	1112.68	0.42	0.0007877	0.015	0.1
ISG20L1	Homo sapiens interferon stimulated exonuclease gene 20kDa-like 1 (ISG20L1), mRNA.	NM_022767.2	286.94	705.54	0.41	8.99e-05	0.00613	0.1
SPRR2D	Homo sapiens small proline-rich protein 2D (SPRR2D), mRNA.	NM_006945.3	5602.05	13809.2	0.41	0.0001991	0.00789	0.1
URB2	Homo sapiens URB2 ribosome biogenesis 2 homolog (S. cerevisiae) (URB2), mRNA.	NM_014777.2	166.03	404.11	0.41	0.0004608	0.0117	0.1
PAK6	Homo sapiens p21(CDKN1A)-activated kinase 6 (PAK6), mRNA.	NM_020168.3	130.9	318.49	0.41	0.0005618	0.0128	0.1
METTL1	Homo sapiens methyltransferase like 1 (METTL1), transcript variant 1, mRNA.	NM_005371.3	216.4	532.58	0.41	0.0009087	0.0159	0.1
HSPA8	Homo sapiens heat shock 70kDa protein 8 (HSPA8), transcript variant 1, mRNA.	NM_006597.3	7047.87	17710.3	0.4	2.44e-05	0.00499	0.1
CDC25A	Homo sapiens cell division cycle 25 homolog A (S. pombe) (CDC25A), transcript variant 1, mRNA.	NM_001789.2	182.05	456.96	0.4	7.12e-05	0.0058	0.1
NIP7	Homo sapiens nuclear import 7 homolog (S. cerevisiae) (NIP7), mRNA.	NM_016101.3	866.92	2142.73	0.4	8.78e-05	0.00612	0.1
ADORA2B	Homo sapiens adenosine A2b receptor (ADORA2B), mRNA.	NM_000676.2	433.94	1091.3	0.4	0.0002294	0.00859	0.1
SPRR2F	Homo sapiens small proline-rich protein 2F (SPRR2F), mRNA.	NM_001014450.1	1454.93	3654.37	0.4	0.0004217	0.0113	0.1
FSCN1	Homo sapiens fascin homolog 1, actin-bundling protein (Strongylocentrotus purpuratus) (FSCN1), mRNA.	NM_003088.2	6320.09	15772.4	0.4	0.0004929	0.012	0.1
IL24	Homo sapiens interleukin 24 (IL24), transcript variant 1, mRNA.	NM_181339.1	172.78	433.79	0.4	0.0007352	0.0144	0.1
FERMT1	Homo sapiens fermitin family homolog 1 (Drosophila) (FERMT1), mRNA.	NM_017671.3	1094.58	2743.31	0.4	0.0007451	0.0145	0.1
THBS2	Homo sapiens thrombospondin 2 (THBS2), mRNA.	NM_003247.2	1402.19	3506.22	0.4	0.0008144	0.0151	0.1
NRG1	Homo sapiens neuregulin 1 (NRG1), transcript variant GGF2, mRNA.	NM_013961.1	601.1	1491.06	0.4	0.000824	0.0151	0.1
ABCE1	Homo sapiens ATP-binding cassette, sub-family E (OABP), member 1 (ABCE1), transcript variant 2, mRNA.	NM_001040876.1	567.44	1431.34	0.4	0.0008571	0.0154	0.1
RAC2	Homo sapiens ras-related C3 botulinum toxin substrate 2 (rho family, small GTP binding protein Rac2) (RAC2), mRNA.	NM_002872.3	1357.91	3510.3	0.39	2e-06	0.00271	0.1
ARHGAP25	Homo sapiens Rho GTPase activating protein 25 (ARHGAP25), transcript variant 2, mRNA.	NM_014882.2	131.83	336.82	0.39	3.43e-05	0.00544	0.1
MALL	Homo sapiens mal, T-cell differentiation protein-like (MALL), mRNA.	NM_005434.3	1119.88	2861.07	0.39	6.96e-05	0.0058	0.1
TRIB3	Homo sapiens tribbles homolog 3 (Drosophila) (TRIB3), mRNA.	NM_021158.3	1041.67	2662.43	0.39	0.0002476	0.00883	0.1
RRP12	Homo sapiens ribosomal RNA processing 12 homolog (S. cerevisiae) (RRP12), mRNA.	NM_015179.2	213.43	548.06	0.39	0.000285	0.00956	0.1
NOLC1	Homo sapiens nucleolar and coiled-body phosphoprotein 1 (NOLC1), mRNA.	NM_004741.1	224.66	576.44	0.39	0.0003482	0.0105	0.1
BYSL	Homo sapiens bystin-like (BYSL), mRNA.	NM_004053.3	328.98	847.86	0.39	0.0003552	0.0106	0.1
IL4R	Homo sapiens interleukin 4 receptor (IL4R), transcript variant 1, mRNA.	NM_000418.2	409.29	1042.19	0.39	0.0006738	0.0139	0.1
ABCC3	Homo sapiens ATP-binding cassette, sub-family C (CFTR/MRP), member 3 (ABCC3), mRNA.	NM_020037.1	320.07	836.59	0.38	3.8e-05	0.00544	0.1
LRP8	Homo sapiens low density lipoprotein receptor-related protein 8, apolipoprotein e receptor (LRP8), transcript variant 3, mRNA.	NM_033300.2	239.4	630.36	0.38	4.52e-05	0.00544	0.1
LOC646723	PREDICTED: Homo sapiens similar to Keratin, type I cytoskeletal 18 (Cytokeratin-18) (CK-18) (Keratin-18) (K18) (LOC646723), mRNA.	NM_199187.1	2555.54	6801.62	0.38	7.46e-05	0.0058	0.1
ERRFI1	Homo sapiens ERBB receptor feedback inhibitor 1 (ERRFI1), mRNA.	NM_018948.2	712.43	1869.16	0.38	0.0009529	0.0161	0.1
DKC1	Homo sapiens dyskeratosis congenita 1, dyskerin (DKC1), mRNA.	NM_001363.2	1011.49	2736.88	0.37	2.13e-05	0.00499	0.1
GNL3	Homo sapiens guanine nucleotide binding protein-like 3 (nucleolar) (GNL3), transcript variant 3, mRNA.	NM_206826.1	557.28	1514.06	0.37	0.0001751	0.00757	0.1
EPN3	Homo sapiens epsin 3 (EPN3), mRNA.	NM_017957.1	199.18	531.31	0.37	0.0002934	0.0097	0.1
MMP10	Homo sapiens matrix metallopeptidase 10 (stromelysin 2) (MMP10), mRNA.	NM_002425.1	588.83	1590.31	0.37	0.0002982	0.00978	0.1
GNL3	Homo sapiens guanine nucleotide binding protein-like 3 (nucleolar) (GNL3), transcript variant 1, mRNA.	NM_014366.4	594.32	1649.79	0.36	4.64e-05	0.00544	0.1
HPCAL1	Homo sapiens hippocalcin-like 1 (HPCAL1), transcript variant 2, mRNA.	NM_002149.2	754.12	2091.12	0.36	9.56e-05	0.00624	0.1
CTPS	Homo sapiens CTP synthase (CTPS), mRNA.	NM_001905.1	376.11	1037.98	0.36	0.0009624	0.0161	0.1
HK2	Homo sapiens hexokinase 2 (HK2), mRNA.	NM_000189.4	171.37	492.23	0.35	4.15e-05	0.00544	0.1
SPRY4	Homo sapiens sprouty homolog 4 (Drosophila) (SPRY4), mRNA.	NM_030964.2	109.06	314.03	0.35	0.0001427	0.00695	0.1
STAMBPL1	Homo sapiens STAM binding protein-like 1 (STAMBPL1), mRNA.	NM_020799.2	192.83	552.38	0.35	0.0001944	0.00781	0.1
EHD4	Homo sapiens EH-domain containing 4 (EHD4), mRNA.	NM_139265.2	478.08	1363.36	0.35	0.0002426	0.00872	0.1
MYC	Homo sapiens v-myc myelocytomatosis viral oncogene homolog (avian) (MYC), mRNA.	NM_002467.3	1089.05	3132.88	0.35	0.0004278	0.0114	0.1
GJB6	Homo sapiens gap junction protein, beta 6 (GJB6), mRNA.	NM_006783.2	411.93	1186.5	0.35	0.000499	0.012	0.1
UPP1	Homo sapiens uridine phosphorylase 1 (UPP1), transcript variant 1, mRNA.	NM_181597.1	1775.84	5211.92	0.34	5.81e-05	0.0057	0.1
IL8	Homo sapiens interleukin 8 (IL8), mRNA.	NM_000584.2	341.94	1003.65	0.34	6.47e-05	0.0058	0.1
PUS1	Homo sapiens pseudouridylate synthase 1 (PUS1), transcript variant 2, mRNA.	NM_025215.4	451.56	1340.63	0.34	0.0002702	0.00927	0.1
TGFA	Homo sapiens transforming growth factor, alpha (TGFA), transcript variant 2, mRNA.	NM_003236.1	296.41	868.26	0.34	0.000477	0.0118	0.1
UCK2	Homo sapiens uridine-cytidine kinase 2 (UCK2), mRNA.	NM_012474.3	291.85	872.07	0.33	5.99e-05	0.00575	0.1
SPRR2A	Homo sapiens small proline-rich protein 2A (SPRR2A), mRNA.	NM_005988.2	694.5	2090.64	0.33	6.86e-05	0.0058	0.1
LOC399988	PREDICTED: Homo sapiens misc_RNA (LOC399988), miscRNA.	XR_018287.2	3492.36	10448.6	0.33	7.43e-05	0.0058	0.1
TRIB1	Homo sapiens tribbles homolog 1 (Drosophila) (TRIB1), mRNA.	NM_025195.2	266.82	801.58	0.33	0.0001331	0.00694	0.1
HSPA8	Homo sapiens heat shock 70kDa protein 8 (HSPA8), transcript variant 2, mRNA.	NM_153201.1	5303.66	16104.4	0.33	0.0002916	0.0097	0.1
SLC16A3	Homo sapiens solute carrier family 16, member 3 (monocarboxylic acid transporter 4) (SLC16A3), transcript variant 2, mRNA.	NM_004207.2	150.77	450.65	0.33	0.0009585	0.0161	0.1
CCND1	Homo sapiens cyclin D1 (CCND1), mRNA.	NM_053056.1	1247.17	3952.14	0.32	3.67e-05	0.00544	0.1
PPRC1	Homo sapiens peroxisome proliferator-activated receptor gamma, coactivator-related 1 (PPRC1), mRNA.	NM_015062.3	326.83	1005.87	0.32	4.59e-05	0.00544	0.1
DUSP5	Homo sapiens dual specificity phosphatase 5 (DUSP5), mRNA.	NM_004419.3	302.01	939.57	0.32	5.15e-05	0.00564	0.1
ETV5	Homo sapiens ets variant gene 5 (ets-related molecule) (ETV5), mRNA.	NM_004454.1	125.14	390.03	0.32	0.0003292	0.0102	0.1
MAT2A	Homo sapiens methionine adenosyltransferase II, alpha (MAT2A), mRNA.	NM_005911.4	1141.89	3618.21	0.32	0.0004654	0.0117	0.1
FLNB	Homo sapiens filamin B, beta (actin binding protein 278) (FLNB), mRNA.	NM_001457.1	1352.91	4342.32	0.31	6.53e-05	0.0058	0.1
NOP16	Homo sapiens NOP16 nucleolar protein homolog (yeast) (NOP16), mRNA.	NM_016391.4	377.51	1209.9	0.31	0.0001739	0.00757	0.1
JAG1	Homo sapiens jagged 1 (Alagille syndrome) (JAG1), mRNA.	NM_000214.1	433.84	1382.65	0.31	0.00084	0.0152	0.1
ITGA5	Homo sapiens integrin, alpha 5 (fibronectin receptor, alpha polypeptide) (ITGA5), mRNA.	NM_002205.2	260.75	839.78	0.31	0.000943	0.0161	0.1
CCDC86	Homo sapiens coiled-coil domain containing 86 (CCDC86), mRNA.	NM_024098.1	462.61	1550.07	0.3	0.0001935	0.00781	0.1
HSPC111	Homo sapiens hypothetical protein HSPC111 (HSPC111), mRNA.	NM_016391.2	308.79	1022.26	0.3	0.0003286	0.0102	0.1
RRS1	Homo sapiens RRS1 ribosome biogenesis regulator homolog (S. cerevisiae) (RRS1), mRNA.	NM_015169.3	331.97	1094.94	0.3	0.0003563	0.0106	0.1
NOP2	Homo sapiens NOP2 nucleolar protein homolog (yeast) (NOP2), transcript variant 2, mRNA.	NM_006170.2	534.43	1842.37	0.29	4.3e-06	0.00277	0.1
PHLDA1	Homo sapiens pleckstrin homology-like domain, family A, member 1 (PHLDA1), mRNA.	NM_007350.2	2702.79	9254.11	0.29	3.27e-05	0.00544	0.1
CSF2	Homo sapiens colony stimulating factor 2 (granulocyte-macrophage) (CSF2), mRNA.	NM_000758.2	134.68	459.16	0.29	7.22e-05	0.0058	0.1
HS3ST2	Homo sapiens heparan sulfate (glucosamine) 3-O-sulfotransferase 2 (HS3ST2), mRNA.	NM_006043.1	202.47	703.53	0.29	0.0003942	0.011	0.1
LYAR	Homo sapiens Ly1 antibody reactive homolog (mouse) (LYAR), mRNA.	NM_017816.1	341.64	1200.24	0.28	4.38e-05	0.00544	0.1
DCBLD2	Homo sapiens discoidin, CUB and LCCL domain containing 2 (DCBLD2), mRNA.	NM_080927.3	2138.45	7554.48	0.28	0.0002348	0.00868	0.1
DDX21	Homo sapiens DEAD (Asp-Glu-Ala-Asp) box polypeptide 21 (DDX21), mRNA.	NM_004728.2	967.86	3408.1	0.28	0.0009895	0.0164	0.1
EGR1	Homo sapiens early growth response 1 (EGR1), mRNA.	NM_001964.2	196.51	739.35	0.27	0.0003645	0.0107	0.1
NP	Homo sapiens nucleoside phosphorylase (NP), mRNA.	NM_000270.1	411.77	1531.05	0.27	0.0003814	0.0109	0.1
DCBLD2	Homo sapiens discoidin, CUB and LCCL domain containing 2 (DCBLD2), mRNA.	NM_080927.3	1349.68	4989.03	0.27	0.0005656	0.0128	0.1
GJB2	Homo sapiens gap junction protein, beta 2, 26kDa (GJB2), mRNA.	NM_004004.3	4153.34	16192.1	0.26	1.7e-06	0.00271	0.1
CMTM7	Homo sapiens CKLF-like MARVEL transmembrane domain containing 7 (CMTM7), transcript variant 2, mRNA.	NM_181472.1	334.49	1285.61	0.26	0.0001318	0.00694	0.1
IL1A	Homo sapiens interleukin 1, alpha (IL1A), mRNA.	NM_000575.3	1171.34	4610.54	0.25	1.68e-05	0.00494	0.1
LYAR	Homo sapiens Ly1 antibody reactive homolog (mouse) (LYAR), mRNA.	NM_017816.1	528.36	2080.48	0.25	2.72e-05	0.00507	0.1
PHLDA2	Homo sapiens pleckstrin homology-like domain, family A, member 2 (PHLDA2), mRNA.	NM_003311.3	204.26	821.74	0.25	8.69e-05	0.00612	0.1
F3	Homo sapiens coagulation factor III (thromboplastin, tissue factor) (F3), mRNA.	NM_001993.2	854.17	3424.21	0.25	9.98e-05	0.00624	0.1
SLC43A3	Homo sapiens solute carrier family 43, member 3 (SLC43A3), mRNA.	NM_199329.1	160.97	635.63	0.25	0.0003625	0.0107	0.1
CD276	Homo sapiens CD276 molecule (CD276), transcript variant 1, mRNA. XM_945872 XM_945874	NM_001024736.1	341.85	1353.19	0.25	0.000779	0.0149	0.1
CMTM7	Homo sapiens CKLF-like MARVEL transmembrane domain containing 7 (CMTM7), transcript variant 2, mRNA.	NM_138410.2	691.61	2981.47	0.23	0.0004017	0.0111	0.1
IL1R2	Homo sapiens interleukin 1 receptor, type II (IL1R2), transcript variant 2, mRNA.	NM_173343.1	690.42	3112.98	0.22	1.1e-05	0.00425	0.1
PLEK2	Homo sapiens pleckstrin 2 (PLEK2), mRNA.	NM_016445.1	836.27	4004.13	0.21	3.46e-05	0.00544	0.1
HBEGF	Homo sapiens heparin-binding EGF-like growth factor (HBEGF), mRNA.	NM_001945.1	226.51	1062.43	0.21	3.68e-05	0.00544	0.1
ANTXR2	Homo sapiens anthrax toxin receptor 2 (ANTXR2), mRNA.	NM_058172.3	300.24	1472.38	0.2	6.48e-05	0.0058	0.1
CYP27B1	Homo sapiens cytochrome P450, family 27, subfamily B, polypeptide 1 (CYP27B1), nuclear gene encoding mitochondrial protein, mRNA.	NM_000785.3	178.21	911.03	0.2	0.000337	0.0104	0.1
MMP9	Homo sapiens matrix metallopeptidase 9 (gelatinase B, 92kDa gelatinase, 92kDa type IV collagenase) (MMP9), mRNA.	NM_004994.2	460.95	2544.04	0.18	7.31e-05	0.0058	0.1
SLC20A1	Homo sapiens solute carrier family 20 (phosphate transporter), member 1 (SLC20A1), mRNA.	NM_005415.3	676.59	4499.64	0.15	0.0001258	0.00694	0.1
DUSP6	Homo sapiens dual specificity phosphatase 6 (DUSP6), transcript variant 2, mRNA.	NM_022652.2	163.67	1151.38	0.14	0.0003254	0.0102	0.1
HAS3	Homo sapiens hyaluronan synthase 3 (HAS3), transcript variant 1, mRNA.	NM_005329.2	152.87	1815.56	0.084	2.02e-05	0.00499	0.1
